# Supplementary material for: Fungal-derived methyldeoxaphomins target Plasmodium falciparum segregation through the inhibition of PfActin1
Source: Proc Natl Acad Sci U S A. 2025 Feb 18;122(8):e2418871122. doi: 10.1073/pnas.2418871122 (PMC11874377; doi:10.1073/pnas.2418871122)
Supplement: Supplementary file 2 — Dataset S01 (XLSX) [file pnas.2418871122.sd01.xlsx]

## Sheet: CDD Export 1
Dataset S1. The antimalarial activities of the six compounds and their cytotoxicity
ID	Structure	Synonyms	Dd2: EC50 (µM)	Dd2: Average EC50 (µM)	Dd2: Plot Concentration - Growth	3D7: EC50 (µM)	3D7: Average EC50 (µM)	3D7: Plot Concentration - Growth	HepG2: EC50 (µM)	HepG2: Average EC50 (µM)	HepG2: Plot Concentration - % Growth
Methyldeoxaphomin NPDG-A		176LJ35G	> 5	>5		> 5	>5		> 25	> 25
			> 5			> 5			> 25
			> 5			> 5			> 25
Methyldeoxaphomin NPD- B		176LJ28S	1.3537	1.5 ± 0.16		1.6602	1.7 ± 0.09		9.34794	9.4 ± 0.27
			1.77492			1.59803			8.82055
			1.2485			1.8918			9.75556
Methyldeoxaphomin NPDG-C		176LJ35E	1.01982	0.68 ± 0.19		0.78851	0.84 ± 0.04		8.31398	8.1 ± 0.23
			0.65722			0.91114			7.60089
			0.36225			0.8312			8.25311
Methyldeoxaphomin NPDG-D		176LJ35H	> 5	>5		> 5	>5		8.31468	8.2 ± 0.07
			> 5			> 5			8.11272
			> 5			> 5			8.10536
Methyldeoxaphomin NPDG-E		176LJ28Q	2.21977	2.6 ± 0.31		2.67069	2.8 ± 0.14		21.2561	23 ± 0.92
			3.17619			2.59833			24.7223
			2.28366			3.04141			23.2175
Methyldeoxaphomin NPDG-F		156TP285A, 156TP289B, 176LJ35A	0.49739	0.55 ± 0.04		0.22842	0.29 ± 0.03		> 25	> 25
			0.57627			0.31201			> 25
						0.32898			> 25
