# Supplementary material for: Fungal-derived methyldeoxaphomins target Plasmodium falciparum segregation through the inhibition of PfActin1
Source: Proc Natl Acad Sci U S A. 2025 Feb 18;122(8):e2418871122. doi: 10.1073/pnas.2418871122 (PMC11874377; doi:10.1073/pnas.2418871122)
Supplement: Supplementary file 3 — Dataset S02 (XLSX) [file pnas.2418871122.sd02.xlsx]

## Sheet: Sarah-176LJ35A-2-Dd2pol_CNV_ana
Dataset S2. The copy number variant (CNVs) analysis of the parent line and the resistant clones
CONTIG	START	END	Gene_ID	Gene_Description	Miles-et-al-2016-Genome-Classification	Sarah-176LJ35A-2-Dd2pol-1C7	Sarah-176LJ35A-2-Dd2pol-1D6	Sarah-176LJ35A-2-Dd2pol-1D7	Sarah-176LJ35A-2-Dd2pol-1F3	Sarah-176LJ35A-2-Dd2pol-2C4	Sarah-176LJ35A-2-Dd2pol-2F5	Sarah-176LJ35A-2-Dd2pol-3C3	Sarah-176LJ35A-2-Dd2pol-3C5	Sarah-176LJ35A-2-Dd2pol-parent
Pf3D7_01_v3	29260	37376	PF3D7_0100100	erythrocyte membrane protein 1, PfEMP1	Subtelomeric Hypervariable	-0.005023	-0.015912	0.027748	0.019039	-0.020042	-0.013546	-0.021975	-0.031423	-0.035586
Pf3D7_01_v3	42117	46757	PF3D7_0100300	erythrocyte membrane protein 1, PfEMP1	Subtelomeric Hypervariable	-0.085701	-0.1138	-0.185009	-0.125274	-0.08486	-0.102756	-0.129289	-0.215076	-0.095788
Pf3D7_01_v3	50113	51886	PF3D7_0100400	rifin	Subtelomeric Hypervariable	0.117738	0.132181	0.109528	0.114337	0.164539	0.09957	0.096684	0.163537	0.107284
Pf3D7_01_v3	53530	55256	PF3D7_0100600	rifin	Subtelomeric Hypervariable	0.087965	0.014919	0.122375	0.08724	0.016113	0.042998	0.092043	0.094884	-0.034774
Pf3D7_01_v3	59522	61253	PF3D7_0100800	rifin	Subtelomeric Hypervariable	-0.284162	-0.327992	-0.306514	-0.222956	-0.307581	-0.257085	-0.243308	-0.267495	-0.200328
Pf3D7_01_v3	61937	63650	PF3D7_0100900	rifin	Subtelomeric Hypervariable	0.045731	0.104745	-0.030943	0.023805	0.101142	0.109109	0.12455	0.093889	0.147444
Pf3D7_01_v3	81515	83356	PF3D7_0101600	rifin	Subtelomeric Hypervariable	-0.116575	-0.243875	-0.182494	-0.125727	-0.224485	-0.214212	-0.184488	-0.129808	-0.194609
Pf3D7_01_v3	89992	91670	PF3D7_0101900	rifin	Subtelomeric Hypervariable	-0.087432	-0.054399	-0.103148	-0.083131	-0.024676	-0.032719	-0.014108	0.00382	-0.092183
Pf3D7_01_v3	92863	94125	PF3D7_0102000	Plasmodium exported protein (PHISTa), unknown function, pseudogene	Core	-0.053137	-0.067809	-0.116816	-0.100578	-0.071079	-0.029157	-0.095251	-0.033032	-0.090651
Pf3D7_01_v3	94800	96149	PF3D7_0102100	stevor, pseudogene	Core	-0.070514	-0.05169	-0.101163	-0.085326	-0.073302	-0.048697	-0.073046	-0.038239	-0.079494
Pf3D7_01_v3	98569	102532	PF3D7_0102200	ring-infected erythrocyte surface antigen	Core	-0.066694	-0.015566	-0.107083	-0.069263	-0.032517	0.003447	-0.025488	-0.027691	-0.045864
Pf3D7_01_v3	104454	105459	PF3D7_0102300	Plasmodium exported protein, unknown function	Core	0.041177	-0.001265	-0.04675	0.01815	-0.003776	0.066137	0.032156	0.055757	0.090474
Pf3D7_01_v3	106947	108598	PF3D7_0102400	lysophospholipase, putative, pseudogene	Core	-0.017519	0.029045	-0.048553	-0.006282	0.018057	0.042609	0.005009	0.0014	0.034575
Pf3D7_01_v3	110500	116049	PF3D7_0102500	erythrocyte binding antigen-181	Core	-0.096984	-0.075076	-0.152711	-0.100077	-0.064556	-0.050342	-0.089958	-0.085734	-0.054101
Pf3D7_01_v3	118791	121499	PF3D7_0102600	serine/threonine protein kinase, FIKK family	Core	-0.078093	-0.029718	-0.117548	-0.110753	-0.028428	0.010603	-0.066245	-0.068631	0.010844
Pf3D7_01_v3	124267	125734	PF3D7_0102700	merozoite-associated tryptophan-rich antigen	Core	-0.055769	-0.037769	-0.159306	-0.093265	-0.064946	-0.028794	-0.080625	-0.054636	0.009769
Pf3D7_01_v3	126068	128391	PF3D7_0102800	seipin domain-containing protein, putative	Core	-0.04182	-0.024723	-0.110924	-0.004295	-0.017769	0.023897	-0.071399	-0.041633	0.039796
Pf3D7_01_v3	128710	131090	PF3D7_0102900	aspartate--tRNA ligase	Core	-0.122011	-0.094394	-0.19558	-0.117494	-0.083882	-0.062057	-0.101235	-0.103651	-0.021949
Pf3D7_01_v3	131836	133874	PF3D7_0103000	vacuolar protein sorting-associated protein VTA1, putative	Core	-0.091422	-0.060397	-0.199164	-0.03511	-0.050385	-0.042113	-0.117749	-0.052887	0.025699
Pf3D7_01_v3	134103	139507	PF3D7_0103100	vacuolar protein sorting-associated protein 51, putative	Core	-0.109952	-0.084465	-0.159425	-0.077706	-0.086772	-0.015715	-0.06507	-0.086086	-0.010983
Pf3D7_01_v3	140412	142469	PF3D7_0103200	nucleoside transporter 4	Core	-0.151694	-0.098819	-0.181416	-0.081904	-0.097015	-0.088994	-0.090259	-0.082064	-0.006706
Pf3D7_01_v3	143390	146646	PF3D7_0103300	conserved protein, unknown function	Core	-0.125813	-0.067496	-0.137085	-0.074014	-0.055801	-0.015411	-0.047336	-0.055004	-0.014231
Pf3D7_01_v3	147665	153027	PF3D7_0103400	zinc-carboxypeptidase, putative	Core	-0.103447	-0.050369	-0.143569	-0.104713	-0.049003	-0.011781	-0.035637	-0.037383	-0.014098
Pf3D7_01_v3	153926	160676	PF3D7_0103500	conserved Plasmodium protein, unknown function	Core	-0.117975	-0.068707	-0.131869	-0.094519	-0.042505	-0.046333	-0.090799	-0.051786	-0.013358
Pf3D7_01_v3	160881	166371	PF3D7_0103600	ATP-dependent RNA helicase, putative	Core	-0.097856	-0.071058	-0.134297	-0.07722	-0.055595	-0.056358	-0.088851	-0.051914	0.005232
Pf3D7_01_v3	166372	168883	PF3D7_0103700	L-seryl-tRNA(Sec) kinase, putative	Core	-0.104028	-0.050549	-0.103218	-0.061276	-0.030127	-0.044571	-0.089669	-0.019306	0.040237
Pf3D7_01_v3	168884	171523	PF3D7_0103800	actin-related protein	Core	-0.132774	-0.084027	-0.159108	-0.121069	-0.071966	-0.092537	-0.105366	-0.064315	-0.038584
Pf3D7_01_v3	172614	174841	PF3D7_0103900	parasite-infected erythrocyte surface protein	Core	-0.095691	-0.077709	-0.11256	-0.074927	-0.033699	-0.058405	-0.07968	-0.012414	-0.005508
Pf3D7_01_v3	175359	176626	PF3D7_0104000	thrombospondin-related sporozoite protein	Core	-0.06682	-0.081923	-0.097641	-0.034004	-0.076817	-0.007645	-0.043013	0.026879	0.064394
Pf3D7_01_v3	177837	181040	PF3D7_0104100	conserved Plasmodium membrane protein, unknown function	Core	-0.123738	-0.073538	-0.16893	-0.079533	-0.079529	-0.034537	-0.070784	-0.034766	-0.021293
Pf3D7_01_v3	182572	184472	PF3D7_0104200	StAR-related lipid transfer protein	Core	-0.089582	-0.080604	-0.11198	-0.103101	-0.012233	-0.060173	-0.110305	-0.052946	0.034161
Pf3D7_01_v3	190019	201480	PF3D7_0104300	ubiquitin carboxyl-terminal hydrolase 1, putative	Core	-0.117122	-0.076071	-0.191285	-0.130598	-0.08925	-0.042084	-0.08825	-0.08382	-0.020286
Pf3D7_01_v3	202286	204382	PF3D7_0104400	4-hydroxy-3-methylbut-2-enyl diphosphate reductase	Core	-0.083747	0.012145	-0.104856	-0.113145	0.016717	0.026888	-0.01449	-0.036024	-0.009381
Pf3D7_01_v3	204383	205705	PF3D7_0104500	conserved protein, unknown function	Core	-0.120964	-0.035834	-0.098322	-0.170927	-0.042549	-0.059362	-0.039658	-0.050886	-0.081829
Pf3D7_01_v3	205920	210439	PF3D7_0104600	conserved Plasmodium protein, unknown function	Core	-0.117651	-0.099501	-0.185887	-0.151368	-0.074961	-0.055028	-0.089342	-0.075377	-0.054012
Pf3D7_01_v3	210620	213255	PF3D7_0104700	major facilitator superfamily-related transporter, putative	Core	-0.117521	-0.038919	-0.164778	-0.070432	-0.052344	-0.022284	-0.09117	-0.044138	-0.011927
Pf3D7_01_v3	215526	217759	PF3D7_0104800	novel putative transporter 1, putative	Core	-0.047018	0.043052	-0.102774	-0.07143	0.020833	-0.002955	-0.062774	-0.021965	0.136321
Pf3D7_01_v3	220952	221883	PF3D7_0105100	conserved Apicomplexan protein, unknown function	Core	-0.15764	-0.137556	-0.191341	-0.199885	-0.069392	-0.101325	-0.103634	-0.07414	-0.038852
Pf3D7_01_v3	222004	224210	PF3D7_0105200	heptatricopeptide repeat and RAP domain-containing protein, putative	Core	-0.101105	-0.037158	-0.10193	-0.025277	-0.063465	-0.041838	-0.046473	-0.048945	-0.065794
Pf3D7_01_v3	224860	226029	PF3D7_0105300	cyclase-associated protein	Core	-0.100605	-0.052716	-0.15087	-0.174481	-0.023617	0.004317	-0.050473	-0.058518	-0.032865
Pf3D7_01_v3	226431	227535	PF3D7_0105400	conserved Plasmodium protein, unknown function	Core	-0.084708	-0.05912	-0.051022	-0.06453	-0.0274	-0.046751	-0.030083	-0.039217	0.015843
Pf3D7_01_v3	228235	229769	PF3D7_0105500	conserved protein, unknown function	Core	-0.073661	-0.081341	-0.102705	-0.101146	-0.029447	-0.011546	-0.071067	-0.053871	-0.020961
Pf3D7_01_v3	230039	234652	PF3D7_0105600	conserved Plasmodium protein, unknown function	Core	-0.077365	-0.072701	-0.184807	-0.153819	-0.050061	-0.012079	-0.065831	-0.059808	0.020525
Pf3D7_01_v3	238416	248107	PF3D7_0105700	asparagine-rich antigen Pfa35-2	Core	-0.079217	-0.040155	-0.145648	-0.118083	-0.054888	-0.005547	-0.065371	-0.071241	-0.029199
Pf3D7_01_v3	248981	252260	PF3D7_0105800	cyclin-dependent kinases regulatory subunit, putative	Core	-0.077238	-0.018883	-0.182503	-0.119488	-0.050938	-0.012779	-0.067663	-0.037707	-0.028684
Pf3D7_01_v3	253334	255180	PF3D7_0105900	3'-5' exonuclease, putative	Core	-0.086908	-0.058196	-0.192113	-0.100262	-0.023511	0.028211	-0.049248	-0.032584	-0.055632
Pf3D7_01_v3	255525	258793	PF3D7_0106000	conserved protein, unknown function	Core	-0.059337	-0.048118	-0.174921	-0.135995	-0.042681	0.016257	-0.06241	-0.032267	-0.03398
Pf3D7_01_v3	260408	262059	PF3D7_0106100	V-type proton ATPase subunit C, putative	Core	0.008042	0.014379	-0.051568	-0.035454	0.022493	0.056355	0.017393	0.013874	0.060437
Pf3D7_01_v3	263090	264473	PF3D7_0106200	EF hand domain-containing protein, putative	Core	-0.106998	-0.072903	-0.205384	-0.126341	-0.065755	-0.014552	-0.096492	-0.05061	0.021042
Pf3D7_01_v3	264958	269423	PF3D7_0106300	calcium-transporting ATPase	Core	-0.078014	-0.058828	-0.178472	-0.143176	-0.056828	-0.01158	-0.060267	-0.051314	-0.020026
Pf3D7_01_v3	272204	273654	PF3D7_0106400	pre-rRNA-processing protein TSR2, putative	Core	-0.085459	-0.051579	-0.148397	-0.118369	0.024356	-0.002291	-0.103017	-0.03334	0.026577
Pf3D7_01_v3	274065	278800	PF3D7_0106500	conserved Plasmodium protein, unknown function	Core	-0.038346	-0.019165	-0.127786	-0.05776	-0.019293	-0.011092	-0.051999	-0.033921	-0.018033
Pf3D7_01_v3	278865	280264	PF3D7_0106600	conserved Plasmodium protein, unknown function	Core	-0.01901	-0.033638	-0.11592	-0.104664	-0.047384	0.024912	-0.097764	-0.066584	-0.019908
Pf3D7_01_v3	280905	285709	PF3D7_0106700	small ribosomal subunit assembling AARP2 protein	Core	-0.017937	-0.023082	-0.119835	-0.013747	0.000357	-0.003008	-0.041542	-0.006337	0.028214
Pf3D7_01_v3	286701	289168	PF3D7_0106800	ras-related protein Rab-5C	Core	-0.025062	-0.029772	-0.136776	-0.035254	0.002584	-0.019357	-0.070413	-0.00302	0.03009
Pf3D7_01_v3	290136	292840	PF3D7_0106900	2-C-methyl-D-erythritol 4-phosphate cytidylyltransferase, putative	Core	-0.094667	-0.103713	-0.209357	-0.142953	-0.104354	-0.075201	-0.125047	-0.059578	-0.051152
Pf3D7_01_v3	293392	295134	PF3D7_0107000	centrin-1	Core	-0.019408	0.00642	-0.085428	-0.003693	-0.008344	0.032719	-0.005617	-0.015073	0.050152
Pf3D7_01_v3	295135	297146	PF3D7_0107100	conserved protein, unknown function	Core	-0.132841	-0.091012	-0.189096	-0.07552	-0.096742	-0.032989	-0.072895	-0.060179	-0.044713
Pf3D7_01_v3	297147	299479	PF3D7_0107200	CCR4 domain-containing protein 3, putative	Core	0.036146	0.000901	-0.069866	-0.023028	0.028458	-0.001568	-0.026032	-0.001376	0.037751
Pf3D7_01_v3	299480	301118	PF3D7_0107300	conserved Plasmodium protein, unknown function	Core	0.032364	0.068446	-0.029528	0.018213	0.059726	0.079999	0.029336	0.100805	0.075703
Pf3D7_01_v3	302687	303648	PF3D7_0107400	ATP synthase-associated protein, putative	Core	0.003623	-0.028289	-0.182361	-0.10076	0.019696	0.010572	-0.023143	-0.011148	0.066103
Pf3D7_01_v3	304112	309507	PF3D7_0107500	Niemann-Pick type C1-related protein	Core	-0.045921	-0.041108	-0.146518	-0.055474	-0.048775	-0.003743	-0.048589	-0.028203	-0.000291
Pf3D7_01_v3	314368	319655	PF3D7_0107600	eukaryotic translation initiation factor 2-alpha kinase 2, putative	Core	-0.060155	-0.035722	-0.122823	-0.090428	-0.059575	-0.037792	-0.056756	-0.043545	-0.074452
Pf3D7_01_v3	319918	321758	PF3D7_0107700	dolichyl-diphosphooligosaccharide--protein glycosyltransferase subunit OST3/OST6, putative	Core	-0.038974	-0.044882	-0.143583	-0.127493	-0.041238	0.019067	0.006304	-0.022957	0.065271
Pf3D7_01_v3	322121	326234	PF3D7_0107800	double-strand break repair protein MRE11	Core	-0.120975	-0.096532	-0.210429	-0.183115	-0.086022	-0.079302	-0.137423	-0.12389	-0.032554
Pf3D7_01_v3	326235	327474	PF3D7_0107900	conserved Plasmodium protein, unknown function	Core	-0.011034	-0.032197	-0.046343	-0.047156	0.014474	0.004028	-0.048957	-0.004417	0.061702
Pf3D7_01_v3	328181	329808	PF3D7_0108000	proteasome subunit beta type-3, putative	Core	-0.081655	-0.063195	-0.192305	-0.112954	-0.017649	-0.006611	-0.057023	-0.002311	0.045845
Pf3D7_01_v3	330488	332958	PF3D7_0108100	conserved protein, unknown function	Core	-0.143908	-0.140589	-0.209398	-0.185221	-0.115487	-0.073917	-0.087078	-0.114947	-0.102735
Pf3D7_01_v3	336918	344083	PF3D7_0108300	conserved Plasmodium protein, unknown function	Core	-0.084208	-0.029076	-0.146698	-0.134787	-0.047792	-0.000235	-0.068584	-0.074595	0.012937
Pf3D7_01_v3	344150	346790	PF3D7_0108400	mitochondrial carrier protein, putative	Core	-0.116366	-0.049436	-0.165797	-0.128341	-0.065723	-0.065124	-0.119541	-0.12019	-0.055749
Pf3D7_01_v3	348920	349852	PF3D7_0108500	conserved Plasmodium protein, unknown function	Core	-0.080325	-0.002479	-0.092133	0.002769	0.00905	0.032461	-0.049051	0.010349	0.080481
Pf3D7_01_v3	349853	351876	PF3D7_0108600	conserved protein, unknown function	Core	-0.028035	0.010248	-0.053266	-0.066502	-0.001611	0.007915	-0.042248	-0.009213	0.024624
Pf3D7_01_v3	352064	356461	PF3D7_0108700	secreted ookinete protein, putative	Core	-0.123964	-0.071713	-0.181196	-0.180184	-0.094783	-0.065167	-0.100697	-0.116232	-0.076007
Pf3D7_01_v3	357584	360589	PF3D7_0108800	mitochondrial carrier protein, putative	Core	-0.00119	0.066644	-0.091368	-0.076468	0.029985	0.066226	-0.008477	-0.007604	0.084801
Pf3D7_01_v3	363068	364242	PF3D7_0109000	photosensitized INA-labeled protein PHIL1	Core	-0.193196	-0.143608	-0.337601	-0.309761	-0.173085	-0.091101	-0.164824	-0.127386	-0.117199
Pf3D7_01_v3	365360	369045	PF3D7_0109100	LCCL domain-containing protein	Core	-0.078874	-0.068987	-0.152855	-0.130438	-0.063936	-0.04602	-0.069723	-0.041385	0.009854
Pf3D7_01_v3	369230	370428	PF3D7_0109200	cleavage and polyadenylation specificity factor subunit 5, putative	Core	-0.083204	-0.136798	-0.17323	-0.134559	-0.085745	-0.129725	-0.099788	-0.083902	-0.072939
Pf3D7_01_v3	371565	373262	PF3D7_0109300	fatty acid elongation protein, GNS1/SUR4 family, putative	Core	-0.050402	-0.020346	-0.124935	-0.086564	-0.036922	-0.055908	-0.069696	-0.076793	-0.024659
Pf3D7_01_v3	374189	375337	PF3D7_0109400	tubulin-specific chaperone a, putative	Core	-0.057266	-0.032623	-0.09214	-0.06117	-0.020373	-0.005498	-0.044591	-0.039092	0.025125
Pf3D7_01_v3	376044	377254	PF3D7_0109500	N-acetyltransferase, GNAT family, putative	Core	-0.0115	-0.004297	-0.02897	-0.018751	-0.064293	-0.029301	-0.008599	-0.022987	0.035832
Pf3D7_01_v3	380447	382674	PF3D7_0109800	phenylalanine--tRNA ligase alpha subunit	Core	-0.111704	-0.086973	-0.217468	-0.125429	-0.090418	-0.060322	-0.096688	-0.073412	-0.019584
Pf3D7_01_v3	383034	388156	PF3D7_0109850	phosphatidate cytidylyltransferase, putative	Core	-0.006158	0.03079	-0.102841	-0.071822	0.024177	0.04682	0.006277	0.021063	0.029358
Pf3D7_01_v3	388157	389168	PF3D7_0110000	conserved Plasmodium protein, unknown function	Core	-0.12175	-0.082651	-0.161545	-0.122217	-0.097775	-0.124192	-0.131591	-0.055234	0.058391
Pf3D7_01_v3	389169	392315	PF3D7_0110100	selenocysteine-specific elongation factor, putative	Core	-0.046302	-0.055513	-0.128253	-0.114505	-0.028219	-0.006084	-0.048493	-0.058511	-0.006587
Pf3D7_01_v3	392354	393125	PF3D7_0110200	FAD-linked sulfhydryl oxidase ERV1, putative	Core	-0.09651	-0.053703	-0.13203	-0.078968	-0.097567	-0.053945	-0.123665	-0.061333	-0.042997
Pf3D7_01_v3	393683	395085	PF3D7_0110400	DNA-directed RNA polymerase II subunit RPB9, putative	Core	-0.169087	-0.119651	-0.236542	-0.152307	-0.11197	-0.104895	-0.150777	-0.141386	-0.09869
Pf3D7_01_v3	396341	403856	PF3D7_0110500	bromodomain protein, putative	Core	-0.098175	-0.061016	-0.167751	-0.141585	-0.038924	-0.039207	-0.068929	-0.07888	-0.039605
Pf3D7_01_v3	405489	412419	PF3D7_0110600	phosphatidylinositol-4-phosphate 5-kinase	Core	-0.098435	-0.093617	-0.151708	-0.114716	-0.058727	-0.051599	-0.077361	-0.076737	-0.058463
Pf3D7_01_v3	413510	415350	PF3D7_0110700	chromatin assembly factor 1 protein WD40 domain, putative	Core	-0.076687	-0.088102	-0.156174	-0.103653	-0.048911	-0.026605	-0.080076	-0.036207	-0.05247
Pf3D7_01_v3	417671	419857	PF3D7_0110800	transcription initiation factor TFIIB, putative	Core	-0.033909	-0.050798	-0.046943	-0.044776	-0.000181	-0.020066	-0.066015	-0.0217	-0.016361
Pf3D7_01_v3	420043	421103	PF3D7_0110900	adenylate kinase-like protein 1	Core	-0.058181	-0.033904	-0.053113	-0.000248	0.014344	0.058762	-0.003562	0.028788	0.055896
Pf3D7_01_v3	421526	427825	PF3D7_0111000	kinesin-8, putative	Core	-0.113986	-0.059174	-0.160655	-0.094203	-0.084433	-0.049659	-0.050624	-0.047754	-0.057365
Pf3D7_01_v3	431289	435292	PF3D7_0111300	P-loop containing nucleoside triphosphate hydrolase, putative	Core	-0.157507	-0.11255	-0.225017	-0.15243	-0.107295	-0.07052	-0.105377	-0.061371	-0.06745
Pf3D7_01_v3	436158	438814	PF3D7_0111400	conserved Plasmodium protein, unknown function	Core	-0.123802	-0.080239	-0.156199	-0.130206	-0.084263	-0.047034	-0.078277	-0.060807	-0.018998
Pf3D7_01_v3	439402	441668	PF3D7_0111500	UMP-CMP kinase, putative	Core	-0.173219	-0.118319	-0.14705	-0.13169	-0.101203	-0.058812	-0.144026	-0.095664	-0.020992
Pf3D7_01_v3	445776	449099	PF3D7_0111800	eukaryotic translation initiation factor 4E, putative	Core	-0.131665	-0.08979	-0.147373	-0.147299	-0.079183	-0.110822	-0.137479	-0.124612	-0.062779
Pf3D7_01_v3	450739	453368	PF3D7_0112000	TatD-like deoxyribonuclease	Core	-0.076727	-0.03844	-0.158458	-0.062273	-0.032451	-0.05979	-0.045853	-0.015692	0.002665
Pf3D7_01_v3	464476	470444	PF3D7_0112200	multidrug resistance-associated protein 1	Core	-0.079252	0.003758	-0.137182	-0.037641	0.019738	0.006033	-0.035325	-0.043213	0.076416
Pf3D7_01_v3	473489	475887	PF3D7_0112300	18S ribosomal RNA	Core	-0.409131	-0.335227	-0.459125	-0.323417	-0.35248	-0.240741	-0.343488	-0.365111	-0.221009
Pf3D7_01_v3	476403	477278	PF3D7_0112500	5.8S ribosomal RNA	Core	-0.086701	-0.0283	-0.102782	-0.067957	0.005261	0.018206	-0.005374	0.000877	-0.005581
Pf3D7_01_v3	477279	481595	PF3D7_0112700	28S ribosomal RNA	Core	-0.258825	-0.239571	-0.290426	-0.178127	-0.212809	-0.199883	-0.225845	-0.157381	-0.136776
Pf3D7_01_v3	481596	482868	PF3D7_0112800	Plasmodium exported protein (hyp11), unknown function	Core	-0.126466	-0.110236	-0.193099	-0.173165	-0.102311	-0.043766	-0.135625	-0.129502	-0.034923
Pf3D7_01_v3	486250	487436	PF3D7_0112900	Plasmodium exported protein, unknown function	Core	-0.022499	-0.037845	-0.051872	0.00109	-0.000623	0.028187	-0.066687	-0.038999	0.051031
Pf3D7_01_v3	487642	490377	PF3D7_0113000	glutamic acid-rich protein GARP	Core	-0.181205	-0.124235	-0.21456	-0.233929	-0.141484	-0.090232	-0.179538	-0.175231	-0.077633
Pf3D7_01_v3	494994	500326	PF3D7_0113100	surface-associated interspersed protein 1.1 (SURFIN 1.1)	Core	-0.177714	-0.109517	-0.179056	-0.15181	-0.108295	-0.088001	-0.100252	-0.093314	-0.064849
Pf3D7_01_v3	500709	503118	PF3D7_0113200	Plasmodium exported protein, unknown function	Core	-0.138759	-0.088432	-0.114784	-0.138083	-0.063862	-0.064838	-0.082181	-0.075976	-0.055829
Pf3D7_01_v3	504688	507124	PF3D7_0113300	Plasmodium exported protein (hyp1), unknown function	Core	-0.054101	-0.009545	0.002619	-0.000596	-0.012906	0.041991	0.023254	0.039802	0.008482
Pf3D7_01_v3	508002	509998	PF3D7_0113400	Plasmodium exported protein, unknown function	Core	-0.195945	-0.145027	-0.220823	-0.193666	-0.124352	-0.095319	-0.102915	-0.13854	-0.103272
Pf3D7_01_v3	511836	518105	PF3D7_0113600	surface-associated interspersed protein 1.2 (SURFIN 1.2), pseudogene	Core	-0.16185	-0.12625	-0.143894	-0.141381	-0.101111	-0.077784	-0.131579	-0.101655	-0.044944
Pf3D7_01_v3	520557	522829	PF3D7_0113700	heat shock protein 40, type II	Core	-0.120279	-0.078877	-0.136556	-0.094778	-0.053282	-0.069239	-0.084721	-0.103787	-0.077741
Pf3D7_01_v3	526857	536601	PF3D7_0113800	DBL containing protein, unknown function	Core	-0.120751	-0.079769	-0.14631	-0.110353	-0.072141	-0.039285	-0.097512	-0.081578	-0.004347
Pf3D7_01_v3	536859	538275	PF3D7_0113900	CX3CL1-binding protein 1	Core	-0.089388	-0.013191	-0.071093	-0.095489	-0.020298	0.004256	-0.051984	-0.07111	0.043036
Pf3D7_01_v3	542230	547233	PF3D7_0114000	exported protein family 1	Core	-0.224929	-0.142203	-0.261903	-0.198426	-0.134088	-0.098642	-0.185067	-0.152184	-0.102134
Pf3D7_01_v3	550326	551963	PF3D7_0114200	exported protein family 3	Core	-0.203967	-0.175824	-0.259887	-0.145757	-0.228695	-0.110439	-0.175151	-0.158584	-0.124545
Pf3D7_01_v3	552390	553927	PF3D7_0114300	exported protein family 4, pseudogene	Core	-0.139586	-0.067213	-0.207269	-0.124482	-0.08479	-0.013639	-0.087374	-0.085576	0.015255
Pf3D7_01_v3	553928	555689	PF3D7_0114400	erythrocyte membrane protein 1 (PfEMP1), exon 2, pseudogene	Core	-0.068446	-0.064458	-0.139632	-0.103369	-0.067686	0.03522	-0.064181	-0.068938	-0.013825
Pf3D7_01_v3	560224	561784	PF3D7_0114600	stevor, pseudogene	Core	-0.149157	-0.153176	-0.196808	-0.179124	-0.174888	-0.151895	-0.117725	-0.204794	-0.136386
Pf3D7_01_v3	563453	565092	PF3D7_0114700	rifin	Core	-0.107856	-0.098329	-0.123953	-0.000833	-0.045192	0.013767	-0.055145	0.049464	0.06427
Pf3D7_01_v3	569235	570522	PF3D7_0114800	Plasmodium exported protein (hyp7), unknown function	Core	-0.038911	-0.017995	-0.053136	-0.04757	-0.04593	0.003345	-0.055909	-0.053805	0.01201
Pf3D7_01_v3	571885	573103	PF3D7_0114900	Plasmodium exported protein, unknown function, pseudogene	Core	-0.082032	-0.032608	-0.11731	-0.094839	-0.017997	-0.007929	-0.047095	-0.06897	-0.003427
Pf3D7_01_v3	577454	584039	PF3D7_0115000	surface-associated interspersed protein 1.3 (SURFIN 1.3)	Subtelomeric Hypervariable	-0.215502	-0.285877	-0.268572	-0.1725	-0.236965	-0.203394	-0.276417	-0.256288	-0.125584
Pf3D7_01_v3	591599	593437	PF3D7_0115200	rifin	Subtelomeric Hypervariable	0.009704	0.027089	0.014149	0.113914	0.006951	0.028947	0.033901	0.119153	0.112725
Pf3D7_01_v3	594852	596523	PF3D7_0115300	rifin	Subtelomeric Hypervariable	-0.116675	-0.06778	-0.11486	-0.056469	-0.122373	-0.058249	0.013398	-0.036836	-0.059917
Pf3D7_01_v3	598215	599722	PF3D7_0115400	stevor	Subtelomeric Hypervariable	-0.213065	-0.221326	-0.220177	-0.149382	-0.246701	-0.265938	-0.178444	-0.204875	-0.258534
Pf3D7_01_v3	603912	605781	PF3D7_0115600	rifin	Subtelomeric Hypervariable	-0.175682	-0.214431	-0.286417	-0.190689	-0.219214	-0.116023	-0.1418	-0.138185	-0.154307
Pf3D7_01_v3	607140	615143	PF3D7_0115700	erythrocyte membrane protein 1, PfEMP1	Subtelomeric Hypervariable	0.032367	-0.005801	0.068987	0.003398	0.00349	-0.030623	-0.028909	-0.043212	-0.037712
Pf3D7_02_v3	24982	31418	PF3D7_0200100	erythrocyte membrane protein 1, PfEMP1	Subtelomeric Hypervariable	0.125479	0.141832	0.122427	0.074917	0.099569	0.104585	0.113475	0.085428	0.111607
Pf3D7_02_v3	32780	34509	PF3D7_0200200	rifin	Subtelomeric Hypervariable	-0.203075	-0.240078	-0.24148	-0.140807	-0.319485	-0.166879	-0.184467	-0.223837	-0.102204
Pf3D7_02_v3	38037	39553	PF3D7_0200400	stevor	Subtelomeric Hypervariable	-0.084209	-0.154213	-0.173665	-0.154982	-0.166324	-0.111842	-0.135583	-0.141689	-0.154204
Pf3D7_02_v3	41265	43108	PF3D7_0200500	rifin	Subtelomeric Hypervariable	-0.030119	-0.114929	-0.054488	0.015565	-0.08392	-0.059711	-0.027922	-0.067334	-0.07967
Pf3D7_02_v3	45036	46808	PF3D7_0200600	rifin	Subtelomeric Hypervariable	-0.042475	-0.026953	-0.11716	-0.041677	-0.039921	0.013062	-0.015455	0.013224	0.099286
Pf3D7_02_v3	48673	50397	PF3D7_0200700	rifin	Subtelomeric Hypervariable	0.135501	0.129897	0.161377	0.158144	0.102896	0.124347	0.167194	0.146176	0.091874
Pf3D7_02_v3	54004	55505	PF3D7_0200900	stevor, pseudogene	Subtelomeric Hypervariable	-0.333555	-0.331922	-0.369328	-0.283356	-0.352187	-0.205959	-0.227218	-0.317477	-0.236398
Pf3D7_02_v3	57094	58671	PF3D7_0201000	rifin	Subtelomeric Hypervariable	-0.097991	-0.161263	-0.169418	-0.030878	-0.109063	-0.078683	-0.118117	-0.013792	-0.002252
Pf3D7_02_v3	66279	67795	PF3D7_0201300	stevor	Subtelomeric Hypervariable	-0.096678	-0.101867	-0.122009	-0.102033	-0.065278	-0.060624	-0.089271	-0.0939	-0.019445
Pf3D7_02_v3	109314	110830	PF3D7_0202100	liver stage associated protein 2	Core	0.198464	0.302576	0.212569	0.19905	0.231438	0.22788	0.283841	0.179185	0.075529
Pf3D7_02_v3	112297	113932	PF3D7_0202200	EMP1-trafficking protein	Core	0.150461	0.181817	0.17993	0.148621	0.165083	0.149396	0.2007	0.174994	0.066898
Pf3D7_02_v3	116975	118485	PF3D7_0202300	Plasmodium exported protein (hyp11), unknown function	Core	0.054233	0.110134	0.016621	0.067758	0.049744	0.072008	0.08907	0.06684	-0.110261
Pf3D7_02_v3	120274	124352	PF3D7_0202400	translation-enhancing factor	Core	-0.014308	0.033752	-0.025643	-0.026284	-0.023442	-0.007119	0.050342	-0.046528	-0.165233
Pf3D7_02_v3	127744	128564	PF3D7_0202500	early transcribed membrane protein 2	Core	0.038554	0.026289	-0.0811	-0.012206	0.096334	0.128769	0.089533	0.074962	-0.005946
Pf3D7_02_v3	129092	133813	PF3D7_0202600	nucleic acid binding protein, putative	Core	0.091682	0.098428	-0.001836	0.028809	0.101261	0.115091	0.11599	0.031387	0.018034
Pf3D7_02_v3	135273	137348	PF3D7_0202700	octaprenyl pyrophosphate synthase	Core	-0.02071	-0.004613	-0.080531	-0.01799	0.061024	0.077929	0.025919	0.023669	0.021143
Pf3D7_02_v3	137349	138639	PF3D7_0202800	conserved Plasmodium protein, unknown function	Core	0.039113	0.038277	-0.016336	0.040908	0.122092	0.053864	0.071461	0.025198	-0.040968
Pf3D7_02_v3	138677	141408	PF3D7_0202900	palmitoyltransferase DHHC12, putative	Core	-0.016659	0.001964	-0.13115	-0.050018	0.021212	0.03713	0.001295	-0.054167	-0.011257
Pf3D7_02_v3	141409	147814	PF3D7_0203000	repetitive organellar protein, putative	Core	-0.090426	-0.109365	-0.1802	-0.139582	-0.091205	-0.047627	-0.099934	-0.129569	-0.12874
Pf3D7_02_v3	149274	157231	PF3D7_0203100	protein kinase, putative	Core	-0.109115	-0.054326	-0.17071	-0.109979	-0.05547	-0.032584	-0.076912	-0.080109	-0.070125
Pf3D7_02_v3	157887	159910	PF3D7_0203200	conserved Plasmodium protein, unknown function	Core	-0.135425	-0.053182	-0.169033	-0.090679	-0.074081	-0.066595	-0.086661	-0.093556	-0.090176
Pf3D7_02_v3	160264	161492	PF3D7_0203300	ERCC1 nucleotide excision repair protein, putative	Core	-0.073847	0.008973	-0.158081	-0.068784	0.008704	0.013053	-0.076873	0.0213	0.019249
Pf3D7_02_v3	161815	163150	PF3D7_0203400	conserved Plasmodium protein, unknown function	Core	-0.000348	-0.017915	-0.128398	-0.016916	0.022113	0.04047	-0.018707	0.018465	0.022306
Pf3D7_02_v3	165894	168301	PF3D7_0203600	conserved Plasmodium protein, unknown function	Core	-0.151701	-0.11606	-0.225547	-0.14838	-0.057466	-0.07071	-0.130446	-0.12266	-0.065199
Pf3D7_02_v3	168432	170386	PF3D7_0203700	protein MAK16, putative	Core	-0.1187	-0.055784	-0.150625	-0.047066	-0.035017	-0.019454	-0.055738	-0.046573	-0.033538
Pf3D7_02_v3	171313	175162	PF3D7_0203800	conserved Plasmodium protein, unknown function	Core	-0.114527	-0.047656	-0.158053	-0.082525	-0.051401	-0.037805	-0.056356	-0.071467	-0.019535
Pf3D7_02_v3	176317	178550	PF3D7_0203900	5'-3' exonuclease, N-terminal resolvase-like domain, putative	Core	-0.128819	-0.053698	-0.180837	-0.098504	-0.079568	-0.040983	-0.077358	-0.077564	-0.003845
Pf3D7_02_v3	178705	181776	PF3D7_0204000	condensin-2 complex subunit H2, putative	Core	-0.141534	-0.102374	-0.172394	-0.12325	-0.08004	-0.058448	-0.102051	-0.115017	-0.03822
Pf3D7_02_v3	181978	189365	PF3D7_0204100	Sel1 repeat-containing protein, putative	Core	-0.147398	-0.108402	-0.137087	-0.064451	-0.106054	-0.060731	-0.149526	-0.105141	0.010159
Pf3D7_02_v3	192568	194449	PF3D7_0204200	conserved Plasmodium protein, unknown function	Core	-0.07515	-0.047934	-0.128653	-0.087282	-0.03075	0.007383	-0.064586	-0.041381	0.003681
Pf3D7_02_v3	194576	197067	PF3D7_0204300	conserved Plasmodium protein, unknown function	Core	-0.174429	-0.12017	-0.209034	-0.155463	-0.163898	-0.118276	-0.147228	-0.131375	-0.031447
Pf3D7_02_v3	197068	198198	PF3D7_0204400	dynein light chain, putative	Core	-0.121947	-0.104784	-0.154232	-0.125915	-0.100874	-0.015118	-0.094144	-0.102001	0.000509
Pf3D7_02_v3	198199	199820	PF3D7_0204500	aspartate transaminase	Core	-0.11859	-0.078963	-0.147237	-0.133277	-0.070271	-0.074475	-0.119256	-0.071749	0.024646
Pf3D7_02_v3	200232	204298	PF3D7_0204600	5'-3' exonuclease, putative	Core	-0.077065	-0.061768	-0.131609	-0.10692	-0.056262	-0.043016	-0.100665	-0.065847	-0.009214
Pf3D7_02_v3	205639	207653	PF3D7_0204700	hexose transporter	Core	-0.043276	-0.029468	-0.057119	-0.047002	-0.03341	-0.027733	-0.028685	-0.023956	0.072015
Pf3D7_02_v3	209333	211083	PF3D7_0204800	3'-5' exonuclease, putative	Core	-0.129653	-0.024453	-0.182396	-0.073428	-0.054951	-0.030155	-0.040257	-0.04204	-0.020195
Pf3D7_02_v3	211098	212804	PF3D7_0204900	2-methoxy-6-polyprenyl-1,4-benzoquinol methylase, mitochondrial, putative	Core	-0.10192	-0.005226	-0.13592	-0.11171	-0.035236	0.009859	-0.039179	-0.055453	0.056578
Pf3D7_02_v3	212805	214673	PF3D7_0205000	conserved Plasmodium protein, unknown function	Core	-0.082734	-0.062116	-0.045576	-0.113068	-0.02152	-0.00241	-0.041674	-0.046619	-0.013158
Pf3D7_02_v3	214674	217598	PF3D7_0205100	conserved Plasmodium protein, unknown function	Core	-0.017833	0.011517	-0.054914	-0.016468	-0.007465	3e-06	-0.016818	0.022002	0.091599
Pf3D7_02_v3	217632	219157	PF3D7_0205200	MORN repeat protein, putative	Core	-0.05777	0.031926	-0.026527	0.021351	0.025672	-0.007202	-0.054815	0.021096	0.066342
Pf3D7_02_v3	219440	222506	PF3D7_0205300	conserved Plasmodium protein, unknown function	Core	-0.079504	-0.001298	-0.093825	-0.041823	0.013294	0.031441	0.00754	-0.002131	0.048694
Pf3D7_02_v3	223228	225101	PF3D7_0205400	PCI domain-containing protein, putative	Core	-0.102997	-0.06998	-0.074872	-0.073179	-0.122344	-0.050917	-0.060912	-0.050834	-0.018668
Pf3D7_02_v3	225312	226495	PF3D7_0205500	DNA-directed RNA polymerase II 16 kDa subunit, putative	Core	-0.066221	-0.007554	-0.053933	0.038686	-0.093801	-0.011756	-0.044214	-0.000978	-0.011344
Pf3D7_02_v3	227775	230182	PF3D7_0205600	conserved Plasmodium protein, unknown function	Core	-0.119387	-0.087474	-0.145752	-0.072869	-0.082358	-0.057606	-0.078759	-0.073075	-0.036991
Pf3D7_02_v3	230891	232629	PF3D7_0205700	RNA-binding protein, putative	Core	-0.051226	-0.038704	-0.04605	0.05765	-0.017783	-0.035438	-0.066991	-0.024389	0.074744
Pf3D7_02_v3	232630	233726	PF3D7_0205800	PH domain-containing protein, putative	Core	-0.044978	0.018202	0.019945	-0.033629	-0.013426	0.017813	0.033041	-0.043868	0.070268
Pf3D7_02_v3	234987	239031	PF3D7_0205900	26S proteasome regulatory subunit RPN1, putative	Core	-0.061656	-0.025375	-0.048558	-0.041591	0.007966	0.027027	-0.025352	-0.00073	0.006009
Pf3D7_02_v3	239032	244046	PF3D7_0206000	DNA repair protein RAD2, putative	Core	-0.062797	-0.016336	-0.02142	-0.010072	0.015916	0.032228	-0.007543	-0.019653	0.026801
Pf3D7_02_v3	245108	246949	PF3D7_0206100	cysteine desulfuration protein SufE	Core	-0.090595	-0.013447	-0.057912	-0.079498	-0.021083	0.003825	-0.024993	-0.056578	-0.011434
Pf3D7_02_v3	248780	250977	PF3D7_0206200	pantothenate transporter	Core	-0.058233	-0.018957	-0.045928	-0.031626	0.007953	-0.003268	-0.017055	-0.01055	0.010361
Pf3D7_02_v3	252144	262693	PF3D7_0206300	pentafunctional AROM polypeptide, putative, pseudogene	Core	-0.085865	-0.051359	-0.126207	-0.080061	-0.04115	-0.022118	-0.057467	-0.043691	-0.052234
Pf3D7_02_v3	262787	267597	PF3D7_0206500	conserved Plasmodium protein, unknown function	Core	-0.08586	-0.025533	-0.139561	-0.064166	-0.030909	-0.020572	-0.021177	-0.051321	-0.026685
Pf3D7_02_v3	271344	273259	PF3D7_0206700	adenylosuccinate lyase	Core	0.02943	0.030364	-0.040655	0.034297	0.045055	0.007528	0.04648	0.048363	0.05904
Pf3D7_02_v3	273439	274757	PF3D7_0206800	merozoite surface protein 2	Core	-0.17052	-0.102649	-0.236831	-0.124493	-0.055569	-0.041619	-0.071477	-0.141193	0.030976
Pf3D7_02_v3	275290	276827	PF3D7_0206900	merozoite surface protein 5	Core	-0.051394	-0.054317	-0.152469	-0.025218	-0.07745	-0.044137	-0.060694	-0.048823	-0.024569
Pf3D7_02_v3	277244	278706	PF3D7_0207000	merozoite surface protein 4	Core	-0.093325	-0.034574	-0.137535	-0.064596	-0.038065	-0.028107	-0.052447	0.008178	0.018799
Pf3D7_02_v3	281657	287595	PF3D7_0207100	conserved Plasmodium protein, unknown function	Core	-0.130051	-0.087701	-0.188394	-0.162352	-0.084562	-0.063831	-0.079747	-0.076527	-0.08195
Pf3D7_02_v3	289918	292953	PF3D7_0207300	serine repeat antigen 8	Core	-0.052309	0.001167	-0.058796	-0.069291	-0.000936	0.010738	-0.012558	-0.026941	-0.007472
Pf3D7_02_v3	294023	297866	PF3D7_0207400	serine repeat antigen 7	Core	-0.072535	-0.0494	-0.094911	-0.052031	-0.050021	-0.033605	-0.021061	-0.025332	-0.044206
Pf3D7_02_v3	298647	302814	PF3D7_0207500	serine repeat antigen 6	Core	-0.027974	-0.011905	-0.084264	-0.024144	0.027605	0.017727	-0.007014	-0.010881	0.014874
Pf3D7_02_v3	303343	307277	PF3D7_0207600	serine repeat antigen 5	Core	-0.082588	-0.048633	-0.1292	-0.073131	-0.060802	-0.034564	-0.035688	-0.035702	-0.0202
Pf3D7_02_v3	308597	312405	PF3D7_0207700	serine repeat antigen 4	Core	-0.082402	-0.065626	-0.083634	-0.048941	-0.034017	-0.048354	-0.028691	-0.037216	-0.037838
Pf3D7_02_v3	313199	316991	PF3D7_0207800	serine repeat antigen 3	Core	-0.084571	-0.069573	-0.093284	-0.090809	-0.067038	-0.082518	-0.034388	-0.020567	-0.065128
Pf3D7_02_v3	317346	321560	PF3D7_0207900	serine repeat antigen 2	Core	-0.048763	-0.02463	-0.04443	-0.008359	-0.01723	-0.025069	-0.012084	0.030572	-0.018628
Pf3D7_02_v3	322088	325973	PF3D7_0208000	serine repeat antigen 1	Core	-0.077609	-0.044089	-0.074619	-0.092607	-0.063915	-0.044806	-0.049638	-0.041408	-0.050291
Pf3D7_02_v3	327682	335441	PF3D7_0208100	conserved Plasmodium protein, unknown function	Core	-0.051773	-0.042556	-0.079437	-0.068277	-0.035139	-0.045175	-0.029833	-0.049936	-0.064534
Pf3D7_02_v3	335442	336831	PF3D7_0208200	KRR1 small subunit processome component, putative	Core	-0.025794	0.022863	-0.015361	-0.049202	0.007362	-0.028576	0.029999	-0.037361	-0.031146
Pf3D7_02_v3	337308	343137	PF3D7_0208300	conserved Plasmodium protein, unknown function	Core	-0.136302	-0.099603	-0.205474	-0.140524	-0.105174	-0.075075	-0.095934	-0.130218	-0.078809
Pf3D7_02_v3	343138	349590	PF3D7_0208400	conserved Plasmodium protein, unknown function	Core	-0.102964	-0.093267	-0.165314	-0.110114	-0.069107	-0.069637	-0.070859	-0.093941	-0.111931
Pf3D7_02_v3	352586	353878	PF3D7_0208500	acyl carrier protein	Core	-0.121774	-0.08154	-0.131658	-0.092905	-0.095236	-0.079121	-0.077989	-0.100708	-0.040133
Pf3D7_02_v3	354371	356309	PF3D7_0208600	ribosome-recycling factor	Core	-0.048705	-0.093493	-0.094863	-0.111031	-0.093765	-0.039587	-0.05749	-0.070725	-0.071813
Pf3D7_02_v3	356310	358264	PF3D7_0208700	conserved Plasmodium protein, unknown function, unspecified product	Core	-0.011918	0.043261	0.005371	0.066928	0.008449	0.019428	0.051487	0.006875	0.022327
Pf3D7_02_v3	358892	360099	PF3D7_0208800	conserved Plasmodium protein, unknown function	Core	-0.171581	-0.199296	-0.240313	-0.185849	-0.181493	-0.110862	-0.149492	-0.149381	-0.088507
Pf3D7_02_v3	360578	368604	PF3D7_0208900	6-cysteine protein P230p	Core	-0.019665	-0.029469	-0.076367	-0.014285	-0.010018	0.012628	0.000796	0.01189	-0.015838
Pf3D7_02_v3	370188	380095	PF3D7_0209000	6-cysteine protein P230	Core	-0.006748	-0.005959	-0.089984	-0.023184	-9.8e-05	-0.004406	-0.016945	-0.023736	-0.025574
Pf3D7_02_v3	380880	383695	PF3D7_0209100	patatin-like phospholipase, putative	Core	-0.033907	-0.03907	-0.087628	-0.089926	0.00297	-0.027445	-0.019799	-0.053824	-0.035648
Pf3D7_02_v3	384615	386830	PF3D7_0209200	exosome complex component MTR3, putative	Core	-0.028481	0.010507	-0.116469	-0.001486	0.025399	0.004	-0.031893	-0.028834	0.036834
Pf3D7_02_v3	387023	388287	PF3D7_0209300	2C-methyl-D-erythritol 2,4-cyclodiphosphate synthase	Core	-0.003709	-0.046072	0.023489	0.029657	0.039567	0.018319	0.046037	0.034299	0.013291
Pf3D7_02_v3	388288	390861	PF3D7_0209400	conserved protein, unknown function	Core	-0.105432	-0.068007	-0.083617	-0.080249	-0.055007	-0.087334	-0.065349	-0.063183	-0.069695
Pf3D7_02_v3	391025	393039	PF3D7_0209500	conserved Plasmodium protein, unknown function	Core	-0.064496	-0.046848	-0.100293	-0.092011	0.002265	-0.027752	-0.044702	-0.002186	-0.027846
Pf3D7_02_v3	393987	398995	PF3D7_0209600	transporter, putative	Core	-0.015056	0.015479	-0.037701	-0.011975	0.014962	0.008682	0.022338	0.019008	0.006071
Pf3D7_02_v3	399903	402109	PF3D7_0209700	RING zinc finger protein, putative	Core	0.054894	0.049294	0.02878	0.068875	0.077878	0.037138	0.060541	0.080064	0.084526
Pf3D7_02_v3	404031	406605	PF3D7_0209800	ATP-dependent RNA helicase UAP56	Core	-0.122139	-0.087839	-0.182117	-0.106613	-0.073493	-0.064003	-0.072081	-0.048908	0.001594
Pf3D7_02_v3	409733	410478	PF3D7_0210000	secretory complex protein 61 gamma subunit	Core	-0.00206	0.024739	-0.000683	-0.063153	-0.002003	0.044148	0.020024	-0.022909	0.007124
Pf3D7_02_v3	413069	421387	PF3D7_0210200	conserved Plasmodium protein, unknown function	Core	-0.041937	-0.029213	-0.091207	-0.049004	-0.043182	-0.071574	-0.041449	-0.050138	-0.038516
Pf3D7_02_v3	422813	424904	PF3D7_0210300	monocarboxylate transporter, putative	Core	-0.02118	-0.021269	-0.088299	0.011242	0.013533	0.010051	-0.000702	0.019629	0.031864
Pf3D7_02_v3	425439	426747	PF3D7_0210400	50S ribosomal protein L33, putative	Core	-0.05581	0.017265	-0.060802	0.002543	0.040416	-0.014538	0.031026	0.049117	0.066845
Pf3D7_02_v3	427240	431780	PF3D7_0210500	conserved Plasmodium protein, unknown function	Core	-0.114086	-0.083258	-0.0974	-0.071304	-0.092132	-0.114687	-0.058215	-0.077774	-0.05365
Pf3D7_02_v3	431791	434336	PF3D7_0210600	conserved protein, unknown function	Core	0.017288	0.012177	0.012413	0.053803	0.056561	-0.004817	0.02327	0.014043	0.015301
Pf3D7_02_v3	435800	437244	PF3D7_0210700	syntaxin, Qa-SNARE family	Core	-0.020109	-0.06743	-0.082826	-0.046178	-0.05307	-0.053054	-0.056303	0.01396	-0.030929
Pf3D7_02_v3	437505	439252	PF3D7_0210800	conserved Plasmodium protein, unknown function	Core	-0.056992	-0.100389	-0.11644	-0.025594	-0.09329	-0.103426	-0.071121	-0.075465	-0.082353
Pf3D7_02_v3	441830	443184	PF3D7_0210900	conserved Plasmodium protein, unknown function	Core	-0.014909	-0.046913	-0.102382	-0.070097	-0.028278	-0.032402	-0.026697	-0.054343	-0.002833
Pf3D7_02_v3	443574	444858	PF3D7_0211000	unspecified product	Core	-0.103249	-0.164796	-0.186921	-0.074786	-0.144024	-0.129821	-0.174403	-0.10404	-0.091866
Pf3D7_02_v3	451501	455347	PF3D7_0211100	conserved Plasmodium protein, unknown function	Core	-0.026052	-0.068776	-0.10257	-0.031002	-0.067206	-0.074295	-0.040157	-0.00388	0.003863
Pf3D7_02_v3	455348	456536	PF3D7_0211200	ras-related protein Rab-5A	Core	-0.059214	-0.094173	-0.092997	-0.069481	-0.097084	-0.096202	-0.023702	0.012858	-0.098785
Pf3D7_02_v3	456880	458828	PF3D7_0211300	ubiquinol-cytochrome-c reductase complex assembly factor 1, putative	Core	0.055504	0.065304	0.085504	0.045085	0.040805	0.007346	0.064699	0.087463	-0.027462
Pf3D7_02_v3	458829	461768	PF3D7_0211400	beta-ketoacyl-ACP synthase III	Core	-0.029791	-0.085188	-0.078384	-0.013454	-0.088289	-0.085104	-0.042473	-0.047879	-0.057576
Pf3D7_02_v3	462913	467150	PF3D7_0211500	GAF domain-related protein, putative	Core	0.012606	-0.048018	-0.065195	-0.041786	-0.022413	-0.036005	-0.034473	-0.021001	-0.011124
Pf3D7_02_v3	467597	468726	PF3D7_0211600	UDP-N-acetylglucosamine transferase subunit ALG14, putative	Core	-0.066652	-0.060861	-0.087826	-0.037475	-0.08247	-0.049848	-0.01419	-0.061293	-0.080437
Pf3D7_02_v3	469540	473741	PF3D7_0211700	tyrosine kinase-like protein, putative	Core	-0.049303	-0.060048	-0.071256	-0.035376	-0.068101	-0.052475	-0.001437	-0.021685	-0.046307
Pf3D7_02_v3	474992	477253	PF3D7_0211800	asparagine--tRNA ligase	Core	-0.01953	-0.02164	-0.006371	-0.01516	-0.031124	-0.071305	0.010742	-0.011262	-0.05222
Pf3D7_02_v3	477254	479341	PF3D7_0211900	pseudouridine synthase, putative	Core	-0.068456	-0.016256	-0.099333	-0.097361	-0.010024	-0.0635	-0.06381	-0.061552	-0.040203
Pf3D7_02_v3	479850	481682	PF3D7_0212000	GDP-fructose:GMP antiporter, putative	Core	-0.030523	-0.016773	-0.037084	0.031108	-0.00043	-0.070304	-0.006374	-0.018571	-0.007273
Pf3D7_02_v3	483186	489220	PF3D7_0212100	conserved Plasmodium protein, unknown function	Core	-0.044051	-0.033397	-0.074388	-0.067641	-0.019598	-0.045903	-0.034347	-0.016441	-0.058314
Pf3D7_02_v3	489654	491068	PF3D7_0212200	ribosomal protein L12, mitochondrial, putative	Core	-0.035909	-0.042867	-0.078313	-0.05049	-0.097497	-0.061361	0.004373	-0.029671	-0.047102
Pf3D7_02_v3	492366	494556	PF3D7_0212300	peptide chain release factor subunit 1, putative	Core	-0.026933	-0.074307	-0.087525	-0.086683	-0.021148	-0.095478	-0.041202	-0.006561	0.002897
Pf3D7_02_v3	494916	508104	PF3D7_0212400	conserved Plasmodium membrane protein, unknown function	Core	-0.065739	-0.072657	-0.133439	-0.057505	-0.071396	-0.063928	-0.064145	-0.045228	-0.047379
Pf3D7_02_v3	509275	521996	PF3D7_0212500	conserved Plasmodium protein, unknown function	Core	-0.045502	-0.048139	-0.092271	-0.038301	-0.050484	-0.033751	-0.032212	-0.024086	-0.026129
Pf3D7_02_v3	522681	524249	PF3D7_0212600	secreted protein with altered thrombospondin repeat domain	Core	-0.01463	-0.008268	-0.134671	-0.014446	0.015512	0.000659	-0.036064	-0.021937	-0.04767
Pf3D7_02_v3	524450	526293	PF3D7_0212700	SRR1-like protein	Core	-0.104844	-0.110696	-0.092382	-0.073971	-0.098571	-0.054805	-0.079394	-0.044809	-0.099449
Pf3D7_02_v3	527999	532173	PF3D7_0212800	multidrug efflux pump, putative	Core	-0.002975	-0.008903	-0.0528	0.038328	-0.005896	0.01993	-0.000893	0.027335	-0.019894
Pf3D7_02_v3	533003	534600	PF3D7_0212900	arginyl-tRNA--protein transferase	Core	0.031749	0.045355	-0.018511	0.015987	0.013348	0.020998	0.022396	0.038731	-0.02576
Pf3D7_02_v3	535396	536396	PF3D7_0213000	conserved protein, unknown function	Core	-0.001562	0.055965	-0.060913	0.034675	0.058408	0.103301	0.072667	0.086383	0.062731
Pf3D7_02_v3	537539	539670	PF3D7_0213100	protein SIS1	Core	-0.102814	-0.137278	-0.18837	-0.106805	-0.097136	-0.074621	-0.082694	-0.094037	-0.07755
Pf3D7_02_v3	541680	546145	PF3D7_0213400	protein kinase 7	Core	-0.015094	-0.024006	-0.03902	-0.03486	0.009053	0.01174	-0.018241	0.011121	-0.009359
Pf3D7_02_v3	546232	555544	PF3D7_0213600	conserved Plasmodium protein, unknown function	Core	-0.049196	-0.068756	-0.104687	-0.080835	-0.022752	-0.041627	-0.058408	-0.065957	-0.031195
Pf3D7_02_v3	556798	557946	PF3D7_0213700	conserved protein, unknown function	Core	-0.024403	-0.054318	-0.051987	-0.050489	-0.075289	-0.035245	-0.043823	-0.018215	-0.071497
Pf3D7_02_v3	558335	560844	PF3D7_0213800	conserved protein, unknown function	Core	-0.053857	-0.025441	-0.10539	-0.061226	-0.061283	0.010431	-0.066524	-0.043528	-0.084904
Pf3D7_02_v3	560872	564872	PF3D7_0213900	RTR1 domain-containing protein, putative	Core	-0.098006	-0.107817	-0.159959	-0.088609	-0.077339	-0.062509	-0.101948	-0.073736	-0.07629
Pf3D7_02_v3	565871	568144	PF3D7_0214000	T-complex protein 1 subunit theta	Core	-0.003653	0.016161	-0.111723	-0.000743	0.034114	0.02622	0.0116	0.012339	0.044262
Pf3D7_02_v3	568279	573565	PF3D7_0214100	protein transport protein SEC31	Core	0.004303	0.004356	-0.046254	-0.009349	-0.015626	0.008416	0.001353	-0.018871	9e-05
Pf3D7_02_v3	574905	576304	PF3D7_0214200	ribosomal protein L13, mitochondrial	Core	-0.070388	-0.043087	-0.154241	-0.095761	-0.036089	-0.0107	-0.072355	-0.061606	-0.026564
Pf3D7_02_v3	578412	586414	PF3D7_0214300	conserved Plasmodium protein, unknown function	Core	-0.026372	-0.042786	-0.10162	-0.053578	-0.027263	-0.011216	-0.022619	-0.040376	-0.03961
Pf3D7_02_v3	586515	589301	PF3D7_0214400	conserved protein, unknown function	Core	-0.098958	-0.081541	-0.183745	-0.127751	-0.073951	-0.064711	-0.100538	-0.137028	-0.054091
Pf3D7_02_v3	590251	591671	PF3D7_0214500	conserved Plasmodium protein, unknown function	Core	0.039555	0.033541	-0.061336	-0.010258	0.016184	-0.005931	0.01953	-0.009613	-0.031671
Pf3D7_02_v3	593946	599584	PF3D7_0214600	serine/threonine protein kinase, putative	Core	-0.045922	-0.062535	-0.146065	-0.078781	-0.04916	-0.029165	-0.022255	-0.062613	-0.034004
Pf3D7_02_v3	599585	601962	PF3D7_0214700	conserved Plasmodium protein, unknown function	Core	0.005596	-0.047294	-0.037183	0.000475	0.010718	-0.029751	0.017092	-0.032628	-0.008223
Pf3D7_02_v3	604795	609575	PF3D7_0214800	conserved Plasmodium membrane protein, unknown function	Core	-0.066894	-0.110238	-0.141269	-0.067756	-0.099254	-0.048181	-0.0654	-0.078024	-0.064967
Pf3D7_02_v3	610375	615622	PF3D7_0214900	rhoptry neck protein 6	Core	0.071939	0.005675	0.020411	7.2e-05	0.018113	-0.008547	0.031604	-0.009808	-0.010917
Pf3D7_02_v3	616522	619679	PF3D7_0215000	acyl-CoA synthetase	Core	0.024233	0.028315	-0.038722	-0.057606	0.005569	0.051589	0.023918	0.020286	-0.022932
Pf3D7_02_v3	622274	624556	PF3D7_0215100	RING zinc finger protein, putative	Core	0.051654	0.064499	0.02564	0.046484	0.03393	0.086753	0.096179	0.091917	0.057721
Pf3D7_02_v3	626726	627960	PF3D7_0215200	conserved Plasmodium protein, unknown function	Core	-0.040605	-0.047939	-0.120879	-0.064339	-0.068912	-0.005448	-0.046353	-0.006111	-0.11177
Pf3D7_02_v3	628392	631558	PF3D7_0215300	acyl-CoA synthetase	Core	-0.018583	-0.04214	-0.141852	-0.036869	-0.042009	-0.013322	-0.00071	-0.039375	-0.031514
Pf3D7_02_v3	634339	637757	PF3D7_0215400	conserved Plasmodium protein, unknown function	Core	-0.01325	-0.052584	-0.088396	-0.035665	-0.034347	-0.009166	0.013717	-0.041088	-0.007039
Pf3D7_02_v3	640150	642900	PF3D7_0215500	conserved Plasmodium protein, unknown function	Core	0.004059	-0.029666	-0.046509	-0.014133	0.037507	-0.013192	0.004956	-0.025264	-0.031357
Pf3D7_02_v3	642901	644567	PF3D7_0215600	conserved Plasmodium protein, unknown function	Core	-0.024938	-0.05362	-0.023575	-0.035764	-0.019707	0.019935	-0.037482	-0.038777	-0.028513
Pf3D7_02_v3	645679	650335	PF3D7_0215700	DNA-directed RNA polymerase II subunit RPB2, putative	Core	-0.028155	-0.034007	-0.07479	-0.057104	-0.027641	-0.001735	-0.021912	-0.014415	0.003812
Pf3D7_02_v3	650413	653612	PF3D7_0215800	origin recognition complex subunit 5	Core	-0.037229	-0.028969	-0.06225	-0.020805	-0.00929	-0.014269	-0.012495	-0.018035	0.006561
Pf3D7_02_v3	654668	657090	PF3D7_0215900	palmitoyltransferase DHHC11, putative	Core	-0.001036	0.032503	-0.076962	-0.002906	0.022934	0.037733	0.016402	0.056841	-0.018134
Pf3D7_02_v3	658386	664806	PF3D7_0216000	DEAD/DEAH box helicase, putative	Core	-0.068616	-0.054568	-0.127674	-0.076206	-0.011704	-0.035803	-0.049325	-0.057996	-0.053396
Pf3D7_02_v3	664807	668758	PF3D7_0216100	conserved Plasmodium protein, unknown function	Core	0.009884	0.036512	-0.081	-0.026744	0.070165	0.048035	0.012317	0.020166	0.041824
Pf3D7_02_v3	668759	670091	PF3D7_0216200	conserved Plasmodium protein, unknown function	Core	-0.046705	0.041475	-0.133103	0.010763	0.004511	-0.003871	0.014897	-0.008607	0.061898
Pf3D7_02_v3	670163	674808	PF3D7_0216300	conserved Plasmodium protein, unknown function	Core	-0.026377	0.003429	-0.086143	-0.054953	0.022705	0.000802	-0.002945	-0.021701	0.025111
Pf3D7_02_v3	675181	677849	PF3D7_0216400	vacuolar protein sorting-associated protein 45	Core	-0.083492	-0.023278	-0.13377	-0.071475	-0.048483	-0.063418	-0.086492	-0.058303	-0.037436
Pf3D7_02_v3	678237	683953	PF3D7_0216500	conserved Plasmodium protein, unknown function	Core	-0.106259	-0.085012	-0.156872	-0.10638	-0.067758	-0.087777	-0.084119	-0.098698	-0.072383
Pf3D7_02_v3	686235	688795	PF3D7_0216600	MtN3-like protein	Core	-0.0501	-0.066927	-0.16202	-0.125992	-0.025068	-0.024122	-0.044658	-0.054364	-0.027135
Pf3D7_02_v3	690061	695988	PF3D7_0216700	autophagy-related protein 11, putative	Core	-0.080532	-0.060603	-0.176067	-0.101068	-0.075825	-0.046015	-0.100065	-0.065129	-0.025437
Pf3D7_02_v3	695989	699811	PF3D7_0216800	TMEM121 domain-containing protein, putative	Core	-0.026606	0.020896	-0.065669	-0.070251	-0.003924	-0.008641	0.007172	-0.015669	-0.013941
Pf3D7_02_v3	700995	702992	PF3D7_0216900	conserved Plasmodium protein, unknown function	Core	-0.028443	-0.010158	-0.168546	-0.061491	-0.026655	0.001682	-0.062109	-0.031369	-0.052181
Pf3D7_02_v3	702993	706837	PF3D7_0217000	conserved Plasmodium membrane protein, unknown function	Core	-0.041009	-0.013331	-0.143594	-0.095434	-0.001343	0.012637	-0.030547	-0.014921	-0.024966
Pf3D7_02_v3	707488	709596	PF3D7_0217100	ATP synthase subunit alpha, mitochondrial	Core	-0.051695	-0.02407	-0.115022	-0.066221	-0.037948	-0.024965	-0.062426	-0.009152	-0.061278
Pf3D7_02_v3	709597	715502	PF3D7_0217200	conserved Plasmodium protein, unknown function	Core	-0.120393	-0.114569	-0.226578	-0.098253	-0.118352	-0.111095	-0.107634	-0.118342	-0.083794
Pf3D7_02_v3	715548	716799	PF3D7_0217300	AP-2 complex subunit sigma, putative	Core	-0.275084	-0.259133	-0.288411	-0.195728	-0.212832	-0.204575	-0.230441	-0.206372	-0.269396
Pf3D7_02_v3	717442	718531	PF3D7_0217400	conserved protein, unknown function	Core	0.04807	0.001502	-0.109262	-0.006423	0.053229	0.03124	0.014799	-0.013288	0.060416
Pf3D7_02_v3	720187	722911	PF3D7_0217500	calcium-dependent protein kinase 1	Core	-0.318972	-0.409387	-0.36064	-0.320775	-0.390543	-0.330784	-0.334069	-0.40649	-0.344059
Pf3D7_02_v3	723497	730182	PF3D7_0217600	conserved Plasmodium protein, unknown function	Core	-0.077519	-0.073044	-0.143635	-0.09799	-0.059666	-0.031998	-0.085276	-0.048408	-0.025164
Pf3D7_02_v3	730870	732562	PF3D7_0217700	E2F-associated phosphoprotein, putative	Core	-0.14975	-0.18653	-0.229736	-0.187857	-0.170285	-0.126374	-0.195133	-0.12737	-0.096251
Pf3D7_02_v3	734022	734845	PF3D7_0217800	40S ribosomal protein S26	Core	0.162833	0.18395	0.062187	0.136795	0.262451	0.229507	0.165334	0.091114	0.188541
Pf3D7_02_v3	735188	737247	PF3D7_0217900	conserved Plasmodium protein, unknown function	Core	-0.065649	-0.116915	-0.176626	-0.099186	-0.056041	-0.073833	-0.090027	-0.071925	-0.049671
Pf3D7_02_v3	738610	740102	PF3D7_0218000	replication factor C subunit 2, putative	Core	-0.051341	-0.079723	-0.138565	-0.108062	-0.013186	-0.023864	-0.074212	-0.037021	-0.015531
Pf3D7_02_v3	740764	742709	PF3D7_0218100	conserved protein, unknown function	Core	-0.123349	-0.039528	-0.188009	-0.119055	-0.019926	-0.049976	-0.067845	-0.081791	-0.013563
Pf3D7_02_v3	743039	745962	PF3D7_0218200	SUZ domain-containing protein, putative	Core	-0.069116	-0.078882	-0.183563	-0.083352	-0.061616	-0.023988	-0.103884	-0.103816	0.013732
Pf3D7_02_v3	747316	749615	PF3D7_0218300	rRNA methyltransferase, putative	Core	-0.121848	-0.129906	-0.187088	-0.153697	-0.074382	-0.05132	-0.089994	-0.091916	-0.024723
Pf3D7_02_v3	749799	751987	PF3D7_0218400	ATP-dependent RNA helicase DDX47, putative	Core	-0.125101	-0.168252	-0.212276	-0.153761	-0.167324	-0.112957	-0.132399	-0.152601	-0.080788
Pf3D7_02_v3	752716	753689	PF3D7_0218500	small nuclear ribonucleoprotein Sm D2, putative	Core	-0.081173	-0.089195	-0.143893	-0.128588	-0.072395	-0.052328	-0.044613	-0.063456	0.017908
Pf3D7_02_v3	755168	762810	PF3D7_0218600	patatin-like phospholipase, putative	Core	-0.102747	-0.092784	-0.147883	-0.116129	-0.0778	-0.042827	-0.063382	-0.09355	-0.01786
Pf3D7_02_v3	763241	765441	PF3D7_0218700	pre-mRNA-processing protein 45, putative	Core	-0.085806	-0.069661	-0.180613	-0.087228	-0.097084	-0.012348	-0.024785	-0.065916	-0.011189
Pf3D7_02_v3	766140	767265	PF3D7_0218800	ribonuclease P	Core	0.058292	0.047775	0.041794	0.103135	0.100163	0.109338	0.11559	0.058629	0.182249
Pf3D7_02_v3	769511	771291	PF3D7_0219100	saccharopine dehydrogenase, putative	Core	-0.04166	-0.067347	-0.092628	-0.052951	-0.023007	-0.019239	-0.033411	-0.019189	0.027036
Pf3D7_02_v3	774565	776286	PF3D7_0219400	ribosome associated membrane protein RAMP4, putative, unspecified product	Core	-0.095768	-0.051455	-0.230101	-0.109648	-0.10684	-0.032217	-0.042832	-0.046604	0.014929
Pf3D7_02_v3	776578	778315	PF3D7_0219500	pseudouridine synthase, putative	Core	-0.086889	-0.097108	-0.184696	-0.13746	-0.070591	-0.040533	-0.1172	-0.099445	0.023235
Pf3D7_02_v3	779168	782382	PF3D7_0219600	replication factor C subunit 1, putative	Core	-0.099457	-0.107858	-0.129108	-0.141947	-0.075457	-0.033283	-0.077683	-0.08418	0.01252
Pf3D7_02_v3	783473	785078	PF3D7_0219700	Plasmodium exported protein (PHISTc), unknown function	Core	-0.138488	-0.089233	-0.192596	-0.123964	-0.094172	-0.031183	-0.120632	-0.117709	0.007524
Pf3D7_02_v3	786620	788190	PF3D7_0219800	Plasmodium exported protein (PHISTc), unknown function	Core	-0.166821	-0.095937	-0.204272	-0.102725	-0.103578	-0.06344	-0.06652	-0.119669	-0.033342
Pf3D7_02_v3	791214	792631	PF3D7_0219900	Plasmodium exported protein, unknown function	Core	0.060218	0.084741	-0.024991	-0.004528	0.068065	0.130308	0.097338	0.056797	0.166826
Pf3D7_02_v3	796502	801836	PF3D7_0220000	liver stage antigen 3	Core	-0.066575	-0.034824	-0.09081	-0.104063	-0.015406	-0.045512	-0.043017	-0.065142	-0.014679
Pf3D7_02_v3	804270	807991	PF3D7_0220100	DnaJ protein, putative	Core	-0.122592	-0.086969	-0.176517	-0.144022	-0.067101	-0.060192	-0.083324	-0.104327	-0.10429
Pf3D7_02_v3	809261	810548	PF3D7_0220200	Plasmodium exported protein, unknown function	Core	-0.218122	-0.114175	-0.262102	-0.166237	-0.111284	-0.041305	-0.131889	-0.141391	-0.060137
Pf3D7_02_v3	813577	814904	PF3D7_0220300	Plasmodium exported protein, unknown function	Core	-0.023497	0.003972	-0.098386	-0.070384	0.054737	0.037876	-0.012393	0.01362	0.077644
Pf3D7_02_v3	820179	822791	PF3D7_0220400	DnaJ protein, putative, pseudogene	Core	-0.152853	-0.103279	-0.195108	-0.094766	-0.083126	-0.114131	-0.130376	-0.11004	-0.080252
Pf3D7_02_v3	823575	825114	PF3D7_0220500	Plasmodium exported protein (hyp2), unknown function	Core	-0.265002	-0.270468	-0.398339	-0.253506	-0.267295	-0.201111	-0.213521	-0.210472	-0.172501
Pf3D7_02_v3	830939	832255	PF3D7_0220600	Plasmodium exported protein (hyp9), unknown function	Core	-0.128034	-0.06178	-0.128813	-0.125942	-0.120808	-0.080794	-0.13875	-0.116387	-0.069895
Pf3D7_02_v3	833555	834938	PF3D7_0220700	Plasmodium exported protein (hyp9), unknown function	Core	-0.034614	0.003434	-0.110148	-0.088279	-0.077426	-0.004513	-0.08451	-0.075911	0.002089
Pf3D7_02_v3	838593	844366	PF3D7_0220800	cytoadherence linked asexual protein 2	Core	-0.040199	-0.024073	-0.093089	-0.040601	-0.001438	0.00744	-0.051577	-0.045768	0.032373
Pf3D7_02_v3	845350	846625	PF3D7_0220900	Plasmodium exported protein, unknown function, pseudogene	Core	0.013838	0.006045	-0.03628	0.012999	0.068034	0.038705	0.018412	0.016709	0.059505
Pf3D7_02_v3	847842	849369	PF3D7_0221000	Plasmodium exported protein, unknown function	Core	-0.065572	-0.106211	-0.096009	-0.071961	-0.066559	-0.036085	-0.078255	-0.082806	0.000944
Pf3D7_02_v3	850802	852212	PF3D7_0221100	Plasmodium exported protein, unknown function, pseudogene	Core	-0.145965	-0.067571	-0.239097	-0.163015	-0.066302	0.014988	-0.125604	-0.086736	0.01444
Pf3D7_02_v3	854716	855988	PF3D7_0221200	Plasmodium exported protein (hyp15), unknown function	Core	-0.091622	-0.141188	-0.140089	-0.065561	-0.06175	-0.035322	-0.125951	-0.059607	0.014077
Pf3D7_02_v3	857317	858925	PF3D7_0221300	Plasmodium exported protein, unknown function, pseudogene	Core	0.047358	0.025855	0.011337	0.000726	0.087523	0.089756	-0.020294	0.016071	0.129577
Pf3D7_02_v3	860216	861754	PF3D7_0221400	stevor	Core	-0.089596	-0.130826	-0.177166	-0.081783	-0.043628	-0.007406	-0.135167	-0.073685	0.021826
Pf3D7_02_v3	862829	864092	PF3D7_0221500	Pfmc-2TM Maurer's cleft two transmembrane protein, pseudogene	Subtelomeric Hypervariable	-0.309962	-0.293132	-0.287702	-0.209417	-0.24921	-0.166737	-0.295787	-0.264408	-0.102699
Pf3D7_02_v3	865666	866788	PF3D7_0221600	Plasmodium exported protein, unknown function, pseudogene	Subtelomeric Hypervariable	-0.029205	-0.140393	-0.112508	0.028952	-0.079296	0.032012	-0.100359	-0.077356	0.017226
Pf3D7_02_v3	869258	871374	PF3D7_0221700	Plasmodium exported protein, unknown function	Subtelomeric Hypervariable	-0.155691	-0.146024	-0.120437	-0.1093	-0.081297	-0.031909	-0.152302	-0.100678	-0.041291
Pf3D7_02_v3	872881	873569	PF3D7_0221800	hypothetical protein	Subtelomeric Hypervariable	0.064315	0.059323	-0.020849	-0.016148	0.019848	0.136586	0.06201	0.063277	0.123821
Pf3D7_02_v3	873667	875428	PF3D7_0221900	erythrocyte membrane protein 1 (PfEMP1), pseudogene	Subtelomeric Hypervariable	-0.131765	-0.092822	-0.181918	-0.152085	-0.080406	-0.01371	-0.120996	-0.147637	-0.088734
Pf3D7_02_v3	886375	888052	PF3D7_0222400	rifin, pseudogene	Subtelomeric Hypervariable	-0.384271	-0.402012	-0.370059	-0.284484	-0.347694	-0.275076	-0.313671	-0.247307	-0.218477
Pf3D7_02_v3	889410	890995	PF3D7_0222500	rifin	Subtelomeric Hypervariable	-0.417884	-0.512103	-0.408224	-0.299137	-0.453073	-0.433268	-0.407304	-0.373224	-0.314454
Pf3D7_02_v3	895976	897670	PF3D7_0222700	rifin	Subtelomeric Hypervariable	-0.280053	-0.325297	-0.303113	-0.200982	-0.21845	-0.168648	-0.250469	-0.218389	-0.10515
Pf3D7_02_v3	899180	900695	PF3D7_0222800	stevor	Subtelomeric Hypervariable	-0.10398	-0.073384	-0.135248	-0.081018	-0.057907	-0.070457	-0.073907	0.014197	-0.019015
Pf3D7_02_v3	901244	903103	PF3D7_0222900	erythrocyte membrane protein 1 (PfEMP1), exon 2, pseudogene	Subtelomeric Hypervariable	-0.193027	-0.109726	-0.248409	-0.290546	-0.114858	-0.111763	-0.175742	-0.163059	-0.215715
Pf3D7_02_v3	904301	906025	PF3D7_0223100	rifin	Subtelomeric Hypervariable	-0.105734	-0.154378	-0.126607	-0.096341	-0.112971	-0.077627	-0.114844	-0.067137	-0.053584
Pf3D7_02_v3	916102	923898	PF3D7_0223500	erythrocyte membrane protein 1, PfEMP1	Subtelomeric Hypervariable	-0.074587	-0.08909	-0.060596	-0.081428	-0.119724	-0.122258	-0.316839	-0.395906	-0.132395
Pf3D7_03_v3	36715	44732	PF3D7_0300100	erythrocyte membrane protein 1, PfEMP1	Subtelomeric Hypervariable	-0.014173	-0.04473	-0.04895	0.049138	-0.056424	-0.016738	-0.058503	-0.029381	0.015035
Pf3D7_03_v3	61195	62964	PF3D7_0300700	rifin	Subtelomeric Hypervariable	-0.161224	-0.207881	-0.211006	-0.142602	-0.173599	-0.145583	-0.172731	-0.17712	-0.221012
Pf3D7_03_v3	67678	68932	PF3D7_0300900	stevor-like	Subtelomeric Hypervariable	0.029499	0.056716	-0.091814	-0.054079	0.024725	0.050073	0.007811	0.010439	-0.053917
Pf3D7_03_v3	69210	72169	PF3D7_0301000	acyl-CoA synthetase	Core	-0.009142	-0.005967	-0.089959	-0.043241	-0.038298	-0.019756	-0.04287	-0.076535	-0.081465
Pf3D7_03_v3	76244	77724	PF3D7_0301100	Plasmodium exported protein (hyp13), unknown function	Core	-0.085554	-0.09529	-0.172638	-0.20221	-0.111171	-0.059681	-0.133917	-0.109273	-0.129561
Pf3D7_03_v3	77945	80643	PF3D7_0301200	serine/threonine protein kinase, FIKK family	Core	0.028632	0.0328	0.02157	0.006483	0.051097	0.013585	-0.028485	0.013536	0.098757
Pf3D7_03_v3	81761	83765	PF3D7_0301300	epoxide hydrolase 1	Core	-0.061188	0.025249	-0.075811	-0.02523	0.000819	0.022684	-0.019484	-0.027901	-0.013993
Pf3D7_03_v3	85055	86381	PF3D7_0301400	Plasmodium exported protein, unknown function	Core	-0.022489	0.039713	-0.045261	-0.022355	-0.025015	0.065099	0.001147	-0.031875	0.088849
Pf3D7_03_v3	88000	89481	PF3D7_0301500	Plasmodium exported protein, unknown function	Core	-0.152564	-0.135036	-0.152246	-0.11706	-0.112686	-0.055163	-0.105235	-0.127647	-0.014036
Pf3D7_03_v3	90865	93713	PF3D7_0301600	Plasmodium exported protein (hyp1), unknown function	Core	-0.027271	-0.001812	-0.045678	-0.012428	-0.034435	0.004084	-0.035909	-0.051179	0.033389
Pf3D7_03_v3	96318	98157	PF3D7_0301700	Plasmodium exported protein, unknown function	Core	-0.095986	-0.110752	-0.180781	-0.09271	-0.11886	-0.048522	-0.087248	-0.101584	-0.032612
Pf3D7_03_v3	104075	105531	PF3D7_0301800	Plasmodium exported protein, unknown function	Core	-0.117878	-0.073441	-0.146171	-0.075032	-0.041213	-0.036481	-0.104164	-0.08874	0.012489
Pf3D7_03_v3	105663	107359	PF3D7_0301900	conserved protein, unknown function	Core	-0.186401	-0.089589	-0.183065	-0.111802	-0.106197	-0.036238	-0.096776	-0.126381	-0.027075
Pf3D7_03_v3	107711	110130	PF3D7_0302000	pre-mRNA-splicing factor PRP46, putative	Core	-0.093882	-0.060539	-0.09793	-0.059556	-0.103717	-0.064833	-0.056182	-0.099847	-0.024757
Pf3D7_03_v3	113820	118336	PF3D7_0302100	serine/threonine protein kinase	Core	-0.067831	-0.050257	-0.081403	-0.034001	-0.024819	-0.019871	-0.03863	-0.064766	0.034214
Pf3D7_03_v3	119208	124985	PF3D7_0302200	cytoadherence linked asexual protein 3.2	Core	-0.228866	-0.234213	-0.247677	-0.139733	-0.195913	-0.172394	-0.228291	-0.18933	-0.102142
Pf3D7_03_v3	125742	130485	PF3D7_0302300	erythrocyte membrane protein 1 (PfEMP1), pseudogene	Core	-0.062097	-0.022721	-0.071391	-0.030027	-0.000746	0.022635	-0.048633	-0.033602	0.040234
Pf3D7_03_v3	132082	133752	PF3D7_0302400	unspecified product	Core	-0.153603	0.014457	-0.178533	-0.131767	-0.055643	-0.003157	-0.041036	-0.063669	-0.057389
Pf3D7_03_v3	135168	140910	PF3D7_0302500	cytoadherence linked asexual protein 3.1	Core	-0.150636	-0.164478	-0.131684	-0.084444	-0.1552	-0.16243	-0.182088	-0.135956	-0.099914
Pf3D7_03_v3	141306	145903	PF3D7_0302600	ABC transporter B family member 4, putative	Core	-0.118394	-0.006205	-0.139936	-0.05825	-0.049697	-0.022838	-0.083731	-0.065777	-0.012712
Pf3D7_03_v3	146122	147306	PF3D7_0302700	CDGSH iron-sulfur domain-containing protein, putative	Core	-0.240479	-0.18926	-0.21767	-0.120368	-0.196866	-0.242432	-0.187178	-0.147079	-0.178242
Pf3D7_03_v3	147796	149555	PF3D7_0302800	RNA-binding protein, putative	Core	-0.163322	-0.051774	-0.137866	-0.076766	-0.114663	-0.100638	-0.118719	-0.103603	-0.053332
Pf3D7_03_v3	151918	156396	PF3D7_0302900	exportin-1, putative	Core	-0.062086	-0.02567	-0.08538	-0.031315	-0.033146	-0.030588	-0.068482	-0.039825	0.018895
Pf3D7_03_v3	159103	161954	PF3D7_0303000	N-ethylmaleimide-sensitive fusion protein	Core	-0.04562	-0.00248	-0.10435	-0.034076	-0.008917	-0.011095	-0.030046	-0.044437	0.019293
Pf3D7_03_v3	162528	167353	PF3D7_0303100	CLP1 P-loop domain-containing protein, putative	Core	-0.058536	0.014195	-0.100334	-0.043093	0.003507	0.048401	-0.024469	-0.018231	0.064917
Pf3D7_03_v3	169321	174550	PF3D7_0303200	HAD superfamily protein, putative	Core	-0.080267	-0.03911	-0.123024	-0.095128	-0.005934	0.011337	-0.033519	-0.031962	-0.010717
Pf3D7_03_v3	174772	176049	PF3D7_0303300	DNA-directed RNA polymerases I, II, and III subunit RPABC2, putative	Core	-0.055116	-0.01556	-0.143412	-0.055966	-0.047845	0.048129	-0.066755	-0.051726	-0.032338
Pf3D7_03_v3	178170	181377	PF3D7_0303400	palmitoyltransferase DHHC1	Core	-0.034514	0.031965	-0.050122	0.009954	0.04991	0.064437	-0.013367	0.066462	0.087028
Pf3D7_03_v3	182481	189661	PF3D7_0303500	spindle pole body protein, putative	Core	-0.143472	-0.097065	-0.232008	-0.183816	-0.099797	-0.018904	-0.113285	-0.09575	-0.053119
Pf3D7_03_v3	189930	190969	PF3D7_0303600	plasmoredoxin	Core	-0.037279	0.042774	-0.010451	-0.024878	0.056804	0.06303	0.014665	0.00265	0.045257
Pf3D7_03_v3	190995	192841	PF3D7_0303700	lipoamide acyltransferase component of branched-chain alpha-keto acid dehydrogenase complex	Core	-0.104841	-0.085493	-0.157372	-0.114161	-0.046807	-0.010109	-0.072491	-0.043434	-0.031402
Pf3D7_03_v3	194180	196390	PF3D7_0303800	IBR domain protein, putative	Core	-0.119007	-0.134266	-0.22584	-0.126098	-0.137918	-0.095722	-0.100455	-0.184437	-0.104254
Pf3D7_03_v3	196391	197688	PF3D7_0303900	phosphatidylethanolamine-binding protein, putative	Core	-0.015478	0.00182	-0.064439	0.018548	-0.033301	0.021324	-0.026905	0.027322	0.035748
Pf3D7_03_v3	198292	201834	PF3D7_0304000	inner membrane complex protein 1a, putative	Core	-0.058894	-0.059124	-0.087043	-0.056272	-0.016775	-0.032195	-0.063275	-0.063892	-0.039596
Pf3D7_03_v3	204292	206369	PF3D7_0304100	inner membrane complex protein 1e, putative	Core	-0.099433	-0.071688	-0.125761	-0.099937	-0.042635	0.004346	-0.037603	-0.034729	-0.051314
Pf3D7_03_v3	207092	209169	PF3D7_0304200	EH domain-containing protein	Core	-0.036303	-0.054038	-0.1379	-0.102861	-0.028359	0.044771	-0.022164	-0.040152	-0.012394
Pf3D7_03_v3	212033	216822	PF3D7_0304300	conserved Plasmodium protein, unknown function	Core	-0.129934	-0.129275	-0.22547	-0.108564	-0.086394	-0.048955	-0.105607	-0.095458	-0.024767
Pf3D7_03_v3	217691	218739	PF3D7_0304400	60S ribosomal protein L44	Core	-0.133056	-0.126193	-0.199589	-0.05487	-0.129048	-0.153764	-0.173398	-0.100472	-0.105883
Pf3D7_03_v3	218867	220122	PF3D7_0304500	1-cys-glutaredoxin-like protein-1	Core	0.011734	0.000463	-0.102139	-0.004358	0.022917	0.026044	0.013457	-0.019701	0.065883
Pf3D7_03_v3	221073	222766	PF3D7_0304600	circumsporozoite (CS) protein	Core	-0.128297	-0.093647	-0.211702	-0.098549	-0.087341	-0.07077	-0.115701	-0.078991	-0.0333
Pf3D7_03_v3	223910	226043	PF3D7_0304700	conserved Plasmodium protein, unknown function	Core	-0.021557	-0.073741	-0.148654	-0.116962	-0.046373	-0.000525	-0.107298	-0.089513	-0.042557
Pf3D7_03_v3	226807	231595	PF3D7_0304800	conserved Plasmodium membrane protein, unknown function	Core	-0.153251	-0.038512	-0.230391	-0.204376	-0.04867	-0.005167	-0.073852	-0.10207	-0.040946
Pf3D7_03_v3	231596	232555	PF3D7_0304900	conserved protein, unknown function	Core	0.025004	0.037133	-0.156426	-0.080866	0.099862	0.168011	0.042086	0.007583	0.130741
Pf3D7_03_v3	233808	235584	PF3D7_0305000	elongation factor Ts	Core	-0.102491	-0.105606	-0.150804	-0.120744	-0.08322	-0.069205	-0.091461	-0.096129	-0.076975
Pf3D7_03_v3	236084	248520	PF3D7_0305100	conserved Plasmodium protein, unknown function	Core	-0.079026	-0.085665	-0.174096	-0.121079	-0.085944	-0.074008	-0.104733	-0.10048	-0.05765
Pf3D7_03_v3	250992	254911	PF3D7_0305200	conserved Plasmodium protein, unknown function	Core	-0.097316	-0.089238	-0.188229	-0.088723	-0.102995	-0.098737	-0.104936	-0.103536	-0.109004
Pf3D7_03_v3	255026	258666	PF3D7_0305300	conserved Plasmodium membrane protein, unknown function	Core	-0.041233	-0.054515	-0.103873	-0.073282	-0.050265	-0.101168	-0.030438	-0.057797	-0.080547
Pf3D7_03_v3	260082	261285	PF3D7_0305400	conserved protein, unknown function	Core	-0.050058	-0.054083	-0.091243	-0.064091	-0.084716	-0.091456	-0.019001	-0.083187	0.032135
Pf3D7_03_v3	261286	273536	PF3D7_0305500	conserved Plasmodium protein, unknown function	Core	-0.051455	-0.040517	-0.141751	-0.08488	-0.057021	-0.024412	-0.051377	-0.071528	-0.019428
Pf3D7_03_v3	275614	277967	PF3D7_0305600	DNA-(apurinic or apyrimidinic site) lyase, putative	Core	-0.028074	-0.029974	-0.138731	-0.010702	-0.011192	-0.02269	-0.058411	-0.064059	-0.009164
Pf3D7_03_v3	278706	280078	PF3D7_0305700	ubiquitin-conjugating enzyme E2, putative	Core	-0.09114	-0.006283	-0.158912	-0.062526	-0.013535	-0.022447	-0.062668	-0.040607	-0.066601
Pf3D7_03_v3	281666	285419	PF3D7_0305800	P-loop containing nucleoside triphosphate hydrolase, putative	Core	-0.030133	-0.024478	-0.062808	-0.025565	-0.023137	-0.011348	-0.018684	-0.057499	-0.041947
Pf3D7_03_v3	286656	287569	PF3D7_0306000	conserved protein, unknown function	Core	0.019314	-0.022964	-0.077127	0.04814	0.06142	0.057999	-0.021302	-0.021293	0.043103
Pf3D7_03_v3	288387	290997	PF3D7_0306100	conserved Plasmodium protein, unknown function	Core	0.056031	0.043604	-0.026921	0.039485	0.057844	0.024054	0.003639	0.014611	0.054875
Pf3D7_03_v3	292693	294798	PF3D7_0306200	activator of Hsp90 ATPase	Core	0.040382	-0.001503	0.009714	0.065701	0.027045	0.047757	-0.05095	0.037631	0.054924
Pf3D7_03_v3	294857	296344	PF3D7_0306300	glutaredoxin 1	Core	0.053396	0.034685	-0.005045	0.112098	0.031347	0.026062	-0.037343	-0.017862	0.020401
Pf3D7_03_v3	298267	300728	PF3D7_0306400	FAD-dependent glycerol-3-phosphate dehydrogenase, putative	Core	0.030221	0.054797	-0.023674	0.028997	0.036072	0.062858	0.011778	0.012369	0.049022
Pf3D7_03_v3	300757	302156	PF3D7_0306500	cytochrome c oxidase subunit ApiCOX35, putative	Core	-0.010306	-0.02152	-0.083211	-0.068063	-0.023028	0.018464	-0.04297	-0.095144	-0.047647
Pf3D7_03_v3	302576	303333	PF3D7_0306600	ATP synthase-associated protein, putative	Core	0.135971	0.088955	0.072894	0.091395	0.076663	0.066796	0.062408	0.031814	0.140392
Pf3D7_03_v3	305858	308234	PF3D7_0306800	T-complex protein 1 subunit beta	Core	-0.032208	-0.01655	-0.084973	-0.063306	-0.046485	-0.015661	-0.012969	-0.034898	-0.00354
Pf3D7_03_v3	310402	312055	PF3D7_0306900	40S ribosomal protein S23, putative	Core	-0.047019	-0.089804	-0.122033	-0.076914	-0.067997	-0.000183	-0.083828	-0.050136	-0.03344
Pf3D7_03_v3	312443	313592	PF3D7_0307100	40S ribosomal protein S12, putative	Core	-0.032328	-0.021549	-0.097441	-0.065592	-0.065847	-0.020468	-0.065517	-0.034003	-0.056319
Pf3D7_03_v3	314726	316486	PF3D7_0307200	60S ribosomal protein L7, putative	Core	-0.07088	-0.076538	-0.107076	-0.055781	-0.077449	-0.082166	-0.062479	-0.071328	-0.123978
Pf3D7_03_v3	318554	320586	PF3D7_0307300	microtubule-associated protein RP/EB family, putative	Core	0.025576	0.047274	-0.010861	-0.055844	-0.00342	0.024001	-0.003229	-0.008747	-0.017881
Pf3D7_03_v3	320800	322412	PF3D7_0307400	ATP-dependent Clp protease proteolytic subunit	Core	0.068449	0.110764	-0.036353	0.005803	0.064008	0.109735	0.105348	0.054726	0.104946
Pf3D7_03_v3	322683	325086	PF3D7_0307500	spindle and kinetochore-associated protein 2, putative	Core	-0.010657	-0.068137	-0.010712	-0.022385	-0.06061	-0.022647	-0.046022	-0.024896	-0.059161
Pf3D7_03_v3	325672	328585	PF3D7_0307600	conserved Plasmodium protein, unknown function	Core	0.013526	-0.020794	-0.028078	-0.016431	-0.033582	-0.013665	-0.017244	-0.003941	-0.015666
Pf3D7_03_v3	328586	335519	PF3D7_0307700	conserved Plasmodium protein, unknown function	Core	0.010953	-0.042987	-0.050154	0.008691	-0.047607	-0.02903	-0.023075	-0.020622	-0.033976
Pf3D7_03_v3	336929	339528	PF3D7_0307800	conserved Plasmodium protein, unknown function	Core	0.150888	0.155328	0.039835	0.084857	0.178802	0.131039	0.132833	0.147671	0.247676
Pf3D7_03_v3	339778	351902	PF3D7_0307900	conserved Plasmodium protein, unknown function	Core	-0.043107	-0.052139	-0.092185	-0.072068	-0.082521	-0.063541	-0.038949	-0.079878	-0.066928
Pf3D7_03_v3	353299	355295	PF3D7_0308000	DNA polymerase delta small subunit, putative	Core	0.008676	-0.062325	-0.043825	0.025409	-0.066327	-0.038685	0.003579	5.3e-05	-0.076247
Pf3D7_03_v3	356069	361704	PF3D7_0308100	zinc finger protein, putative	Core	-0.011876	-0.043623	-0.064536	-0.021061	-0.049539	-0.042477	-0.021656	-0.027026	-0.062564
Pf3D7_03_v3	362092	364483	PF3D7_0308200	T-complex protein 1 subunit eta	Core	0.064915	0.023679	0.037379	-0.002395	0.033464	0.025529	0.039604	0.020176	-0.015992
Pf3D7_03_v3	365409	366922	PF3D7_0308300	conserved Plasmodium protein, unknown function	Core	-0.021443	-0.013545	-0.02779	-0.067807	-0.022781	0.016067	0.039118	0.010308	0.012407
Pf3D7_03_v3	369675	371039	PF3D7_0308500	activator of Hsp90 ATPase, putative	Core	0.037525	-0.009765	-0.022471	-0.039313	0.004421	-0.023379	0.014765	-0.028312	0.023273
Pf3D7_03_v3	372382	374480	PF3D7_0308600	pre-mRNA-processing factor 19, putative	Core	0.029089	-0.005229	-0.056399	-0.013387	-0.0142	-0.003696	-0.006694	-0.031064	-0.016964
Pf3D7_03_v3	375556	377687	PF3D7_0308700	conserved protein, unknown function	Core	-0.062064	-0.035895	-0.11448	-0.090917	-0.050863	-0.040954	-0.05242	-0.030034	-0.090922
Pf3D7_03_v3	377795	378767	PF3D7_0308800	conserved protein, unknown function	Core	-0.013634	-0.070022	-0.060001	-0.003593	-0.004711	-0.043122	-0.061824	-0.058821	-0.008743
Pf3D7_03_v3	378880	383540	PF3D7_0308900	splicing factor 3B subunit 1, putative	Core	0.016874	0.007136	-0.046863	-0.027201	0.012103	-0.014204	-0.006584	-0.009877	0.000248
Pf3D7_03_v3	384125	387049	PF3D7_0309000	dual specificity protein phosphatase	Core	0.038067	0.037605	0.017234	0.046886	0.007723	0.015218	0.005079	0.024815	-0.010992
Pf3D7_03_v3	387050	388723	PF3D7_0309100	conserved Plasmodium protein, unknown function	Core	0.070855	0.128461	-0.026451	-0.049558	0.06316	0.101839	0.055753	0.048331	0.106164
Pf3D7_03_v3	388887	394854	PF3D7_0309200	serine/threonine protein kinase, putative	Core	-0.005157	-0.011977	-0.076211	-0.071223	-0.016493	-0.015386	-0.013524	-0.036621	0.011248
Pf3D7_03_v3	397399	400766	PF3D7_0309300	N2227-like protein, putative	Core	0.031109	0.047204	-0.04105	-0.061715	0.017981	0.015667	0.008058	-0.020051	0.006019
Pf3D7_03_v3	402683	405690	PF3D7_0309500	asparagine synthetase [glutamine-hydrolyzing], putative	Core	0.05371	0.047222	-0.032835	0.020571	0.041446	0.023513	0.030345	0.028348	0.052574
Pf3D7_03_v3	407730	408568	PF3D7_0309600	60S acidic ribosomal protein P2	Core	0.140839	0.124028	0.11799	0.178586	0.094381	0.031457	0.107679	0.123718	0.064863
Pf3D7_03_v3	408852	411178	PF3D7_0309700	SECIS-binding protein 2, putative	Core	0.013331	-0.015372	-0.057577	-0.044837	-0.017438	0.000278	-0.008893	-0.034664	-0.016387
Pf3D7_03_v3	411839	413998	PF3D7_0309800	YTH domain-containing protein, putative	Core	-0.003118	-0.009892	-0.05461	-0.043487	-0.015898	-0.026187	-0.01	-0.023786	0.004827
Pf3D7_03_v3	413999	419923	PF3D7_0309900	conserved Plasmodium protein, unknown function	Core	-0.111338	-0.115282	-0.185137	-0.123713	-0.109229	-0.103722	-0.100762	-0.136434	-0.108178
Pf3D7_03_v3	420447	421765	PF3D7_0310000	50S ribosomal protein L9, apicoplast, putative	Core	-0.036753	-0.067428	-0.114335	-0.07929	-0.085151	-0.11269	-0.07048	-0.1123	-0.119829
Pf3D7_03_v3	422129	424930	PF3D7_0310100	calcium-dependent protein kinase 3	Core	0.003881	0.010729	-0.081054	-0.04634	-0.018525	-0.013227	0.01664	-0.02979	-0.064898
Pf3D7_03_v3	427040	441192	PF3D7_0310200	phd finger protein, putative	Core	-0.002483	-0.018232	-0.077718	-0.027274	-0.032931	-0.046834	-0.028682	-0.058825	-0.047478
Pf3D7_03_v3	442470	446707	PF3D7_0310300	phosphoglycerate mutase, putative	Core	-0.041294	-0.069847	-0.126752	-0.059265	-0.09313	-0.094223	-0.060078	-0.059041	-0.041052
Pf3D7_03_v3	447250	451634	PF3D7_0310400	parasite-infected erythrocyte surface protein	Core	0.011044	0.031774	-0.020217	-0.00625	0.006557	0.000271	0.010377	0.000695	-0.020067
Pf3D7_03_v3	452047	459356	PF3D7_0310500	ATP-dependent RNA helicase DHX57, putative	Core	-0.003256	-0.013362	-0.065008	-0.00799	-0.038167	-0.016347	-0.021546	0.006277	-0.003005
Pf3D7_03_v3	460925	462277	PF3D7_0310600	eukaryotic translation initiation factor 3 subunit K, putative, unspecified product	Core	-0.017022	-0.147636	-0.064277	0.023568	-0.1072	-0.138503	-0.092786	-0.054551	-0.00798
Pf3D7_03_v3	463076	464468	PF3D7_0310700	trafficking protein particle complex subunit 4, putative	Core	0.111242	0.125139	0.070609	0.116851	0.136548	0.090263	0.115321	0.089168	0.129064
Pf3D7_03_v3	464469	465241	PF3D7_0310800	conserved Plasmodium protein, unknown function	Core	-0.0315	-0.038883	-0.075977	0.019136	-0.026581	-0.050819	-0.038939	-0.023298	-0.071216
Pf3D7_03_v3	465835	468695	PF3D7_0310900	conserved Plasmodium protein, unknown function	Core	0.041768	0.026894	0.004159	0.019349	0.04202	0.019667	0.020326	0.037865	0.028087
Pf3D7_03_v3	469037	470368	PF3D7_0311000	conserved Plasmodium protein, unknown function	Core	0.080503	0.02488	0.088829	0.117734	0.076298	0.091408	0.095518	0.08336	0.060934
Pf3D7_03_v3	470610	473411	PF3D7_0311100	pre-mRNA splicing factor, putative	Core	-0.01042	-0.039506	-0.093177	-0.036103	-0.009951	-0.02039	-0.029605	-0.004793	0.006772
Pf3D7_03_v3	474538	479336	PF3D7_0311200	valine--tRNA ligase, putative	Core	0.026007	-0.019365	0.004555	0.045976	0.008205	-0.0399	-0.020787	0.039561	0.025652
Pf3D7_03_v3	479872	483703	PF3D7_0311300	phosphatidylinositol 3- and 4-kinase, putative	Core	-0.053333	-0.113805	-0.048691	-0.041219	-0.058324	-0.11542	-0.059337	-0.031245	-0.064057
Pf3D7_03_v3	488554	496760	PF3D7_0311400	kinase-related protein PKRP, putative	Core	-0.006125	-0.045958	-0.066107	-0.015324	-0.047933	-0.0498	-0.027856	-0.022115	-0.054181
Pf3D7_03_v3	499352	502525	PF3D7_0311600	dolichyl-diphosphooligosaccharide--protein glycosyltransferase subunit OST1, putative	Core	-0.116067	-0.103892	-0.1393	-0.090895	-0.12052	-0.128321	-0.078246	-0.087223	-0.072746
Pf3D7_03_v3	502526	506098	PF3D7_0311700	plasmepsin VI	Core	0.022091	0.020552	0.003034	0.015604	0.02342	-0.000879	0.01699	0.030492	0.026568
Pf3D7_03_v3	506405	509068	PF3D7_0311800	ATP synthase F0 subunit d-like protein, putative	Core	-0.013911	-0.028398	-0.045515	-0.040898	-0.006861	-0.014216	0.005872	0.004903	-0.056477
Pf3D7_03_v3	509069	511847	PF3D7_0311900	heptatricopeptide repeat-containing protein, putative	Core	-0.032284	-0.044482	-0.052143	-0.035677	-0.017018	-0.023871	-0.019693	-0.031141	-0.045721
Pf3D7_03_v3	511880	513201	PF3D7_0312000	conserved protein, unknown function	Core	0.105639	0.060335	0.056111	0.08127	0.070634	0.022795	0.052595	0.100698	0.007179
Pf3D7_03_v3	513502	516512	PF3D7_0312100	E3 ubiquitin-protein ligase	Core	-0.046301	-0.075697	-0.076245	-0.02373	-0.027162	-0.102665	-0.033905	-0.054405	-0.037265
Pf3D7_03_v3	516543	520753	PF3D7_0312200	tetratricopeptide repeat protein, putative	Core	-0.045265	-0.044522	-0.074735	-0.047042	-0.035188	-0.044089	-0.042132	-0.030844	-0.058876
Pf3D7_03_v3	521719	523133	PF3D7_0312300	26S proteasome regulatory subunit RPN12, putative	Core	-0.111247	-0.084367	-0.093474	-0.105874	-0.036224	-0.058892	-0.095184	-0.125486	-0.028614
Pf3D7_03_v3	523904	526689	PF3D7_0312400	glycogen synthase kinase 3	Core	0.032812	0.061631	0.001382	0.023412	0.081869	0.081694	0.056027	0.053754	0.073576
Pf3D7_03_v3	528787	530994	PF3D7_0312500	major facilitator superfamily-related transporter, putative	Core	-0.061422	-0.072711	-0.093844	-0.041345	-0.032788	-0.080602	-0.040656	-0.043649	-0.057595
Pf3D7_03_v3	533989	535488	PF3D7_0312800	60S ribosomal protein L26, putative	Core	-0.125111	-0.160812	-0.180848	-0.019222	-0.17143	-0.147735	-0.11041	-0.094642	-0.064649
Pf3D7_03_v3	535793	537447	PF3D7_0312900	hypothetical protein	Core	-0.071148	-0.108344	-0.064541	-0.025502	-0.082014	-0.109213	-0.063455	-0.049898	-0.025433
Pf3D7_03_v3	537448	539054	PF3D7_0313000	conserved Plasmodium protein, unknown function	Core	0.027624	-0.032934	-0.002865	0.10461	-0.021532	-0.125781	-0.061312	-0.029488	-0.041909
Pf3D7_03_v3	539493	543025	PF3D7_0313100	ubiquitin-protein ligase, putative	Core	-0.093675	-0.104122	-0.067405	-0.023818	-0.066865	-0.092815	-0.06852	-0.05585	-0.051019
Pf3D7_03_v3	543026	543998	PF3D7_0313200	conserved protein, unknown function	Core	0.053822	0.055247	0.079125	0.091035	0.048503	0.064748	0.038815	0.038996	0.077595
Pf3D7_03_v3	543999	545444	PF3D7_0313300	YGGT family protein, putative	Core	0.123306	0.094075	0.095509	0.147711	0.151673	0.028576	0.111646	0.124535	0.148435
Pf3D7_03_v3	545578	548432	PF3D7_0313400	conserved Plasmodium protein, unknown function	Core	-0.07516	-0.082077	-0.080237	-0.053703	-0.082517	-0.103194	-0.046521	-0.06016	-0.064927
Pf3D7_03_v3	548468	551703	PF3D7_0313500	Ras-like G protein	Core	-0.045156	-0.068709	-0.098817	-0.052214	-0.042918	-0.055558	-0.03087	-0.031305	-0.035374
Pf3D7_03_v3	551751	554828	PF3D7_0313600	conserved Plasmodium protein, unknown function	Core	-0.076789	-0.096564	-0.035208	-0.033816	-0.082171	-0.116508	-0.102064	-0.061802	-0.063415
Pf3D7_03_v3	554829	558934	PF3D7_0313700	conserved Plasmodium protein, unknown function, unspecified product	Core	0.014135	-0.005805	-0.015975	0.035592	0.029946	0.009696	-0.0512	0.030758	0.029008
Pf3D7_03_v3	559084	562309	PF3D7_0313800	conserved Plasmodium protein, unknown function	Core	-0.12352	-0.125175	-0.141516	-0.116306	-0.079406	-0.113085	-0.133213	-0.100187	-0.103958
Pf3D7_03_v3	562310	565906	PF3D7_0313900	conserved Plasmodium protein, unknown function	Core	-0.074701	-0.067214	-0.155179	-0.057336	-0.014565	-0.075949	-0.089886	-0.039537	-0.036265
Pf3D7_03_v3	566997	569079	PF3D7_0314000	HSP20-like chaperone, putative	Core	-0.114833	-0.159802	-0.133856	-0.061662	-0.129626	-0.186146	-0.165738	-0.11262	-0.112867
Pf3D7_03_v3	569080	571301	PF3D7_0314100	vesicle transport v-SNARE protein, putative	Core	-0.02095	0.023238	-0.022931	-0.030217	0.0597	0.050925	0.05329	0.015065	0.026348
Pf3D7_03_v3	572416	576915	PF3D7_0314200	conserved Plasmodium protein, unknown function	Core	-0.053891	-0.0947	-0.102563	-0.051494	-0.070935	-0.073991	-0.04791	-0.044235	-0.002043
Pf3D7_03_v3	576916	578616	PF3D7_0314300	DER1-like protein	Core	-0.148953	-0.128712	-0.192998	-0.149115	-0.091368	-0.15602	-0.14726	-0.124383	-0.084947
Pf3D7_03_v3	579289	580715	PF3D7_0314400	serine/threonine protein phosphatase 6, putative	Core	0.001379	-0.023981	-0.052792	-0.019472	-0.004759	-0.010408	-0.02708	-0.009011	0.036954
Pf3D7_03_v3	583976	585418	PF3D7_0314500	conserved Plasmodium protein, unknown function	Core	-0.151032	-0.206701	-0.181794	-0.115233	-0.203601	-0.151487	-0.119801	-0.15775	-0.106266
Pf3D7_03_v3	586305	587581	PF3D7_0314600	conserved protein, unknown function	Core	-0.191935	-0.02254	-0.203624	-0.100765	-0.087788	-0.068902	-0.078621	-0.101173	0.081032
Pf3D7_03_v3	588752	592797	PF3D7_0314700	RING finger protein RNF1	Core	0.002799	0.009694	-0.060368	-0.044974	0.012295	0.00699	0.004184	0.001813	-0.021693
Pf3D7_03_v3	604345	608181	PF3D7_0314800	conserved Plasmodium protein, unknown function	Core	-0.034523	-0.036899	-0.062037	-0.042853	-0.003948	-0.031145	-0.02091	-0.017804	0.004443
Pf3D7_03_v3	608633	610968	PF3D7_0314900	conserved Plasmodium membrane protein, unknown function	Core	-0.02179	-0.039306	-0.164335	-0.069678	-0.023719	-0.022429	-0.020734	-0.032273	-0.032178
Pf3D7_03_v3	611084	612264	PF3D7_0315000	zinc finger protein, putative	Core	-0.001504	-0.087952	-0.038775	0.02824	-0.05119	-0.066974	0.014564	-0.008442	0.038545
Pf3D7_03_v3	612489	613672	PF3D7_0315100	eukaryotic translation initiation factor 4E	Core	-0.099246	-0.142261	-0.124944	-0.146096	-0.109694	-0.125954	-0.096722	-0.075939	-0.087869
Pf3D7_03_v3	616222	623066	PF3D7_0315200	circumsporozoite- and TRAP-related protein	Core	0.001713	-0.032638	-0.04667	-0.034893	-0.003531	-0.010407	-0.001542	-0.004529	-0.015401
Pf3D7_03_v3	623196	630485	PF3D7_0315300	conserved Plasmodium protein, unknown function	Core	-0.03689	-0.090303	-0.065911	-0.025445	-0.03867	-0.098067	-0.077034	-0.055687	-0.068542
Pf3D7_03_v3	630486	631631	PF3D7_0315400	conserved Plasmodium protein, unknown function	Core	-0.133325	-0.239029	-0.284073	-0.173903	-0.226265	-0.205927	-0.145903	-0.172642	-0.143107
Pf3D7_03_v3	632596	633794	PF3D7_0315500	mitochondrial ribosomal protein L29/L47 precursor, putative	Core	0.02284	-0.014639	0.049856	0.123474	0.034474	-0.026406	-0.011136	0.011841	0.030239
Pf3D7_03_v3	635336	637712	PF3D7_0315600	zinc finger protein, putative	Core	-0.03714	-0.055853	-0.082684	0.011223	-0.027383	-0.072905	-0.049665	0.02518	-0.029537
Pf3D7_03_v3	638033	641394	PF3D7_0315700	conserved Plasmodium membrane protein, unknown function	Core	0.026033	0.016048	-0.025205	0.012529	0.019661	-0.026363	-0.00131	0.029184	0.009727
Pf3D7_03_v3	641395	642829	PF3D7_0315800	zinc finger protein, putative	Core	-0.006644	-0.022155	-0.053016	-0.057773	0.000562	-0.040994	-0.039643	-0.058132	-0.05401
Pf3D7_03_v3	643936	645518	PF3D7_0315900	conserved Plasmodium protein, unknown function	Core	-0.017758	0.00469	-0.029492	-0.046188	0.002899	-0.040961	-0.082323	-0.027466	-0.010207
Pf3D7_03_v3	645671	647094	PF3D7_0316000	microneme associated antigen	Core	0.097048	0.099705	0.071359	0.105375	0.057065	0.040859	0.035284	0.042359	0.146948
Pf3D7_03_v3	648385	649690	PF3D7_0316100	mitochondrial ribosomal protein L27 precursor, putative	Core	-0.006262	-0.058068	-0.125037	-0.062258	-0.10002	-0.090907	-0.094081	-0.053553	-0.059735
Pf3D7_03_v3	649691	657497	PF3D7_0316200	conserved Plasmodium protein, unknown function	Core	-0.069323	-0.07735	-0.103666	-0.074246	-0.059103	-0.072053	-0.062282	-0.034218	-0.085078
Pf3D7_03_v3	658022	661884	PF3D7_0316300	inorganic pyrophosphatase, inorganic pyrophosphatase, putative	Core	0.0369	0.004634	-0.044806	0.010932	0.017036	-0.007655	-0.003753	0.005975	0.007159
Pf3D7_03_v3	661885	665402	PF3D7_0316400	conserved protein, unknown function	Core	-0.052157	-0.094048	-0.146044	-0.063772	-0.087713	-0.075337	-0.061691	-0.060726	-0.072132
Pf3D7_03_v3	666756	668641	PF3D7_0316500	kinetochore protein NUF2, putative	Core	-0.005345	0.002919	-0.057095	0.024937	0.000934	-0.002974	0.021212	0.035792	0.020761
Pf3D7_03_v3	669052	671123	PF3D7_0316600	formate-nitrite transporter	Core	0.030391	-0.001025	-0.020925	-0.001152	0.03722	0.005569	0.016174	0.017733	0.031595
Pf3D7_03_v3	674208	675886	PF3D7_0316700	protein YOP1, putative	Core	-0.080133	-0.088908	-0.141894	-0.078641	-0.068706	-0.042658	-0.05106	-0.074685	0.001886
Pf3D7_03_v3	677592	678724	PF3D7_0316800	40S ribosomal protein S15A, putative	Core	-0.1214	-0.144368	-0.207	-0.12801	-0.126935	-0.122623	-0.160188	-0.104623	-0.105662
Pf3D7_03_v3	678984	681527	PF3D7_0316900	E3 ubiquitin-protein ligase, putative	Core	0.047851	0.007721	0.012708	0.06399	0.045568	0.018033	0.042958	0.008587	0.040234
Pf3D7_03_v3	682545	683935	PF3D7_0317000	proteasome subunit alpha type-3, putative	Core	-0.131086	-0.202503	-0.137804	-0.048645	-0.148312	-0.170362	-0.170035	-0.121972	-0.131906
Pf3D7_03_v3	686032	689732	PF3D7_0317100	6-cysteine protein	Core	0.012379	-0.028985	0.003681	-0.006089	-0.002877	-0.007359	0.020648	0.011187	-0.004342
Pf3D7_03_v3	689904	695065	PF3D7_0317200	cdc2-related protein kinase 4	Core	0.007796	-0.029471	-0.018386	-0.02774	0.016815	-0.009157	0.007553	-0.006819	-0.004755
Pf3D7_03_v3	699294	709978	PF3D7_0317300	conserved Plasmodium protein, unknown function	Core	-0.012995	-0.072114	-0.061475	-0.018703	-0.033928	-0.066502	-0.059901	-0.054931	-0.034409
Pf3D7_03_v3	712003	714332	PF3D7_0317400	DNA replication complex GINS protein, putative	Core	-0.060577	-0.098987	-0.125261	-0.053686	-0.084926	-0.055473	-0.077707	-0.068513	-0.062821
Pf3D7_03_v3	716273	722081	PF3D7_0317500	kinesin-5	Core	-0.0282	-0.099273	-0.101471	-0.04308	-0.07643	-0.084397	-0.064475	-0.064041	-0.055797
Pf3D7_03_v3	724765	726380	PF3D7_0317600	40S ribosomal protein S11, putative	Core	0.069644	0.017484	-0.023492	0.01705	0.002429	0.019924	0.064447	0.036894	0.0363
Pf3D7_03_v3	728009	738140	PF3D7_0317700	CPSF (cleavage and polyadenylation specific factor), subunit A, putative	Core	-0.019949	-0.051098	-0.088729	0.006094	-0.03592	-0.027227	-0.017129	-0.009837	-0.01408
Pf3D7_03_v3	738141	739132	PF3D7_0317800	26S proteasome non-ATPase regulatory subunit 9, putative	Core	0.041615	0.012836	-0.040013	-0.011566	0.024132	0.067447	0.06261	0.03968	0.077331
Pf3D7_03_v3	739178	741962	PF3D7_0317900	conserved protein, unknown function	Core	-0.035383	-0.055873	-0.123598	-0.051931	-0.027673	-0.032856	-0.024199	-0.048058	-0.018584
Pf3D7_03_v3	741963	743049	PF3D7_0318000	conserved Plasmodium protein, unknown function	Core	-0.091266	-0.075009	-0.158883	-0.164979	-0.116765	-0.090542	-0.054469	-0.060851	-0.080003
Pf3D7_03_v3	743679	745303	PF3D7_0318100	stomatin-like protein, putative	Core	0.051922	-0.002376	-0.004685	-0.015964	0.024019	0.016739	0.005526	-0.014225	0.021604
Pf3D7_03_v3	748215	756088	PF3D7_0318200	DNA-directed RNA polymerase II subunit RPB1	Core	0.027515	0.014638	-0.054631	-0.009961	0.007656	0.030731	0.020296	-0.001594	0.007603
Pf3D7_03_v3	756241	760542	PF3D7_0318300	conserved Plasmodium protein, unknown function	Core	0.033239	-0.004901	-0.036003	0.020221	-0.006661	0.011025	-0.012506	-0.000428	0.009657
Pf3D7_03_v3	761443	765689	PF3D7_0318400	conserved Plasmodium protein, unknown function	Core	0.002935	-0.032494	-0.064627	-0.032791	-0.047465	-0.025698	-0.054712	-0.041943	-0.024674
Pf3D7_03_v3	767565	782936	PF3D7_0318500	conserved Plasmodium protein, unknown function	Core	-0.035672	-0.02828	-0.113526	-0.060413	-0.047125	-0.018404	-0.031932	-0.038525	-0.037572
Pf3D7_03_v3	782937	786415	PF3D7_0318600	cleavage and polyadenylation specificity factor, putative	Core	-0.019802	-0.020989	-0.077539	-0.020345	-0.079735	-0.046283	-0.044191	-0.035183	-0.03262
Pf3D7_03_v3	788203	789062	PF3D7_0318700	conserved Plasmodium protein, unknown function	Core	-0.008736	-0.030061	-0.107348	-0.05468	-0.009609	-0.013623	-0.012941	-0.007709	0.010221
Pf3D7_03_v3	789608	791558	PF3D7_0318800	triosephosphate isomerase, putative	Core	0.052854	0.074126	0.003974	0.057116	0.016854	0.018492	0.08992	0.062568	0.03592
Pf3D7_03_v3	791590	793731	PF3D7_0318900	conserved protein, unknown function	Core	-0.130697	-0.144551	-0.233754	-0.109684	-0.142281	-0.099987	-0.111295	-0.115462	-0.138015
Pf3D7_03_v3	795327	801421	PF3D7_0319000	P-type ATPase, putative	Core	0.019863	0.012058	-0.043275	-0.008712	0.005653	0.009285	0.020727	0.030646	0.009961
Pf3D7_03_v3	802010	802833	PF3D7_0319100	E3 ubiquitin-protein ligase RBX1, putative	Core	0.002501	-0.012557	-0.081276	0.01096	-0.008441	-0.000552	0.020746	-0.013194	-0.050922
Pf3D7_03_v3	803342	806562	PF3D7_0319200	CCR4 domain-containing protein 4, putative	Core	0.003119	-0.011094	-0.11836	-0.031997	-0.011246	0.011149	0.001766	-0.00812	-0.014962
Pf3D7_03_v3	807027	808109	PF3D7_0319300	ubiquitin-conjugating enzyme E2, putative	Core	-0.002243	-0.003746	-0.110205	-0.075034	-0.005568	-0.03156	-0.01853	-0.031753	-0.009482
Pf3D7_03_v3	809831	814422	PF3D7_0319400	kinesin-8, putative	Core	-0.070439	-0.088684	-0.150384	-0.081936	-0.061438	-0.054444	-0.074337	-0.082157	-0.075659
Pf3D7_03_v3	815319	817105	PF3D7_0319500	RNA-binding protein, putative	Core	0.058936	0.071663	0.012677	0.081915	0.043103	0.049165	0.014918	0.041064	0.087049
Pf3D7_03_v3	817663	818945	PF3D7_0319600	elongation factor 1-delta, putative	Core	-0.176376	-0.11055	-0.204847	-0.12082	-0.160366	-0.131331	-0.185858	-0.123882	-0.089842
Pf3D7_03_v3	820458	830939	PF3D7_0319700	ABC transporter I family member 1, putative	Core	-0.060773	-0.053661	-0.141912	-0.093663	-0.065677	-0.045483	-0.064772	-0.031641	-0.023513
Pf3D7_03_v3	830940	832759	PF3D7_0319800	conserved Plasmodium protein, unknown function	Core	-0.121789	-0.131209	-0.207949	-0.18952	-0.154264	-0.065102	-0.091493	-0.065837	-0.131135
Pf3D7_03_v3	833583	835027	PF3D7_0319900	conserved protein, unknown function	Core	-0.021439	-0.045912	-0.088206	-0.029467	-0.097898	-0.088763	-0.036831	-0.043166	-0.055132
Pf3D7_03_v3	837057	838521	PF3D7_0320000	protein phosphatase inhibitor 2	Core	0.055241	0.007427	0.015431	-0.005979	-0.024809	-0.007918	-0.010545	-0.010379	0.082617
Pf3D7_03_v3	840112	842008	PF3D7_0320100	protein transport protein SEC22	Core	-0.073234	-0.029187	-0.109593	-0.014551	-0.074551	0.001162	-0.076947	-0.044194	0.003935
Pf3D7_03_v3	842289	844540	PF3D7_0320200	CPW-WPC family protein	Core	-0.029153	-0.003468	-0.098177	-0.013233	-0.043059	0.032036	-0.000735	-0.026488	0.015561
Pf3D7_03_v3	845463	847570	PF3D7_0320300	T-complex protein 1 subunit epsilon	Core	-0.03929	-0.038603	-0.060954	-0.052739	-0.024679	-0.024854	-0.058212	-0.063229	-0.025686
Pf3D7_03_v3	847997	857754	PF3D7_0320400	oocyst capsule protein Cap380	Core	-0.048217	-0.009547	-0.086339	-0.022326	-0.032347	-0.011452	-0.032595	-0.040502	0.000175
Pf3D7_03_v3	860563	862352	PF3D7_0320500	nicotinamidase, putative	Core	-0.205189	-0.127778	-0.289996	-0.142305	-0.149116	-0.123769	-0.156314	-0.18817	-0.124384
Pf3D7_03_v3	862491	864082	PF3D7_0320600	conserved protein, unknown function	Core	0.011939	-0.000461	-0.026309	0.047986	-0.036974	-0.040575	-0.060716	-0.022808	-0.064958
Pf3D7_03_v3	864764	866670	PF3D7_0320700	signal peptidase complex subunit 2	Core	-0.089219	-0.081832	-0.098496	-0.035049	-0.081796	-0.109952	-0.124278	-0.081953	-0.08561
Pf3D7_03_v3	870567	872592	PF3D7_0320800	ATP-dependent RNA helicase DDX6	Core	-0.081524	-0.053685	-0.105393	-0.09968	-0.059802	-0.066904	-0.08537	-0.060236	-0.053599
Pf3D7_03_v3	874963	876545	PF3D7_0320900	histone H2A.Z	Core	0.028424	-0.01676	-0.057147	0.083973	0.011349	0.02827	-0.013983	0.031909	0.016558
Pf3D7_03_v3	877485	879735	PF3D7_0321000	conserved protein, unknown function	Core	0.03069	0.091907	0.018261	0.069114	0.068734	0.056779	0.036453	0.071967	0.020894
Pf3D7_03_v3	879736	885743	PF3D7_0321100	conserved Plasmodium protein, unknown function	Core	-0.124485	-0.067264	-0.165268	-0.117027	-0.120914	-0.068266	-0.077511	-0.082949	-0.096454
Pf3D7_03_v3	886712	889226	PF3D7_0321200	UDP-N-acetylglucosamine--dolichyl-phosphate N-acetylglucosaminephosphotransferase, putative	Core	-0.012419	0.019817	-0.026472	-0.044877	0.017523	0.035593	-0.013648	-0.030149	0.036522
Pf3D7_03_v3	889764	893014	PF3D7_0321300	conserved Plasmodium protein, unknown function	Core	-0.137065	-0.089688	-0.185745	-0.183398	-0.10956	-0.087672	-0.093136	-0.108632	-0.067004
Pf3D7_03_v3	894511	896329	PF3D7_0321400	protein kinase, putative	Core	-0.071478	-0.040053	-0.127793	-0.082569	-0.04194	-0.014709	-0.0628	-0.059846	-0.005257
Pf3D7_03_v3	896330	900020	PF3D7_0321500	peptidase, putative	Core	-0.085841	-0.023679	-0.136093	-0.046575	-0.026671	-0.027116	-0.057181	-0.021479	-0.048196
Pf3D7_03_v3	900607	903566	PF3D7_0321600	ATP-dependent RNA helicase DDX42, putative	Core	-0.038096	0.010546	-0.045672	-0.037779	0.0232	0.04527	0.011207	-0.005118	0.030547
Pf3D7_03_v3	903567	910368	PF3D7_0321700	conserved Plasmodium protein, unknown function	Core	-0.164933	-0.110828	-0.206523	-0.124986	-0.113409	-0.08325	-0.133609	-0.11811	-0.077133
Pf3D7_03_v3	912666	921286	PF3D7_0321800	WD repeat-containing protein, putative	Core	-0.135993	-0.074624	-0.159961	-0.080704	-0.099492	-0.04315	-0.064254	-0.078047	-0.029192
Pf3D7_03_v3	922724	928192	PF3D7_0321900	cyclic amine resistance locus protein	Core	-0.091925	-0.053981	-0.119852	-0.073637	-0.049247	-0.013507	-0.077607	-0.073121	0.00632
Pf3D7_03_v3	928394	929409	PF3D7_0322000	peptidyl-prolyl cis-trans isomerase	Core	-0.129373	-0.09293	-0.193369	-0.136907	-0.101118	-0.014493	-0.10066	-0.092004	-0.02614
Pf3D7_03_v3	930390	932665	PF3D7_0322100	mRNA-capping enzyme subunit beta	Core	-0.046215	-0.00828	-0.038503	-0.016828	0.006451	0.007693	-0.030274	0.020843	0.023216
Pf3D7_03_v3	932938	937256	PF3D7_0322200	conserved Plasmodium protein, unknown function	Core	-0.029727	0.01841	-0.017594	0.042814	0.018235	0.055467	-0.001287	0.042839	0.069622
Pf3D7_03_v3	937962	940423	PF3D7_0322300	diacylglycerol O-acyltransferase	Core	-0.099564	-0.034582	-0.148068	-0.07457	-0.045409	0.016849	-0.050411	-0.0669	0.013446
Pf3D7_03_v3	942295	945419	PF3D7_0322400	regulator of initiation factor 2 (eIF2)	Core	-0.078863	-0.005356	-0.085161	-0.048898	0.022628	0.041367	-0.006196	0.017833	0.075486
Pf3D7_03_v3	945420	947001	PF3D7_0322500	iron-sulfur assembly protein, putative	Core	-0.075318	-0.022066	-0.080586	-0.031089	-0.05101	0.032053	-0.05503	0.01992	0.079329
Pf3D7_03_v3	948124	952828	PF3D7_0322600	conserved Plasmodium protein, unknown function	Core	-0.080308	-0.007333	-0.10487	-0.008177	-0.000317	-0.040738	-0.035961	0.031424	0.028253
Pf3D7_03_v3	952829	962617	PF3D7_0322700	conserved Plasmodium protein, unknown function	Core	-0.145276	-0.07692	-0.182184	-0.085954	-0.098572	-0.056072	-0.099566	-0.084692	-0.020846
Pf3D7_03_v3	963851	965378	PF3D7_0322800	conserved Plasmodium protein, unknown function	Core	-0.124662	-0.069506	-0.182967	-0.145522	-0.085557	-0.049847	-0.126615	-0.093236	0.01727
Pf3D7_03_v3	965379	966752	PF3D7_0322900	40S ribosomal protein S3A, putative	Core	-0.164762	-0.12699	-0.207591	-0.113989	-0.160669	-0.066707	-0.103399	-0.106359	-0.060763
Pf3D7_03_v3	970916	976044	PF3D7_0323100	conserved Plasmodium protein, unknown function	Core	-0.176452	-0.100637	-0.190894	-0.10513	-0.127351	-0.067579	-0.099891	-0.045989	-0.033909
Pf3D7_03_v3	976620	978445	PF3D7_0323200	conserved Plasmodium protein, unknown function	Core	-0.096965	-0.044046	-0.174367	-0.009431	-0.074375	-0.026308	-0.041585	-0.051085	0.006298
Pf3D7_03_v3	978720	980488	PF3D7_0323300	conserved protein, unknown function	Core	-0.137154	-0.066696	-0.19252	-0.107361	-0.07448	-0.008414	-0.07561	-0.016646	-0.056008
Pf3D7_03_v3	980489	984216	PF3D7_0323400	Rh5 interacting protein	Core	-0.133855	-0.067263	-0.158048	-0.10977	-0.089822	-0.049328	-0.080684	-0.046548	-0.003867
Pf3D7_03_v3	986015	987860	PF3D7_0323500	survival motor neuron-like protein	Core	-0.109461	-0.031862	-0.163238	-0.083619	-0.103659	-0.052844	-0.094358	-0.057624	-0.002261
Pf3D7_03_v3	988381	991132	PF3D7_0323600	conserved Plasmodium protein, unknown function	Core	-0.106018	-0.04939	-0.13817	-0.00578	-0.020335	-0.039762	-0.092142	-0.035344	0.064406
Pf3D7_03_v3	991294	993875	PF3D7_0323700	U4/U6.U5 tri-snRNP-associated protein 1, putative	Core	-0.021794	0.034994	-0.027578	-0.031596	0.044743	0.054987	0.022418	-0.000533	0.06285
Pf3D7_03_v3	998399	1001832	PF3D7_0323800	conserved Plasmodium protein, unknown function	Core	-0.050372	0.01637	-0.1809	-0.042391	-0.063389	0.020343	-0.046	-0.024263	-0.005901
Pf3D7_03_v3	1002622	1004517	PF3D7_0323900	erythrocyte membrane protein 1 (PfEMP1), exon 2, pseudogene	Core	-0.345553	-0.409414	-0.435324	-0.303681	-0.454414	-0.434515	-0.389656	-0.331887	-0.411027
Pf3D7_03_v3	1018624	1020223	PF3D7_0324500	rifin	Subtelomeric Hypervariable	-0.015783	-0.045922	-0.095097	0.0096	-0.020058	-0.001453	0.079582	0.084734	0.087254
Pf3D7_03_v3	1023780	1025661	PF3D7_0324700	erythrocyte membrane protein 1 (PfEMP1), exon 2, pseudogene	Subtelomeric Hypervariable	-0.663035	-0.66553	-0.695185	-0.640806	-0.687593	-0.543705	-0.520952	-0.533565	-0.751151
Pf3D7_03_v3	1027321	1029179	PF3D7_0324800	rifin	Subtelomeric Hypervariable	0.124947	0.18704	0.068886	0.092398	0.225321	0.198227	0.181201	0.196405	0.209654
Pf3D7_03_v3	1030572	1038504	PF3D7_0324900	erythrocyte membrane protein 1, PfEMP1	Subtelomeric Hypervariable	0.143129	0.153805	0.158473	0.183966	0.110354	0.139827	0.043659	0.022268	0.151343
Pf3D7_04_v3	28456	37927	PF3D7_0400100	erythrocyte membrane protein 1, PfEMP1	Subtelomeric Hypervariable	0.099867	0.114567	0.165412	0.172799	-0.047453	-0.027029	-0.078274	-0.069799	-0.055461
Pf3D7_04_v3	38705	40404	PF3D7_0400200	erythrocyte membrane protein 1 (PfEMP1), exon 2, pseudogene	Subtelomeric Hypervariable	0.064623	0.070337	0.02758	0.012435	0.088505	0.070469	0.042362	0.06587	0.058358
Pf3D7_04_v3	41782	43624	PF3D7_0400300	rifin	Subtelomeric Hypervariable	0.022379	-0.041642	-0.02182	0.063698	-0.059877	-0.075601	0.051622	0.051526	0.040611
Pf3D7_04_v3	45305	57110	PF3D7_0400400	erythrocyte membrane protein 1, PfEMP1	Subtelomeric Hypervariable	-0.029399	-0.068171	-0.032178	0.00033	-0.046456	-0.044819	-0.052327	-0.069794	-0.007967
Pf3D7_04_v3	59386	61175	PF3D7_0400500	rifin	Subtelomeric Hypervariable	-0.089848	-0.022993	-0.059347	-0.076528	-0.039258	-0.058534	0.031554	-0.04584	-0.119576
Pf3D7_04_v3	69711	71363	PF3D7_0400900	rifin	Subtelomeric Hypervariable	-0.137939	-0.201615	-0.170187	-0.073619	-0.160077	-0.135438	-0.122399	-0.153141	-0.060431
Pf3D7_04_v3	73018	74590	PF3D7_0401000	rifin	Subtelomeric Hypervariable	-0.250036	-0.28786	-0.231076	-0.148794	-0.256599	-0.258519	-0.208257	-0.228005	-0.159537
Pf3D7_04_v3	78943	80701	PF3D7_0401200	rifin	Subtelomeric Hypervariable	-0.112986	-0.106475	-0.195342	-0.07262	-0.11622	-0.066292	-0.118008	-0.073092	-0.029437
Pf3D7_04_v3	81997	83825	PF3D7_0401300	rifin	Subtelomeric Hypervariable	-0.158245	-0.18473	-0.241727	-0.150264	-0.187177	-0.149388	-0.143365	-0.078579	-0.082652
Pf3D7_04_v3	85147	86858	PF3D7_0401400	rifin	Subtelomeric Hypervariable	-0.05735	-0.056128	-0.034533	-0.121598	-0.019852	-0.073541	0.004405	-0.054262	-0.130582
Pf3D7_04_v3	88903	90434	PF3D7_0401500	stevor, pseudogene	Subtelomeric Hypervariable	0.126833	0.126954	0.214432	0.185994	0.156708	0.066856	0.170795	0.125	0.133363
Pf3D7_04_v3	92326	94059	PF3D7_0401600	rifin	Core	0.139896	0.186067	0.215074	0.165556	0.167	0.108047	0.222608	0.155623	0.11079
Pf3D7_04_v3	100434	102360	PF3D7_0401700	Plasmodium exported protein, unknown function, pseudogene	Core	0.132189	0.172102	0.240899	0.250116	0.134299	0.095836	0.250595	0.195214	0.176275
Pf3D7_04_v3	103492	105853	PF3D7_0401800	Plasmodium exported protein (PHISTb), unknown function	Core	0.314242	0.37077	0.414781	0.397028	0.362241	0.312327	0.406619	0.359967	0.33149
Pf3D7_04_v3	108130	111545	PF3D7_0401900	acyl-CoA synthetase	Core	0.186014	0.22833	0.29959	0.19948	0.205619	0.142118	0.239723	0.154715	0.195682
Pf3D7_04_v3	114351	116308	PF3D7_0402000	Plasmodium exported protein (PHISTa), unknown function	Core	0.121399	0.162875	0.202108	0.198308	0.149647	0.07115	0.190283	0.144322	0.112635
Pf3D7_04_v3	123338	125714	PF3D7_0402100	Plasmodium exported protein (PHISTb), unknown function	Core	0.164491	0.231578	0.30075	0.221671	0.208744	0.172491	0.253632	0.199802	0.206512
Pf3D7_04_v3	127462	134718	PF3D7_0402200	surface-associated interspersed protein 4.1 (SURFIN 4.1), pseudogene	Core	0.219232	0.263425	0.342992	0.277447	0.25145	0.170531	0.285525	0.241832	0.207945
Pf3D7_04_v3	137390	146903	PF3D7_0402300	reticulocyte binding protein homologue 1	Core	0.08892	0.168218	0.185283	0.142627	0.138257	0.08199	0.185145	0.116493	0.125976
Pf3D7_04_v3	147240	148630	PF3D7_0402400	Plasmodium exported protein, unknown function	Core	0.166286	0.220749	0.272745	0.243718	0.175777	0.111291	0.197608	0.172868	0.127935
Pf3D7_04_v3	155627	157234	PF3D7_0402500	rifin, pseudogene	Core	0.038562	0.049752	0.037446	0.058009	0.031801	0.035571	0.09531	0.038306	-0.021373
Pf3D7_04_v3	159029	160564	PF3D7_0402600	stevor	Core	-0.015511	0.064163	-0.005133	-0.002552	-0.002325	0.046554	0.030537	0.00118	-0.073416
Pf3D7_04_v3	162261	163974	PF3D7_0402700	rifin, pseudogene	Core	0.051649	0.027753	0.133712	0.119557	0.027673	-0.006939	0.070777	0.049673	0.053714
Pf3D7_04_v3	166743	172204	PF3D7_0402800	erythrocyte membrane protein 1 (PfEMP1), pseudogene	Core	-0.018872	0.022251	-0.069483	-0.03541	-0.008811	0.045448	0.022564	-0.006531	-0.086521
Pf3D7_04_v3	175138	177502	PF3D7_0403100	regulator of chromosome condensation, putative	Core	0.002253	0.006572	-0.058109	-0.013811	-0.037877	0.033407	0.065916	0.00971	0.007033
Pf3D7_04_v3	178268	180315	PF3D7_0403200	pre-mRNA splicing factor, putative	Core	-0.13917	-0.053379	-0.147657	-0.126096	-0.089612	-0.077106	-0.053808	-0.124616	-0.115315
Pf3D7_04_v3	182620	194962	PF3D7_0403400	conserved Plasmodium protein, unknown function	Core	-0.043451	-0.018752	-0.086619	-0.057597	-0.037571	-0.022362	-0.040123	-0.049454	-0.065333
Pf3D7_04_v3	195293	196995	PF3D7_0403500	ubiquitin specific protease, putative	Core	-0.020801	-0.00645	0.001178	0.04725	-0.02048	0.012896	0.000718	-0.028825	-0.044623
Pf3D7_04_v3	197596	201458	PF3D7_0403600	conserved Plasmodium protein, unknown function	Core	-0.049986	-0.026774	-0.073859	-0.027574	-0.030724	-0.005091	-0.04477	-0.049319	-0.030505
Pf3D7_04_v3	205978	209644	PF3D7_0403700	pre-mRNA-splicing factor CLF1, putative	Core	0.099725	0.128855	0.049937	0.097889	0.117009	0.09831	0.078412	0.095261	0.177535
Pf3D7_04_v3	211400	214104	PF3D7_0403800	alpha/beta hydrolase, putative	Core	0.029223	0.045763	-0.017548	-0.019516	0.023142	0.0458	0.052815	0.051651	0.02222
Pf3D7_04_v3	218837	223088	PF3D7_0403900	SET domain protein, putative	Core	-0.034254	-0.031508	-0.087444	-0.054626	-0.024066	-0.0077	0.004898	0.001278	-0.040503
Pf3D7_04_v3	223461	224381	PF3D7_0404000	conserved Plasmodium protein, unknown function	Core	-0.047865	-0.058982	-0.066423	-0.05196	0.004773	-0.020018	0.024691	0.033014	-0.049469
Pf3D7_04_v3	224529	231983	PF3D7_0404100	AP2 domain transcription factor AP2-SP2, putative	Core	-0.084422	-0.08156	-0.154043	-0.100272	-0.0841	-0.045724	-0.035412	-0.075224	-0.114763
Pf3D7_04_v3	232345	233499	PF3D7_0404200	conserved Plasmodium protein, unknown function	Core	-0.026095	-0.009857	-0.056653	-0.04312	0.022401	0.006173	0.006843	-0.050184	0.056788
Pf3D7_04_v3	233764	237263	PF3D7_0404300	conserved Plasmodium protein, unknown function	Core	0.01757	5.8e-05	-0.028282	0.033234	0.009702	-0.040662	-0.022596	-0.020389	-0.01817
Pf3D7_04_v3	238110	239749	PF3D7_0404400	6-cysteine protein P36	Core	0.080577	0.07888	0.029514	0.047664	0.044747	0.091025	0.052073	0.046829	0.044079
Pf3D7_04_v3	240661	242597	PF3D7_0404500	6-cysteine protein P52	Core	-0.003	-0.019015	-0.052762	0.006197	-0.031644	-0.037761	0.002235	0.006644	-0.062712
Pf3D7_04_v3	247481	260300	PF3D7_0404600	conserved Plasmodium membrane protein, unknown function	Core	-0.067299	-0.053226	-0.121511	-0.096656	-0.07155	-0.048698	-0.034905	-0.067951	-0.037549
Pf3D7_04_v3	260301	263668	PF3D7_0404700	dipeptidyl aminopeptidase 3	Core	0.014232	0.011104	-0.09114	-0.041604	-0.014636	0.04488	-0.013427	0.004297	0.011021
Pf3D7_04_v3	264055	266420	PF3D7_0404800	conserved Plasmodium protein, unknown function	Core	-0.062329	-0.036441	-0.112103	-0.102194	-0.065989	-0.019155	-0.050261	-0.050184	-0.068107
Pf3D7_04_v3	266994	268630	PF3D7_0404900	6-cysteine protein P41	Core	-0.106418	-0.100669	-0.140091	-0.094991	-0.108242	-0.052423	-0.044805	-0.097856	-0.089335
Pf3D7_04_v3	268710	271384	PF3D7_0405000	ATP-dependent RNA helicase DDX51, putative	Core	-0.080013	-0.094176	-0.202294	-0.06517	-0.076671	-0.086179	-0.062075	-0.093495	-0.065936
Pf3D7_04_v3	272005	277074	PF3D7_0405100	protein transport protein Sec24B, putative	Core	-0.019157	-0.022201	-0.063858	-0.046508	-0.026189	-0.030456	-0.01394	-0.040061	-0.054765
Pf3D7_04_v3	278822	282193	PF3D7_0405200	ag-1 blood stage membrane protein homologue	Core	-0.052707	-0.066075	-0.058409	-0.067776	-0.086835	-0.044128	-0.017013	-0.046386	-0.023501
Pf3D7_04_v3	282194	288547	PF3D7_0405300	liver specific protein 2, putative	Core	-0.04003	-0.037105	-0.06757	-0.045216	-0.054238	-0.004783	-0.001822	-0.045215	-0.036465
Pf3D7_04_v3	291001	301117	PF3D7_0405400	pre-mRNA-processing-splicing factor 8, putative	Core	0.008453	0.005752	-0.010616	-0.004142	0.024528	0.021214	0.014648	0.009144	-0.014991
Pf3D7_04_v3	301118	302517	PF3D7_0405500	conserved Plasmodium protein, unknown function	Core	-0.094819	-0.134164	-0.093967	-0.067669	-0.154145	-0.08968	-0.097771	-0.089122	-0.148068
Pf3D7_04_v3	303079	305544	PF3D7_0405600	TMEM33 domain-containing protein, putative	Core	0.03297	-0.005432	-0.042005	-0.014799	-0.014701	-0.003804	0.012039	-0.022242	-0.01097
Pf3D7_04_v3	305545	313243	PF3D7_0405700	lysine decarboxylase, putative	Core	0.031301	0.024937	-0.01473	-0.004554	0.002485	0.040514	0.019546	0.02263	-0.023841
Pf3D7_04_v3	316290	319428	PF3D7_0405900	apical sushi protein	Core	-0.004849	-0.012357	-0.018301	-0.014462	0.011598	0.042098	0.015232	0.014878	-0.043618
Pf3D7_04_v3	320769	322795	PF3D7_0406000	conserved protein, unknown function	Core	-0.032612	-0.068318	0.006162	-0.027382	-0.025034	-0.102924	-0.057032	-0.005625	-0.089042
Pf3D7_04_v3	323017	325475	PF3D7_0406100	V-type proton ATPase subunit B	Core	-0.011566	-0.010444	-0.051749	-0.013206	-0.0036	0.019259	0.002801	0.018686	-0.024811
Pf3D7_04_v3	328966	329939	PF3D7_0406200	sexual stage-specific protein precursor	Core	-0.067563	-0.127341	-0.154719	-0.041209	-0.080822	-0.111757	-0.112108	-0.055213	-0.039175
Pf3D7_04_v3	331793	334069	PF3D7_0406400	cytosolic glyoxalase II	Core	0.001623	-0.051471	-0.062019	0.006436	-0.051017	-0.057669	-0.025629	-0.033751	-0.05311
Pf3D7_04_v3	334070	344304	PF3D7_0406500	NYN domain-containing protein, putative	Core	-0.007233	-0.023632	-0.048953	-0.001174	-0.007167	-0.005161	-0.016336	-0.009992	-0.022704
Pf3D7_04_v3	347208	351513	PF3D7_0406700	conserved Plasmodium protein, unknown function	Core	-0.086369	-0.1156	-0.133499	-0.101601	-0.091591	-0.099308	-0.080811	-0.113177	-0.103301
Pf3D7_04_v3	351514	353233	PF3D7_0406800	ribosomal protein L25, putative	Core	0.040756	0.069561	-0.010174	-0.035294	0.059138	0.002418	0.015195	-0.02074	0.008788
Pf3D7_04_v3	353405	360128	PF3D7_0406900	conserved Plasmodium protein, unknown function	Core	-0.014679	-0.002059	-0.052171	-0.016098	-0.015883	-0.026892	-0.007824	-0.017707	-0.027627
Pf3D7_04_v3	360297	362014	PF3D7_0407000	conserved Plasmodium protein, unknown function	Core	0.019396	0.018506	-0.047683	0.013578	0.047414	0.016762	0.063115	0.023887	0.033115
Pf3D7_04_v3	362051	363520	PF3D7_0407100	methyltransferase, putative	Core	-0.060003	-0.035479	-0.153273	-0.026535	-0.064058	-0.061405	-0.062617	-0.057251	-0.060112
Pf3D7_04_v3	363521	365183	PF3D7_0407200	peptidyl-tRNA hydrolase 2, putative	Core	-0.011593	-0.062523	-0.054595	-0.010122	-0.022374	-0.156679	-0.064227	-0.04535	-0.071572
Pf3D7_04_v3	366129	367591	PF3D7_0407300	transcription factor, putative	Core	-0.034148	0.017702	-0.070983	-0.045112	-0.073565	-0.045768	-0.067239	0.034025	-0.060166
Pf3D7_04_v3	369635	371520	PF3D7_0407500	mitochondrial carrier protein, putative	Core	-0.020465	-0.005076	-0.102688	-0.03125	-0.037041	-0.0408	-0.049865	-0.027161	0.008369
Pf3D7_04_v3	372789	376927	PF3D7_0407600	conserved Plasmodium protein, unknown function	Core	-0.058923	-0.080226	-0.164133	-0.057247	-0.080129	-0.095477	-0.072074	-0.09484	-0.069117
Pf3D7_04_v3	377231	383337	PF3D7_0407700	conserved Plasmodium protein, unknown function	Core	-0.016993	-0.031063	-0.060357	-0.03825	0.007242	-0.003834	-0.015056	-0.040594	-0.019724
Pf3D7_04_v3	384674	391056	PF3D7_0407800	conserved Plasmodium protein, unknown function	Core	-0.008988	-0.030025	-0.070763	-0.013002	-0.037577	-0.014209	-0.03908	-0.051144	-0.057107
Pf3D7_04_v3	391097	393600	PF3D7_0407900	AAA family ATPase, putative	Core	0.011903	-0.020215	-0.059805	0.034991	0.013366	0.020417	-0.014339	-0.004377	-0.005672
Pf3D7_04_v3	397078	400943	PF3D7_0408100	conserved Plasmodium protein, unknown function	Core	-0.046993	-0.053336	-0.070935	-0.077199	-0.04457	-0.086305	-0.049	-0.045266	-0.112674
Pf3D7_04_v3	401216	403480	PF3D7_0408200	conserved Plasmodium protein, unknown function	Core	-0.02316	-0.064071	-0.008333	0.020291	-0.065113	-0.040657	-0.003416	-0.038157	-0.013809
Pf3D7_04_v3	403481	405616	PF3D7_0408300	zinc finger Ran-binding domain-containing protein 2, putative	Core	0.02283	-0.026006	-0.055491	-0.010375	0.024012	0.015159	-0.032528	-0.012616	-0.022417
Pf3D7_04_v3	405983	408159	PF3D7_0408400	conserved protein, unknown function	Core	-0.049078	-0.050839	-0.086635	-0.051767	-0.037382	-0.052007	-0.018399	-0.072786	-0.111768
Pf3D7_04_v3	408429	410947	PF3D7_0408500	flap endonuclease 1	Core	-0.056461	-0.126114	-0.068952	-0.037718	-0.063245	-0.084434	-0.051461	-0.059546	-0.090918
Pf3D7_04_v3	413153	416607	PF3D7_0408600	sporozoite invasion-associated protein 1	Core	-0.007811	-0.057124	-0.019788	-0.069416	-0.031184	-0.03043	-0.007291	-0.067541	-0.081924
Pf3D7_04_v3	417122	421074	PF3D7_0408700	perforin-like protein 1	Core	-0.01563	-0.059093	-0.049405	-0.053242	-0.039162	-0.032393	0.00921	-0.031559	-0.042741
Pf3D7_04_v3	421761	423208	PF3D7_0408800	conserved Plasmodium protein, unknown function	Core	0.102183	0.033673	0.097368	0.108611	0.02869	0.01789	0.087564	0.052719	0.015237
Pf3D7_04_v3	424050	427429	PF3D7_0408900	tRNA N6-adenosine threonylcarbamoyltransferase	Core	0.054259	-0.030583	-0.012089	0.035245	0.024507	-0.010858	0.049499	0.032543	-0.009591
Pf3D7_04_v3	427430	435617	PF3D7_0409000	conserved Plasmodium protein, unknown function	Core	-0.014611	-0.040652	-0.047908	-0.054679	-0.022025	-0.024527	-0.034276	-0.027113	-0.030587
Pf3D7_04_v3	435967	438231	PF3D7_0409100	U4/U6 small nuclear ribonucleoprotein PRP31, putative	Core	-0.024642	-0.094586	-0.075713	-0.046626	-0.076439	-0.133209	-0.064739	-0.071198	-0.086667
Pf3D7_04_v3	438637	440585	PF3D7_0409200	protein SOF1, putative	Core	-0.005509	-0.050536	-0.015414	-0.026883	-0.043545	-0.046714	-0.05969	-0.019889	-0.065893
Pf3D7_04_v3	440718	444492	PF3D7_0409300	methyltransferase, putative	Core	0.009329	-0.043309	-0.047953	-0.014555	-0.01507	-0.032431	-0.039846	-0.002977	-0.013979
Pf3D7_04_v3	445750	448268	PF3D7_0409400	chaperone protein DnaJ	Core	0.069877	0.040756	0.097046	0.017598	0.001828	0.020091	0.026562	0.010173	-0.00988
Pf3D7_04_v3	448939	450883	PF3D7_0409500	NAD(P)-binding protein, putative	Core	0.068131	0.006113	0.030677	0.015217	0.051794	0.030687	0.032945	0.023409	0.033466
Pf3D7_04_v3	451884	455821	PF3D7_0409600	replication protein A1, large subunit	Core	0.03656	0.046571	0.024484	0.029645	0.040127	0.032893	0.060651	0.02153	0.027468
Pf3D7_04_v3	456672	458270	PF3D7_0409700	peptide chain release factor 2	Core	0.179065	0.127567	0.124673	0.136641	0.123688	0.122409	0.06805	0.128657	0.138422
Pf3D7_04_v3	459460	461687	PF3D7_0409800	zinc finger protein, putative	Core	-0.010303	-0.039513	-0.048757	-0.012232	-0.07054	-0.020864	-0.026498	-0.015481	-0.031439
Pf3D7_04_v3	461741	464207	PF3D7_0409900	actin-like protein, putative	Core	0.001275	-0.055302	0.012925	0.027954	-0.057246	-0.045528	-0.050646	-0.009656	0.007992
Pf3D7_04_v3	464482	467589	PF3D7_0410000	erythrocyte vesicle protein 1	Core	-0.093535	-0.129277	-0.137244	-0.122555	-0.108899	-0.103083	-0.08673	-0.075025	-0.104948
Pf3D7_04_v3	470278	473846	PF3D7_0410300	protein phosphatase PPM1, putative	Core	0.033224	0.001947	0.025619	0.01751	0.030837	0.029456	0.018771	0.011661	0.012905
Pf3D7_04_v3	474292	475751	PF3D7_0410400	exosome complex component RRP4	Core	-0.045497	-0.027413	-0.026714	-0.023283	-0.02428	-0.012169	-0.016357	-0.023077	-0.031225
Pf3D7_04_v3	475752	476835	PF3D7_0410500	conserved Plasmodium protein, unknown function	Core	0.021548	-0.016923	0.043306	0.080606	0.038391	-0.014269	0.017716	0.065629	0.009899
Pf3D7_04_v3	478778	480718	PF3D7_0410600	conserved protein, unknown function	Core	0.03588	0.021282	0.054773	-0.003927	0.036155	0.003442	0.029279	0.013375	0.014738
Pf3D7_04_v3	480927	484141	PF3D7_0410700	ribosome biogenesis GTPase A, putative	Core	0.004309	-0.045029	-0.036295	-0.005374	-0.025839	-0.087179	-0.035245	-0.031961	-0.070415
Pf3D7_04_v3	485582	489978	PF3D7_0410800	conserved Plasmodium protein, unknown function	Core	-0.024485	-0.081591	-0.084787	-0.069115	-0.068796	-0.048554	-0.05121	-0.082747	-0.047632
Pf3D7_04_v3	490192	493625	PF3D7_0410900	conserved Plasmodium protein, unknown function	Core	-0.006035	-0.090537	-0.034664	-0.036589	-0.044365	-0.084125	-0.001772	-0.014229	-0.024892
Pf3D7_04_v3	498918	504130	PF3D7_0411000	conserved Plasmodium protein, unknown function	Core	0.016923	-0.041548	-0.02406	-0.028113	-0.007886	-0.038907	-0.020449	-0.000982	-0.046375
Pf3D7_04_v3	504228	505345	PF3D7_0411100	mediator of RNA polymerase II transcription subunit 8, putative	Core	-0.080076	-0.08537	-0.032785	-0.075933	-0.110078	-0.102893	-0.086519	-0.104561	-0.094999
Pf3D7_04_v3	505683	509920	PF3D7_0411200	PP-loop family protein, putative	Core	0.060901	0.02423	-0.002842	0.030665	0.045578	0.020025	0.035229	0.027368	-0.000945
Pf3D7_04_v3	510130	512798	PF3D7_0411300	conserved Plasmodium protein, unknown function	Core	-0.095352	-0.127187	-0.111857	-0.107899	-0.045971	-0.148753	-0.11253	-0.073406	-0.143512
Pf3D7_04_v3	512904	517318	PF3D7_0411400	DEAD box ATP-dependent RNA helicase, putative	Core	-0.022014	-0.055744	-0.085576	-0.030129	-0.031426	-0.031661	-0.058963	-0.014286	-0.067826
Pf3D7_04_v3	519582	525868	PF3D7_0411800	conserved Plasmodium protein, unknown function	Core	0.030944	0.015976	0.008959	-0.013662	0.009184	-0.018873	-0.013363	-0.002338	-0.000379
Pf3D7_04_v3	527942	534735	PF3D7_0411900	DNA polymerase alpha catalytic subunit A	Core	0.010045	-0.032171	-0.012638	-0.003906	-0.057852	-0.053739	-0.037022	-0.011657	-0.032393
Pf3D7_04_v3	536524	539360	PF3D7_0412000	LITAF-like zinc finger protein, putative	Core	-0.034199	-0.06309	-0.07736	-0.053078	-0.083492	-0.118319	-0.052683	-0.11474	-0.106659
Pf3D7_04_v3	539938	541448	PF3D7_0412100	30S ribosomal protein S12, mitochondrial, putative	Core	-0.093728	-0.113826	-0.17641	-0.161255	-0.124015	-0.122232	-0.133844	-0.121757	-0.091314
Pf3D7_04_v3	541561	543059	PF3D7_0412200	conserved Plasmodium protein, unknown function	Core	0.044785	-0.001405	0.031535	0.038058	-0.008109	0.019652	-0.003273	0.005159	-0.001358
Pf3D7_04_v3	543375	545497	PF3D7_0412300	phosphopantothenoylcysteine synthetase, putative	Core	-0.0024	-0.004267	0.03026	-0.044927	0.013332	0.008785	-0.013768	-0.018835	-0.029117
Pf3D7_04_v3	545737	554060	PF3D7_0412400	erythrocyte membrane protein 1, PfEMP1	Internal Hypervariable	0.057448	0.085329	0.079579	0.090502	0.04224	0.025844	0.045025	0.007292	0.040918
Pf3D7_04_v3	559137	560888	PF3D7_0412600	rifin, pseudogene	Internal Hypervariable	-0.414187	-0.479887	-0.365389	-0.32761	-0.52773	-0.420514	-0.886472	-1.04062	-0.415558
Pf3D7_04_v3	561417	569592	PF3D7_0412700	erythrocyte membrane protein 1, PfEMP1	Internal Hypervariable	-0.096606	-0.095835	-0.055125	-0.029178	-0.168723	-0.165632	-0.252422	-0.262439	-0.16145
Pf3D7_04_v3	591699	600099	PF3D7_0413100	erythrocyte membrane protein 1, PfEMP1	Internal Hypervariable	0.162609	0.197542	0.256829	0.168948	-0.023477	0.014229	0.034655	-0.034575	-0.057587
Pf3D7_04_v3	602916	604706	PF3D7_0413200	rifin	Internal Hypervariable	-0.006733	-0.001931	-0.100912	-0.107957	-0.107812	-0.004686	-0.000232	-0.027864	-0.040994
Pf3D7_04_v3	608905	610683	PF3D7_0413300	rifin	Internal Hypervariable	-0.062712	-0.075798	-0.085969	-0.044596	-0.061048	-0.062773	-0.051038	-0.023393	-0.076796
Pf3D7_04_v3	612548	614319	PF3D7_0413400	erythrocyte membrane protein 1 (PfEMP1), exon 1, pseudogene	Internal Hypervariable	0.029663	-0.01373	0.060768	0.057257	-0.014087	-0.023952	0.028974	0.081901	0.054814
Pf3D7_04_v3	615106	616493	PF3D7_0413500	phosphoglucomutase-2	Core	-0.004066	-0.019738	0.019425	-0.03244	-0.021767	-0.009452	0.017629	0.003649	-0.017832
Pf3D7_04_v3	616664	618600	PF3D7_0413600	26S protease regulatory subunit 6B, putative	Core	-0.008323	-0.015042	-0.010416	-0.074109	-0.010423	-0.022926	-0.042538	-0.036964	-0.065105
Pf3D7_04_v3	619536	621052	PF3D7_0413700	lysine decarboxylase-like protein, putative	Core	0.111335	0.038486	0.136699	0.100814	0.118047	0.03224	0.098846	0.126825	0.047007
Pf3D7_04_v3	621844	623052	PF3D7_0413800	50S ribosomal protein L10, putative	Core	0.000946	-0.06123	-0.07669	-0.056317	-0.039493	-0.050841	0.005399	-0.003381	-0.069343
Pf3D7_04_v3	623053	626476	PF3D7_0413900	ubiquitin carboxyl-terminal hydrolase 13, putative	Core	0.022004	-0.01365	-0.013302	-0.034344	0.000315	0.014202	-0.009849	0.042011	-0.028021
Pf3D7_04_v3	626641	633376	PF3D7_0414000	structural maintenance of chromosomes protein 3, putative	Core	-0.074536	-0.117453	-0.057	-0.056105	-0.087656	-0.1293	-0.101739	-0.060106	-0.091339
Pf3D7_04_v3	633779	639155	PF3D7_0414100	conserved Plasmodium membrane protein, unknown function	Core	-0.060551	-0.05844	-0.07861	-0.055639	-0.02282	-0.08146	-0.036792	0.013228	-0.040051
Pf3D7_04_v3	647139	648638	PF3D7_0414200	calmodulin-like protein	Core	-0.002897	-0.063087	-0.009012	0.006441	-0.044174	-0.04378	-0.079437	-0.027719	0.021942
Pf3D7_04_v3	652100	653804	PF3D7_0414400	conserved Plasmodium protein, unknown function	Core	-0.006207	0.015432	-0.032024	-0.034319	-0.026429	1.5e-05	0.035839	0.010326	-0.042755
Pf3D7_04_v3	654775	657564	PF3D7_0414500	RNA-binding protein, putative	Core	-0.02913	-0.038521	-0.047146	-0.012418	-0.054188	-0.095738	-0.066527	-5.5e-05	-0.062396
Pf3D7_04_v3	658370	659788	PF3D7_0414600	acylated pleckstrin-homology domain-containing protein, putative	Core	-0.068303	-0.094289	-0.070827	-0.035952	-0.097949	-0.080781	-0.052388	-0.069948	-0.088359
Pf3D7_04_v3	660374	662769	PF3D7_0414700	GTP-binding protein, putative	Core	0.049511	0.009845	0.042708	0.047089	0.045359	-0.005832	-0.042608	0.047789	0.008396
Pf3D7_04_v3	663166	664265	PF3D7_0414800	conserved Plasmodium protein, unknown function	Core	0.013801	0.001445	-0.038534	0.047506	0.056539	0.00939	-0.022144	-0.041928	0.032064
Pf3D7_04_v3	665723	668362	PF3D7_0414900	armadillo-domain containing rhoptry protein	Core	0.013974	-0.007394	0.040199	0.057456	0.02621	-0.063919	-0.049454	0.047949	0.035379
Pf3D7_04_v3	668363	669967	PF3D7_0415000	arsenical pump-driving ATPase, putative	Core	-0.075343	-0.069686	-0.039306	-0.032881	-0.063054	-0.094342	-0.061158	-0.053645	-0.068076
Pf3D7_04_v3	670633	672312	PF3D7_0415100	conserved protein, unknown function	Core	-0.15025	-0.144426	-0.119112	-0.099163	-0.148602	-0.139911	-0.157627	-0.081347	-0.140868
Pf3D7_04_v3	672313	679388	PF3D7_0415200	conserved Plasmodium protein, unknown function	Core	-0.037017	-0.050486	-0.053091	-0.051835	-0.043593	-0.043434	-0.056399	-0.001214	-0.039973
Pf3D7_04_v3	681560	686191	PF3D7_0415300	cdc2-related protein kinase 3	Core	0.022976	-0.020832	0.006906	-0.007819	-0.033457	-0.02565	-0.017601	0.026077	-0.017735
Pf3D7_04_v3	686192	687290	PF3D7_0415400	coatomer subunit zeta, putative	Core	-0.022343	0.026925	-0.079937	-0.011952	0.05087	0.040284	0.058847	0.034199	0.007999
Pf3D7_04_v3	687942	689303	PF3D7_0415500	nuclear cap-binding protein subunit 2, putative	Core	-0.06076	-0.074883	-0.01895	-0.044717	-0.049711	-0.064933	-0.084963	-0.030644	0.026412
Pf3D7_04_v3	689390	690579	PF3D7_0415600	GTP:AMP phosphotransferase	Core	0.032898	0.067124	0.034644	0.025699	0.072672	0.079852	0.047383	0.130094	0.102615
Pf3D7_04_v3	690881	692766	PF3D7_0415700	conserved Plasmodium protein, unknown function	Core	-0.104585	-0.086029	-0.050481	-0.044307	-0.102525	-0.132623	-0.102707	-0.045766	-0.03904
Pf3D7_04_v3	693656	696783	PF3D7_0415800	RING zinc finger protein, putative	Core	-0.09366	-0.131515	-0.120016	-0.060743	-0.146248	-0.114066	-0.103887	-0.044413	-0.099138
Pf3D7_04_v3	697668	699018	PF3D7_0415900	60S ribosomal protein L15, putative	Core	-0.08984	-0.046477	-0.136187	-0.062601	-0.065063	-0.068076	-0.083382	-0.03775	-0.001442
Pf3D7_04_v3	701276	704412	PF3D7_0416000	RNA-binding protein, putative	Core	0.019173	-0.031525	0.023837	-0.011709	-0.018785	-0.05494	-0.000649	-0.023934	-0.020637
Pf3D7_04_v3	706279	709234	PF3D7_0416100	glutamyl-tRNA(Gln) amidotransferase subunit A	Core	-0.018514	-0.031982	-0.05159	-0.004495	-0.030813	-0.048378	-0.014298	-0.016754	-0.04219
Pf3D7_04_v3	709235	710333	PF3D7_0416200	conserved protein, unknown function	Core	0.074238	-0.040976	0.136107	0.061833	-0.011981	0.015182	0.064058	0.021742	-0.004694
Pf3D7_04_v3	710842	715739	PF3D7_0416300	DNA helicase MCM9, putative	Core	-0.003823	-0.022564	-0.042375	-0.019743	0.001668	-0.028384	-0.035794	-0.036057	-0.0334
Pf3D7_04_v3	717952	722863	PF3D7_0416400	histone acetyltransferase, putative	Core	-0.041609	-0.035832	-0.075568	-0.070015	-0.027472	-0.032744	-0.057647	-0.037587	-0.018647
Pf3D7_04_v3	722864	724492	PF3D7_0416500	repressor of RNA polymerase III transcription MAF1	Core	-0.00064	0.021572	-0.018738	-0.056499	0.002706	0.010349	-0.001445	0.050901	0.002414
Pf3D7_04_v3	726015	727378	PF3D7_0416600	prohibitin-like protein PHBL, putative	Core	0.013405	0.009274	-0.004793	0.032496	-0.000979	-0.002568	0.049167	0.036437	-0.030982
Pf3D7_04_v3	727460	728229	PF3D7_0416700	CDGSH iron-sulfur domain-containing protein, putative	Core	-0.076001	-0.146042	-0.19913	-0.157445	-0.135133	-0.141385	-0.11895	-0.150781	-0.130041
Pf3D7_04_v3	729712	731473	PF3D7_0416800	small GTP-binding protein sar1	Core	-0.09509	-0.031596	-0.141759	-0.076078	-0.044182	-0.066154	-0.059265	-0.017008	-0.020188
Pf3D7_04_v3	732202	740122	PF3D7_0416900	conserved Plasmodium protein, unknown function	Core	-0.024202	-0.046135	-0.045503	-0.04764	-0.023016	-0.023728	-0.030663	-0.011487	-0.074342
Pf3D7_04_v3	741899	743341	PF3D7_0417000	conserved Plasmodium protein, unknown function	Core	-0.063304	-0.090078	-0.098829	-0.02266	-0.058394	-0.092006	-0.055649	-0.054368	-0.099055
Pf3D7_04_v3	743361	745887	PF3D7_0417100	mRNA-binding protein PUF2	Core	0.040286	0.02173	-0.022191	0.034955	0.034699	0.039955	0.011559	0.055388	0.060572
Pf3D7_04_v3	747838	750164	PF3D7_0417200	bifunctional dihydrofolate reductase-thymidylate synthase	Core	0.031928	-0.031157	0.050206	0.053506	0.018528	-0.026276	0.028965	0.034965	-0.021386
Pf3D7_04_v3	750610	753962	PF3D7_0417300	LETM1-like protein, putative	Core	-0.003099	-0.043237	-0.021235	-0.021935	-0.039573	-0.049266	-0.041137	-0.010437	-0.013712
Pf3D7_04_v3	756044	776853	PF3D7_0417400	conserved Plasmodium protein, unknown function	Core	-0.115749	-0.114523	-0.147236	-0.103412	-0.117024	-0.10689	-0.087171	-0.096718	-0.093244
Pf3D7_04_v3	776950	779674	PF3D7_0417500	memo-like protein	Core	0.12523	0.117912	0.117601	0.048317	0.161982	0.114894	0.124333	0.084303	0.126368
Pf3D7_04_v3	780000	783496	PF3D7_0417600	conserved Plasmodium protein, unknown function	Core	-0.038752	-0.041646	-0.080036	-0.096048	-0.053765	-0.01169	-0.046328	-0.065367	-0.079258
Pf3D7_04_v3	783944	786680	PF3D7_0417700	conserved Plasmodium protein, unknown function	Core	-0.069852	-0.067445	-0.09713	-0.094576	-0.031172	-0.020775	-0.048136	-0.022179	-0.038931
Pf3D7_04_v3	786993	789592	PF3D7_0417800	cdc2-related protein kinase 1	Core	-0.060527	-0.039388	-0.102755	-0.075809	-0.071972	-0.035266	-0.047918	-0.051351	-0.053448
Pf3D7_04_v3	790474	793235	PF3D7_0417900	conserved Plasmodium protein, unknown function	Core	0.014299	0.027588	-0.043689	0.0185	-0.027158	0.004148	0.054993	0.036077	-0.042339
Pf3D7_04_v3	793577	810320	PF3D7_0418000	conserved Plasmodium protein, unknown function	Core	-0.058823	-0.059061	-0.090078	-0.059022	-0.039606	-0.032034	-0.042226	-0.03997	-0.056056
Pf3D7_04_v3	810745	814892	PF3D7_0418100	protein SOC1, putative	Core	-0.068726	-0.070108	-0.073898	-0.062856	-0.076651	-0.046077	-0.053565	-0.065791	-0.049995
Pf3D7_04_v3	817150	818939	PF3D7_0418200	eukaryotic translation initiation factor 3 subunit M, putative	Core	-0.081196	-0.068421	-0.070828	-0.047179	-0.062676	-0.120143	-0.09775	-0.072036	-0.046364
Pf3D7_04_v3	819112	822590	PF3D7_0418300	conserved Plasmodium protein, unknown function	Core	-0.009849	-0.00555	-0.050314	-0.021166	-0.03617	-0.034621	-0.021652	-0.009928	0.019725
Pf3D7_04_v3	829713	830791	PF3D7_0418400	conserved Plasmodium protein, unknown function	Core	0.088005	0.105226	0.074589	0.076314	0.111319	0.061375	0.081741	0.15368	0.104199
Pf3D7_04_v3	830792	832678	PF3D7_0418500	trafficking protein particle complex subunit 3, putative	Core	-0.027713	-0.027799	-0.021114	0.003247	-0.007782	-0.023527	-0.005214	0.001794	0.013455
Pf3D7_04_v3	834144	840679	PF3D7_0418600	regulator of chromosome condensation, putative	Core	-0.043374	-0.028154	-0.051768	-0.026165	-0.016769	-0.025602	-0.028862	-0.013951	0.009073
Pf3D7_04_v3	840946	843155	PF3D7_0418700	RNA-binding protein NOB1, putative	Core	-0.045375	-0.031054	-0.114262	-0.063019	-0.048625	-0.026514	0.001929	-0.015117	-0.04837
Pf3D7_04_v3	843312	845419	PF3D7_0418800	MOLO1 domain-containing protein, putative	Core	0.047359	0.011548	0.021568	0.070026	0.017128	0.044337	0.03629	0.044549	0.024606
Pf3D7_04_v3	846981	849309	PF3D7_0418900	conserved protein, unknown function	Core	0.086498	0.071578	0.055073	0.046889	0.056645	0.074462	0.086919	0.088855	0.059017
Pf3D7_04_v3	849543	852376	PF3D7_0419000	conserved Plasmodium protein, unknown function	Core	0.007338	-0.016293	0.005658	-0.038768	0.003338	-0.044268	-0.027905	0.045766	0.025225
Pf3D7_04_v3	852377	853816	PF3D7_0419100	conserved Plasmodium protein, unknown function	Core	-0.111956	-0.117946	-0.174488	-0.065643	-0.067387	-0.024702	-0.052091	-0.054074	-0.039131
Pf3D7_04_v3	855648	857299	PF3D7_0419300	conserved Plasmodium protein, unknown function	Core	0.01409	0.006324	0.001353	-0.005384	0.044147	0.048174	0.041268	0.016833	0.080755
Pf3D7_04_v3	857748	866207	PF3D7_0419400	conserved Plasmodium protein, unknown function	Core	-0.086945	-0.088509	-0.133163	-0.102389	-0.077356	-0.034115	-0.066187	-0.062178	-0.037928
Pf3D7_04_v3	866251	868361	PF3D7_0419500	conserved Plasmodium membrane protein, unknown function	Core	-0.07086	-0.085106	-0.177235	-0.127902	-0.077601	-0.030159	-0.06204	-0.061255	-0.058624
Pf3D7_04_v3	870487	872123	PF3D7_0419600	ran-specific GTPase-activating protein 1, putative	Core	0.010151	0.004667	-0.059467	-0.085599	-0.002795	-0.010546	-0.051869	-0.016331	-0.006819
Pf3D7_04_v3	872888	874365	PF3D7_0419700	apical merozoite protein	Core	-0.030886	-0.010247	-0.067793	-0.022958	-0.035209	0.05447	-0.072912	-0.036215	-0.000184
Pf3D7_04_v3	874561	875771	PF3D7_0419800	60S ribosomal protein L7ae/L30e, putative	Core	-0.121535	-0.076861	-0.161776	-0.105954	-0.117374	-0.065641	-0.10126	-0.063544	-0.084575
Pf3D7_04_v3	877772	894116	PF3D7_0419900	phosphatidylinositol 4-kinase, putative	Core	-0.06037	-0.062495	-0.144712	-0.107095	-0.072288	-0.032528	-0.095612	-0.053379	-0.066052
Pf3D7_04_v3	894362	904974	PF3D7_0420000	zinc finger protein, putative	Core	-0.052325	-0.045271	-0.100695	-0.074529	-0.050931	-0.028211	-0.068638	-0.061662	-0.066326
Pf3D7_04_v3	906806	909051	PF3D7_0420100	serine/threonine protein kinase RIO2	Core	-0.025795	-0.042692	-0.136847	-0.055221	-0.022865	-0.026752	-0.054026	-0.037325	-0.0193
Pf3D7_04_v3	909937	912221	PF3D7_0420200	holo-[acyl-carrier-protein] synthase, putative	Core	-0.004332	-0.039134	-0.091952	-0.069323	-0.027961	-0.010541	0.000204	-0.0494	-0.059248
Pf3D7_04_v3	917740	928661	PF3D7_0420300	AP2 domain transcription factor, putative	Core	-0.031275	-0.025254	-0.076695	-0.086617	-0.043781	-0.035065	-0.043667	-0.065961	-0.060403
Pf3D7_04_v3	929090	930272	PF3D7_0420400	ribosome-recycling factor	Core	0.028862	0.05885	-0.090305	-0.050065	-0.020298	0.029306	-0.006913	0.013699	-0.024603
Pf3D7_04_v3	930273	931858	PF3D7_0420500	conserved Plasmodium protein, unknown function	Core	-0.036817	-0.018401	-0.141871	-0.026301	-0.043864	0.016546	-0.040126	-0.055026	-0.009415
Pf3D7_04_v3	932213	934494	PF3D7_0420600	conserved Plasmodium protein, unknown function	Core	-0.025186	-0.008345	-0.069535	-0.084353	-0.057552	-0.04338	-0.013745	-0.049743	-0.076441
Pf3D7_04_v3	934781	942125	PF3D7_0420700	erythrocyte membrane protein 1, PfEMP1	Internal Hypervariable	-0.101324	-0.081824	-0.139427	-0.138018	-0.082094	-0.046751	-0.087932	-0.129405	-0.074077
Pf3D7_04_v3	957817	965861	PF3D7_0421100	erythrocyte membrane protein 1, PfEMP1	Internal Hypervariable	0.095084	0.111493	0.121838	0.115809	0.018022	0.039801	0.092702	0.102106	0.008631
Pf3D7_04_v3	966837	968523	PF3D7_0421200	rifin	Internal Hypervariable	-0.328447	-0.23043	-0.349668	-0.258001	-0.220665	-0.140329	-0.168359	-0.271383	-0.130757
Pf3D7_04_v3	968781	976841	PF3D7_0421300	erythrocyte membrane protein 1, PfEMP1	Internal Hypervariable	-0.087098	-0.027105	-0.082639	-0.069694	-0.054353	-0.047034	-0.174281	-0.229424	-0.065429
Pf3D7_04_v3	981573	983240	PF3D7_0421500	rifin, pseudogene	Internal Hypervariable	-0.066084	-0.104408	-0.12352	-0.098803	-0.10805	-0.039356	-0.065345	-0.099988	-0.076244
Pf3D7_04_v3	985885	987644	PF3D7_0421600	erythrocyte membrane protein 1 (PfEMP1)-like pseudogene	Core	-0.075603	-0.04607	-0.148913	-0.13462	-0.056413	0.006116	-0.05335	-0.122597	-0.059612
Pf3D7_04_v3	987645	994610	PF3D7_0421700	conserved Plasmodium protein, unknown function	Core	-0.070643	-0.01962	-0.135068	-0.114888	-0.015204	0.017022	-0.061825	-0.043913	-0.035668
Pf3D7_04_v3	998397	1000435	PF3D7_0422000	steroid dehydrogenase, putative	Core	0.09855	0.074713	0.095266	0.050012	0.075576	0.059883	0.046364	0.105169	0.026253
Pf3D7_04_v3	1001363	1003020	PF3D7_0422100	transmembrane emp24 domain-containing protein, putative	Core	-0.056053	0.004493	-0.019436	-0.03187	-0.006216	-0.061129	-0.030561	-0.002509	-0.031233
Pf3D7_04_v3	1004212	1017497	PF3D7_0422200	erythrocyte membrane-associated antigen	Core	-0.105869	-0.072107	-0.138663	-0.103327	-0.095409	-0.054566	-0.072404	-0.080811	-0.067837
Pf3D7_04_v3	1022237	1024416	PF3D7_0422300	alpha tubulin 2	Core	-0.104266	-0.048482	-0.124936	-0.028435	-0.068981	0.000334	-0.033883	0.032162	0.086336
Pf3D7_04_v3	1026398	1027649	PF3D7_0422400	40S ribosomal protein S19	Core	-0.156639	-0.086365	-0.098247	-0.165876	-0.08418	-0.067236	-0.163437	-0.149246	-0.128395
Pf3D7_04_v3	1029079	1038203	PF3D7_0422500	pre-mRNA-splicing helicase BRR2, putative	Core	-0.108387	-0.014483	-0.074617	-0.069788	-0.0201	0.017515	-0.076198	-0.060836	-0.009779
Pf3D7_04_v3	1040220	1041892	PF3D7_0422700	eukaryotic initiation factor 4A-III, putative	Core	-0.114294	-0.000776	-0.10555	-0.102923	0.002793	0.024093	-0.065631	-0.045339	-0.008079
Pf3D7_04_v3	1042314	1045138	PF3D7_0422800	serpentine receptor, putative	Core	-0.067678	0.027439	-0.074871	-0.016292	-0.001009	0.017294	-0.041434	-0.020117	0.011863
Pf3D7_04_v3	1045139	1046946	PF3D7_0422900	methyltransferase, putative	Core	-0.129593	-0.063987	-0.145602	-0.094479	-0.053798	-0.050104	-0.104342	-0.074967	0.021337
Pf3D7_04_v3	1047446	1048728	PF3D7_0423000	conserved Plasmodium protein, unknown function	Core	-0.124958	-0.051375	-0.140482	-0.058786	-0.003135	-0.011912	-0.057911	-0.048023	0.012164
Pf3D7_04_v3	1049020	1050144	PF3D7_0423100	AP-4 complex subunit sigma, putative	Core	-0.016949	0.001129	0.054789	-0.00822	-0.027069	0.041033	0.026099	0.016662	0.043438
Pf3D7_04_v3	1051326	1053256	PF3D7_0423300	conserved Plasmodium protein, unknown function	Core	-0.072262	0.001982	-0.090664	-0.034092	-0.020851	-0.013003	-0.019228	-0.084845	-0.066363
Pf3D7_04_v3	1055415	1056568	PF3D7_0423400	apical asparagine-rich protein AARP	Core	0.083668	0.111951	0.130833	0.168891	0.070103	0.081628	0.065154	0.084365	0.165697
Pf3D7_04_v3	1058747	1060801	PF3D7_0423500	glideosome associated protein with multiple membrane spans 2	Core	-0.106836	-0.089315	-0.120284	-0.039758	-0.082642	-0.0496	-0.067441	-0.006598	0.019427
Pf3D7_04_v3	1061540	1066878	PF3D7_0423600	conserved Plasmodium protein, unknown function	Core	-0.087711	-0.044248	-0.137921	-0.058704	-0.063614	-0.047174	-0.045671	-0.05487	-0.021557
Pf3D7_04_v3	1071185	1072095	PF3D7_0423700	early transcribed membrane protein 4	Core	-0.102349	-0.031945	-0.191586	-0.042318	-0.040249	-0.070349	-0.155302	-0.071351	-0.031994
Pf3D7_04_v3	1076097	1077730	PF3D7_0423800	cysteine-rich protective antigen	Core	-0.122625	-0.004077	-0.120383	-0.043722	-0.023996	-0.012999	-0.068718	0.006592	0.030215
Pf3D7_04_v3	1077731	1078738	PF3D7_0423900	probable protein, unknown function	Core	-0.107266	-0.024639	-0.009655	-0.027319	-0.062727	-0.010354	-0.051673	-0.05795	-0.063653
Pf3D7_04_v3	1080709	1082276	PF3D7_0424000	Plasmodium exported protein (PHISTc), unknown function	Core	-0.160166	-0.153232	-0.197731	-0.136519	-0.158017	-0.115163	-0.17034	-0.121465	-0.052338
Pf3D7_04_v3	1082277	1084400	PF3D7_0424100	reticulocyte binding protein homologue 5	Core	-0.13394	-0.039705	-0.115254	-0.101363	-0.05369	-0.017573	-0.080957	-0.081079	-0.042478
Pf3D7_04_v3	1085729	1091527	PF3D7_0424200	reticulocyte binding protein homologue 4	Core	-0.147827	-0.103029	-0.185887	-0.186703	-0.109751	-0.073093	-0.126692	-0.116311	-0.051301
Pf3D7_04_v3	1092888	1098085	PF3D7_0424300	erythrocyte binding antigen-165, pseudogene	Core	-0.099358	-0.048472	-0.13621	-0.096883	-0.076969	-0.008554	-0.064406	-0.037558	-0.02713
Pf3D7_04_v3	1099561	1107361	PF3D7_0424400	surface-associated interspersed protein 4.2 (SURFIN 4.2)	Core	-0.088947	-0.090518	-0.144557	-0.087513	-0.077715	-0.063052	-0.079899	-0.051535	0.004392
Pf3D7_04_v3	1109810	1112543	PF3D7_0424500	serine/threonine protein kinase, FIKK family	Core	-0.000753	-0.014269	-0.068348	0.003688	-0.044179	-0.018131	0.000447	-0.026358	-0.02612
Pf3D7_04_v3	1113095	1114736	PF3D7_0424600	Plasmodium exported protein (PHISTb), unknown function	Core	-0.127307	-0.125944	-0.175427	-0.172832	-0.138606	-0.02032	-0.063233	-0.108911	-0.063107
Pf3D7_04_v3	1118180	1122664	PF3D7_0424700	serine/threonine protein kinase, FIKK family	Core	-0.071285	-0.032999	-0.1069	-0.091626	-0.069696	-0.011277	-0.012682	-0.034401	-0.058239
Pf3D7_04_v3	1123736	1125254	PF3D7_0424800	Plasmodium exported protein (PHISTb), unknown function	Core	-0.028021	-0.032906	-0.13268	-0.056564	-0.076391	0.017256	0.017912	0.011912	-0.014729
Pf3D7_04_v3	1127529	1129052	PF3D7_0424900	Plasmodium exported protein (PHISTa), unknown function	Core	-0.18898	-0.175299	-0.296309	-0.23306	-0.178474	-0.10591	-0.179238	-0.223949	-0.135438
Pf3D7_04_v3	1129410	1131143	PF3D7_0425000	Plasmodium exported protein, unknown function, pseudogene	Core	-0.062831	-0.087255	-0.149617	-0.052977	-0.094867	-0.048557	-0.038177	-0.060947	-0.08609
Pf3D7_04_v3	1136336	1137635	PF3D7_0425200	Plasmodium exported protein (hyp15), unknown function	Core	-0.043231	-0.075599	-0.153762	-0.020676	-0.12712	0.018997	-0.014721	0.009756	-0.064998
Pf3D7_04_v3	1140972	1142346	PF3D7_0425300	Plasmodium exported protein (PHISTa), unknown function, pseudogene	Core	-0.076169	-0.074047	-0.175087	-0.112641	-0.120942	-0.07147	-0.08265	-0.07823	-0.162824
Pf3D7_04_v3	1143742	1145074	PF3D7_0425400	Plasmodium exported protein (PHISTa), unknown function	Subtelomeric Hypervariable	-0.191562	-0.175691	-0.326771	-0.133563	-0.140978	-0.113458	-0.091441	-0.138934	-0.223995
Pf3D7_04_v3	1156173	1168071	PF3D7_0425800	erythrocyte membrane protein 1, PfEMP1	Subtelomeric Hypervariable	-0.014118	-0.016153	-0.026061	0.009349	-0.075971	-0.03119	-0.082932	-0.104687	-0.057535
Pf3D7_04_v3	1172803	1180476	PF3D7_0426000	erythrocyte membrane protein 1, PfEMP1	Subtelomeric Hypervariable	0.107576	0.133567	0.093815	0.114757	0.094307	0.09063	0.06561	0.030094	0.109405
Pf3D7_05_v3	20679	28706	PF3D7_0500100	erythrocyte membrane protein 1, PfEMP1	Subtelomeric Hypervariable	0.079192	0.082196	0.137182	0.138858	-0.035436	-0.012711	-0.083919	-0.106617	-0.040791
Pf3D7_05_v3	32806	34628	PF3D7_0500400	rifin	Subtelomeric Hypervariable	-0.125554	-0.055354	-0.220035	-0.02505	-0.02331	-0.011683	-0.081822	-0.038619	0.139936
Pf3D7_05_v3	36214	37814	PF3D7_0500500	rifin	Subtelomeric Hypervariable	-0.168093	-0.229295	-0.258829	-0.166566	-0.171401	-0.173626	-0.217988	-0.17462	-0.126
Pf3D7_05_v3	39193	40738	PF3D7_0500600	stevor, pseudogene	Core	-0.121437	-0.123214	-0.264953	-0.14943	-0.154585	-0.07017	-0.123745	-0.138947	-0.129787
Pf3D7_05_v3	43077	48011	PF3D7_0500800	mature parasite-infected erythrocyte surface antigen	Core	-0.121265	-0.107889	-0.183136	-0.142201	-0.115465	-0.091963	-0.09179	-0.171103	-0.144307
Pf3D7_05_v3	50172	52760	PF3D7_0500900	serine/threonine protein kinase, FIKK family	Core	-0.096723	-0.066353	-0.186327	-0.128509	-0.084241	-0.05182	-0.103538	-0.107581	-0.043981
Pf3D7_05_v3	55591	57122	PF3D7_0501000	Plasmodium exported protein, unknown function	Core	-0.115492	-0.03358	-0.205057	-0.129705	-0.077133	-0.05756	-0.082235	-0.141728	-0.037419
Pf3D7_05_v3	57787	59976	PF3D7_0501100	heat shock protein 40, type II	Core	-0.098062	-0.088205	-0.149724	-0.120424	-0.074294	-0.061397	-0.093996	-0.099213	-0.043825
Pf3D7_05_v3	63815	65739	PF3D7_0501200	parasite-infected erythrocyte surface protein	Core	-0.091889	-0.0246	-0.133912	-0.107874	-0.043388	0.044671	-0.040964	-0.102028	0.058862
Pf3D7_05_v3	68680	70363	PF3D7_0501300	skeleton-binding protein 1	Core	-0.035776	-0.034957	-0.122781	0.021299	0.000498	0.012477	-0.010856	0.039193	0.105417
Pf3D7_05_v3	74259	80092	PF3D7_0501400	interspersed repeat antigen	Core	-0.1674	-0.127894	-0.183914	-0.120074	-0.079446	-0.043849	-0.102223	-0.107884	-0.052528
Pf3D7_05_v3	80884	82586	PF3D7_0501500	rhoptry-associated protein 3	Core	-0.150432	-0.099713	-0.133005	-0.065998	-0.115129	-0.064038	-0.058466	-0.114051	2.7e-05
Pf3D7_05_v3	83791	85487	PF3D7_0501600	rhoptry-associated protein 2	Core	-0.157784	-0.048817	-0.163144	-0.100772	-0.05144	0.013849	-0.061831	-0.070457	-0.006934
Pf3D7_05_v3	86570	89451	PF3D7_0501700	anaphase-promoting complex subunit 3, putative	Core	-0.09112	-0.071444	-0.058928	-0.015574	-0.024701	0.024484	-0.051629	-0.067166	0.046126
Pf3D7_05_v3	91111	94841	PF3D7_0501800	chromatin assembly factor 1 subunit A	Core	-0.13604	-0.045808	-0.146871	-0.103923	-0.092662	-0.005046	-0.088482	-0.11439	-0.005549
Pf3D7_05_v3	94911	96883	PF3D7_0501900	conserved protein, unknown function	Core	-0.18726	-0.159129	-0.246036	-0.19764	-0.151997	-0.068175	-0.134371	-0.169851	-0.083001
Pf3D7_05_v3	97407	102044	PF3D7_0502000	vacuolar protein sorting-associated protein 11, putative	Core	-0.063955	-0.025158	-0.070607	-0.064895	-0.006951	0.013623	-0.043233	-0.016327	0.047326
Pf3D7_05_v3	102045	103147	PF3D7_0502100	HCNGP-like protein	Core	-0.092899	-0.058224	-0.064904	-0.030639	-0.070787	-0.028826	-0.084125	-0.033077	-0.066842
Pf3D7_05_v3	104006	105987	PF3D7_0502200	protein Mpv17, putative	Core	-0.084597	-0.066623	-0.163879	-0.106002	-0.017113	0.006295	-0.044221	-0.018387	-0.005074
Pf3D7_05_v3	106825	108188	PF3D7_0502300	conserved Plasmodium protein, unknown function	Core	-0.199489	-0.131423	-0.205955	-0.129427	-0.127311	-0.078305	-0.153054	-0.133856	-0.03951
Pf3D7_05_v3	109648	111941	PF3D7_0502400	merozoite surface protein 8	Core	-0.00126	0.003261	-0.036405	0.010896	-0.003441	0.043713	-0.004782	0.038803	0.035018
Pf3D7_05_v3	113899	116183	PF3D7_0502500	conserved Plasmodium protein, unknown function	Core	-0.157459	-0.108219	-0.157005	-0.151101	-0.11947	-0.083397	-0.100015	-0.072366	-0.022254
Pf3D7_05_v3	116201	120038	PF3D7_0502600	conserved Plasmodium protein, unknown function	Core	-0.076797	-0.03433	-0.05911	-0.092281	-0.062161	-0.053976	-0.055533	-0.06156	-0.035093
Pf3D7_05_v3	120039	121705	PF3D7_0502700	conserved protein, unknown function	Core	-0.170521	-0.123886	-0.130723	-0.103078	-0.121342	-0.088108	-0.075689	-0.058263	-0.060549
Pf3D7_05_v3	123098	124154	PF3D7_0502900	Tim10/DDP family zinc finger protein, putative	Core	-0.27602	-0.236483	-0.193762	-0.169458	-0.231005	-0.24901	-0.269982	-0.197034	-0.205649
Pf3D7_05_v3	124866	126764	PF3D7_0503000	50S ribosomal protein L28, apicoplast, putative	Core	-0.163955	-0.129926	-0.150344	-0.121478	-0.105387	-0.102503	-0.126159	-0.069271	-0.068806
Pf3D7_05_v3	126814	128927	PF3D7_0503100	4-diphosphocytidyl-2-C-methyl-D-erythritol kinase, putative	Core	-0.035755	0.043691	-0.057845	0.02135	0.037493	0.058945	-0.002279	0.039078	0.012072
Pf3D7_05_v3	130203	133642	PF3D7_0503200	conserved Plasmodium protein, unknown function	Core	-0.089404	-0.034147	-0.102115	-0.056235	-0.052354	-0.003394	-0.019865	-0.001004	-0.02301
Pf3D7_05_v3	134754	136180	PF3D7_0503300	serine/arginine-rich splicing factor 12	Core	-0.150129	-0.135532	-0.19297	-0.160459	-0.139216	-0.140618	-0.14494	-0.110132	-0.119913
Pf3D7_05_v3	140460	141721	PF3D7_0503400	actin-depolymerizing factor 1	Core	-0.0851	-0.064428	-0.118256	-0.040573	-0.090859	-0.047396	-0.067266	-0.092549	-0.047467
Pf3D7_05_v3	142621	145673	PF3D7_0503500	protein kinase, putative	Core	-0.079989	0.010942	-0.117764	-0.071667	0.026799	0.078806	-0.008074	-0.020345	0.003514
Pf3D7_05_v3	146389	150381	PF3D7_0503600	myosin B	Core	-0.079523	-0.037547	-0.097814	-0.082334	-0.035532	-0.041653	-0.083238	-0.05258	-0.002547
Pf3D7_05_v3	151172	152634	PF3D7_0503800	60S ribosomal protein L31	Core	-0.106196	-0.097693	-0.196814	-0.110272	-0.086458	-0.028674	-0.132657	-0.044001	-0.004354
Pf3D7_05_v3	153639	156307	PF3D7_0503900	conserved Plasmodium protein, unknown function	Core	-0.084666	-0.024664	-0.103474	-0.057995	-0.025829	-0.005844	-0.072192	-0.032455	-0.010954
Pf3D7_05_v3	157375	165218	PF3D7_0504000	cation transporting P-ATPase	Core	-0.082476	-0.040283	-0.107609	-0.065402	-0.041375	-0.008532	-0.059612	-0.022451	-0.026828
Pf3D7_05_v3	165400	166892	PF3D7_0504100	AN1-type zinc finger protein, putative	Core	0.082489	0.066758	0.054438	0.048616	0.115821	0.09022	0.09216	0.070376	0.086199
Pf3D7_05_v3	167399	169525	PF3D7_0504200	ATP-dependent RNA helicase DDX27, putative	Core	-0.152993	-0.066081	-0.21596	-0.108424	-0.116388	-0.073002	-0.08813	-0.103944	-0.041049
Pf3D7_05_v3	169526	170840	PF3D7_0504300	conserved Plasmodium protein, unknown function	Core	0.04378	0.022106	0.063297	0.067851	0.023841	0.013244	-0.010631	0.02713	0.001428
Pf3D7_05_v3	171900	174667	PF3D7_0504400	ATP-dependent helicase, putative	Core	-0.023369	0.022814	-0.036761	-0.068931	0.021724	0.047889	0.049899	-0.006956	-0.011611
Pf3D7_05_v3	174739	176683	PF3D7_0504500	MOLO1 domain-containing protein, putative	Core	0.069942	0.082411	0.024133	0.060303	0.095473	0.060869	0.037126	0.068453	0.060684
Pf3D7_05_v3	177160	178805	PF3D7_0504600	2-oxoisovalerate dehydrogenase subunit beta, mitochondrial, putative	Core	-0.122248	-0.081648	-0.120665	-0.080413	-0.056649	-0.047648	-0.055529	-0.03071	-0.073885
Pf3D7_05_v3	180171	187641	PF3D7_0504700	centrosomal protein CEP120, putative	Core	-0.12401	-0.096394	-0.106435	-0.120332	-0.086302	-0.079776	-0.091604	-0.120815	-0.134539
Pf3D7_05_v3	187642	204982	PF3D7_0504800	conserved Plasmodium protein, unknown function	Core	-0.049732	-0.018726	-0.107432	-0.081827	-0.016794	0.011461	-0.032572	-0.007933	-0.02793
Pf3D7_05_v3	206200	208625	PF3D7_0504900	conserved protein, unknown function	Core	0.031106	-0.003942	0.046368	-0.014431	0.02546	-0.007601	0.035557	-0.024845	0.015575
Pf3D7_05_v3	208812	218439	PF3D7_0505000	MMS19-like protein, putative	Core	-0.037015	-0.03624	-0.093747	-0.059977	-0.031926	-0.006166	-0.023777	-0.031677	-0.032409
Pf3D7_05_v3	220589	229503	PF3D7_0505100	trafficking protein particle complex subunit 8, putative	Core	-0.013078	-0.01499	-0.075366	-0.042607	0.009728	0.00634	0.009647	0.00154	-0.019502
Pf3D7_05_v3	230445	232642	PF3D7_0505200	actin-like protein, putative	Core	-0.070172	-0.043978	-0.120103	-0.083208	-0.06599	-0.056394	-0.044276	-0.048713	-0.046974
Pf3D7_05_v3	233565	235896	PF3D7_0505300	UDP-N-acetylglucosamine transporter, putative	Core	-0.098071	-0.083685	-0.159242	-0.108155	-0.090879	-0.065451	-0.071787	-0.035732	-0.096559
Pf3D7_05_v3	235897	238615	PF3D7_0505400	conserved protein, unknown function	Core	-0.036579	-0.045389	-0.07998	-0.052536	-0.052412	-0.049402	-0.022848	-0.034813	-0.046731
Pf3D7_05_v3	239206	244130	PF3D7_0505500	DNA mismatch repair protein MSH6, putative	Core	-0.010397	-0.022565	-0.035581	-0.035833	-0.015783	-0.034107	-0.024209	-0.007472	-0.0069
Pf3D7_05_v3	245683	247184	PF3D7_0505600	conserved protein, unknown function	Core	-0.099002	-0.060798	-0.069237	-0.123818	-0.066742	-0.103251	-0.074449	-0.036509	-0.064345
Pf3D7_05_v3	247551	250825	PF3D7_0505700	conserved Plasmodium membrane protein, unknown function	Core	-0.010066	-0.022542	-0.028224	-0.013882	-0.037287	-0.062847	-0.025087	-0.035791	-0.039639
Pf3D7_05_v3	251797	252856	PF3D7_0505800	small ubiquitin-related modifier	Core	0.06578	0.072214	-0.016946	0.015794	0.055982	0.034256	0.064031	0.069981	0.004022
Pf3D7_05_v3	254223	255767	PF3D7_0505900	mediator of RNA polymerase II transcription subunit 11, putative	Core	-0.00242	-0.013084	-0.021554	0.023085	0.009542	0.002119	-0.018781	0.001249	-0.004317
Pf3D7_05_v3	255975	257563	PF3D7_0506000	conserved Plasmodium protein, unknown function	Core	-0.059652	-0.046822	-0.086846	-0.111649	-0.046659	-0.027672	-0.052789	-0.041277	-0.083756
Pf3D7_05_v3	257564	259081	PF3D7_0506100	60S ribosomal subunit protein L24, putative	Core	-0.064831	-0.022903	-0.05488	-0.086622	-0.060164	-0.043282	-0.040855	-0.075097	-0.066331
Pf3D7_05_v3	259514	260854	PF3D7_0506200	TATA-box-binding protein	Core	-0.081506	-0.078166	-0.109029	-0.052942	-0.1166	-0.097659	-0.089889	-0.063804	-0.068755
Pf3D7_05_v3	260855	262428	PF3D7_0506300	conserved protein, unknown function	Core	-0.082612	-0.037978	-0.134281	-0.079723	-0.055402	-0.004996	-0.089938	-0.065844	-0.036678
Pf3D7_05_v3	262429	264175	PF3D7_0506400	conserved Plasmodium protein, unknown function	Core	-0.020956	-0.051478	-0.02412	0.033842	-0.027098	-0.028608	-0.01938	-0.019683	-0.015362
Pf3D7_05_v3	265345	278559	PF3D7_0506500	conserved Plasmodium protein, unknown function	Core	-0.073952	-0.074098	-0.122397	-0.059208	-0.08013	-0.041323	-0.052766	-0.076558	-0.074388
Pf3D7_05_v3	278560	279745	PF3D7_0506600	histone deacetylase, putative, pseudogene	Core	0.028834	-0.004819	0.042457	0.063097	-0.017696	-0.026515	0.007584	0.029473	-0.000302
Pf3D7_05_v3	280636	283595	PF3D7_0506700	GTPase-activating protein, putative	Core	0.050257	0.057206	0.054848	0.060041	0.085478	0.107316	0.052821	0.098414	0.0838
Pf3D7_05_v3	284441	288273	PF3D7_0506800	transcription factor 25, putative	Core	0.00395	0.005527	0.020012	0.061659	0.009092	0.023212	0.018281	0.002185	-0.002298
Pf3D7_05_v3	288526	291305	PF3D7_0506900	rhomboid protease ROM4	Core	-0.039553	-0.032131	-0.044309	-0.020655	-0.077349	-0.021957	-0.023919	-0.027779	-0.060467
Pf3D7_05_v3	294418	296153	PF3D7_0507100	60S ribosomal protein L4	Core	-0.0353	-0.044552	-0.047105	0.042405	-0.012904	-0.053896	-0.02916	0.030604	-0.020826
Pf3D7_05_v3	298177	300986	PF3D7_0507200	subtilisin-like protease 3	Core	0.027144	0.020475	0.021386	0.009932	0.004466	-0.014091	0.04703	0.031328	0.001467
Pf3D7_05_v3	301680	304861	PF3D7_0507300	subtilisin-like ookinete protein SOPT	Core	0.010685	-0.004446	0.045719	0.017631	-0.01258	0.0071	0.042589	0.036733	-0.007368
Pf3D7_05_v3	305711	306672	PF3D7_0507400	conserved Plasmodium protein, unknown function	Core	0.157834	0.11868	0.163813	0.122562	0.127426	0.081445	0.18584	0.1168	0.084716
Pf3D7_05_v3	307240	309806	PF3D7_0507500	subtilisin-like protease 1	Core	-0.055264	-0.046101	-0.072328	-0.098836	-0.048672	-0.02101	-0.052693	-0.064176	-0.080943
Pf3D7_05_v3	312949	315407	PF3D7_0507600	protein CAF40, putative	Core	-0.009686	-0.01994	-0.03625	-0.015504	-0.037621	-0.010654	-0.020328	-0.030231	-0.011578
Pf3D7_05_v3	316516	318611	PF3D7_0507700	nuclear protein localization protein 4, putative	Core	-0.021864	-0.008611	-0.081129	-0.031138	-0.060512	-0.000271	-0.005651	-0.051828	-0.006707
Pf3D7_05_v3	321989	327072	PF3D7_0507800	conserved protein, unknown function	Core	-0.021238	-0.02568	0.004601	-0.00072	-0.027893	-0.024647	-0.0047	-0.01999	-0.054715
Pf3D7_05_v3	328492	329965	PF3D7_0508000	6-cysteine protein	Core	-0.085547	-0.034406	-0.103148	-0.064936	-0.094288	-0.013422	-0.057702	-0.066832	-0.073276
Pf3D7_05_v3	331430	336954	PF3D7_0508100	SET domain protein, putative	Core	0.036755	0.054664	0.032639	0.004188	0.052074	0.049578	0.060925	0.053849	0.041659
Pf3D7_05_v3	337176	339275	PF3D7_0508200	longevity-assurance (LAG1) protein, putative	Core	0.04998	0.07708	0.049702	0.056929	0.079514	0.117157	0.034246	0.045632	0.113275
Pf3D7_05_v3	341955	343483	PF3D7_0508300	triose phosphate transporter	Core	-0.016143	-0.04632	-0.011032	-0.038887	-0.076364	-0.035466	-0.015893	-0.047599	-0.010145
Pf3D7_05_v3	344681	346981	PF3D7_0508400	conserved protein, unknown function	Core	0.011135	-0.046245	-0.017515	-0.019003	-0.006919	-0.050823	-0.020395	-0.005531	-0.021297
Pf3D7_05_v3	346982	355289	PF3D7_0508500	guanidine nucleotide exchange factor	Core	0.011557	0.010269	0.023185	0.036682	0.024737	-0.004233	0.034399	0.053202	0.016813
Pf3D7_05_v3	355972	357260	PF3D7_0508600	conserved protein, unknown function	Core	-0.039397	-0.029656	-0.06955	-0.065589	-0.060287	-0.038713	-0.015618	-0.011196	-0.07501
Pf3D7_05_v3	358011	362983	PF3D7_0508700	pre-mRNA-processing ATP-dependent RNA helicase PRP5, putative	Core	0.01873	0.033779	0.00372	0.024967	0.023595	-0.023533	0.024981	0.019107	-0.031804
Pf3D7_05_v3	363338	364692	PF3D7_0508800	single-stranded DNA-binding protein	Core	0.03415	0.012338	0.000645	0.01815	0.015738	-0.004645	0.012579	0.044625	-0.023347
Pf3D7_05_v3	366772	376640	PF3D7_0508900	conserved Plasmodium protein, unknown function	Core	-0.026504	-0.008587	0.001787	0.011105	-0.016735	-0.064038	-0.008736	0.007987	-0.064115
Pf3D7_05_v3	376641	378702	PF3D7_0509000	alpha-soluble NSF attachment protein, putative	Core	-0.042239	-0.034547	-0.016997	0.004221	-0.043485	-0.041052	-0.047948	-0.035119	-0.049786
Pf3D7_05_v3	380827	386453	PF3D7_0509100	structural maintenance of chromosomes protein 4, putative	Core	0.046082	0.021096	0.057781	0.048936	0.021633	-0.016627	0.043453	0.032668	-0.025328
Pf3D7_05_v3	386706	388600	PF3D7_0509200	leucine-rich repeat protein	Core	0.022411	0.082137	0.011319	-0.022042	0.047111	0.051394	0.019352	-0.00166	-0.019098
Pf3D7_05_v3	388601	389441	PF3D7_0509300	conserved Plasmodium protein, unknown function	Core	-0.046057	-0.036488	0.021115	-0.036955	-0.038609	-0.017887	-0.004286	-0.068693	-0.032727
Pf3D7_05_v3	389664	399247	PF3D7_0509400	RNA polymerase I	Core	-0.008353	-0.014406	0.018221	0.012433	-0.025199	-0.034014	-0.038761	0.007926	-0.043937
Pf3D7_05_v3	401187	403021	PF3D7_0509500	ERCC4 domain-containing protein, putative	Core	-0.001683	-0.046623	0.057982	0.021423	-0.036451	-0.035216	-0.012246	0.024798	-0.009532
Pf3D7_05_v3	403092	405801	PF3D7_0509600	asparagine--tRNA ligase	Core	0.064187	0.052142	0.105823	0.049702	0.064467	0.029438	0.022024	0.068425	0.019474
Pf3D7_05_v3	405802	408147	PF3D7_0509700	conserved Plasmodium protein, unknown function	Core	0.090384	0.023282	0.062921	0.08069	0.044073	0.016227	0.0509	0.049494	0.02718
Pf3D7_05_v3	410018	415558	PF3D7_0509800	phosphatidylinositol 4-kinase	Core	0.020401	-0.005495	0.026964	0.038907	0.011693	-0.0142	0.012898	0.000728	-0.014541
Pf3D7_05_v3	416115	417559	PF3D7_0509900	conserved protein, unknown function	Core	0.014277	0.047722	-0.011917	0.010646	0.020781	0.022206	0.018424	-0.043087	-0.017351
Pf3D7_05_v3	417886	421675	PF3D7_0510000	conserved Plasmodium protein, unknown function	Core	0.004934	0.000882	-0.035457	-0.064279	-0.009755	0.006567	-0.015011	-0.011406	-0.038103
Pf3D7_05_v3	422496	430603	PF3D7_0510100	conserved protein, unknown function	Core	-0.040237	-0.019464	-0.052123	-0.038533	-0.045306	-0.023144	-0.031386	-0.02043	-0.079594
Pf3D7_05_v3	437245	439988	PF3D7_0510200	peptidyl-prolyl cis-trans isomerase	Core	-0.030161	-0.03868	-0.035129	0.040866	-0.048049	-0.064005	-0.024871	-0.019358	-0.016312
Pf3D7_05_v3	440529	442129	PF3D7_0510300	stripes inner membrane complex protein, putative	Core	0.00411	0.041793	0.023607	-0.000477	-0.003051	-0.020785	0.060384	0.031661	-0.050096
Pf3D7_05_v3	444010	445781	PF3D7_0510400	PDCD2 domain-containing protein, putative	Core	-0.083364	-0.049806	-0.097669	-0.02862	-0.125602	-0.057655	-0.04713	-0.017163	-0.041029
Pf3D7_05_v3	445782	448752	PF3D7_0510500	topoisomerase I	Core	-0.015422	-0.010491	-0.026938	0.021532	-0.0369	-0.017761	0.04513	0.010937	-0.040509
Pf3D7_05_v3	459051	460594	PF3D7_0510700	conserved Plasmodium protein, unknown function	Core	0.003803	-0.022332	0.014523	0.043473	0.064065	-0.046144	-0.013977	0.081951	0.051935
Pf3D7_05_v3	460767	464649	PF3D7_0510800	WD repeat-containing protein, putative	Core	-0.034893	-0.036994	-0.025124	-0.013332	-0.031809	-0.052418	-0.042197	-0.016855	0.006048
Pf3D7_05_v3	467335	468350	PF3D7_0511000	translationally-controlled tumor protein homolog	Core	0.011307	-0.023437	0.0276	-0.002416	-0.046671	-0.002386	0.031201	0.012266	-0.041288
Pf3D7_05_v3	469026	470092	PF3D7_0511100	conserved Plasmodium protein, unknown function	Core	-0.03217	0.026871	0.004243	0.009097	0.028648	-0.04251	0.012328	0.063236	0.053579
Pf3D7_05_v3	470805	474272	PF3D7_0511200	stearoyl-CoA desaturase	Core	-0.022336	-0.037112	-0.040537	-0.004039	-0.050173	-0.02419	-0.031629	0.001566	-0.016807
Pf3D7_05_v3	474273	479132	PF3D7_0511300	MORN repeat protein, putative	Core	-0.079055	-0.085386	-0.101205	-0.046545	-0.111578	-0.0876	-0.04395	-0.025364	-0.056519
Pf3D7_05_v3	481173	482818	PF3D7_0511400	conserved Plasmodium protein, unknown function	Core	0.041664	0.037714	0.073962	0.073394	0.080803	0.002946	0.055364	0.076758	0.018763
Pf3D7_05_v3	486352	517023	PF3D7_0511500	RNA pseudouridylate synthase, putative	Core	0.013591	-0.020073	-0.013414	0.021231	-0.018368	-0.048991	0.002243	0.010687	-0.030029
Pf3D7_05_v3	517024	518135	PF3D7_0511600	apical rhoptry neck protein	Core	-0.026216	-0.12482	-0.030471	-0.036056	-0.150188	-0.14094	-0.136031	-0.076578	-0.089277
Pf3D7_05_v3	518879	520328	PF3D7_0511700	EKC/KEOPS complex subunit CGI121	Core	-0.089508	-0.063502	-0.074719	-0.078331	-0.092867	-0.082016	-0.020673	-0.07083	-0.133533
Pf3D7_05_v3	520470	522943	PF3D7_0511800	inositol-3-phosphate synthase	Core	0.034247	-0.007375	0.008912	0.02062	0.03002	0.007278	-0.003674	0.034912	-0.028238
Pf3D7_05_v3	524776	527428	PF3D7_0511900	conserved Plasmodium protein, unknown function	Core	-0.028748	-0.060487	-0.086205	-0.061249	-0.055827	-0.065753	-0.038333	0.006111	-0.060499
Pf3D7_05_v3	527429	528756	PF3D7_0512000	prefoldin subunit 6, putative	Core	0.099234	0.091856	0.004327	0.111131	0.056834	0.101289	0.075689	0.100541	0.008839
Pf3D7_05_v3	528757	529659	PF3D7_0512100	conserved protein, unknown function	Core	-0.076294	-0.149525	-0.088729	0.042969	-0.081814	-0.193237	-0.1205	-0.137864	-0.202303
Pf3D7_05_v3	529684	532151	PF3D7_0512200	glutathione synthetase	Core	0.025161	0.004627	0.03203	-0.03597	0.024876	0.00866	0.022509	0.025212	-0.011894
Pf3D7_05_v3	533306	534588	PF3D7_0512300	CDK-activating kinase assembly factor MAT1	Core	-0.004535	-0.01095	-0.075392	-0.018381	-0.074363	-0.04224	-0.036841	-0.033079	-0.036907
Pf3D7_05_v3	536023	537227	PF3D7_0512400	conserved Plasmodium protein, unknown function	Core	0.10815	0.036311	0.0347	0.144443	0.078465	0.050551	0.037637	0.109437	0.046835
Pf3D7_05_v3	539481	542843	PF3D7_0512500	conserved Plasmodium protein, unknown function	Core	-0.013562	-0.049427	-0.029839	-0.031972	-0.033903	-0.047787	-0.030206	-0.038653	-0.067133
Pf3D7_05_v3	544290	546243	PF3D7_0512600	ras-related protein Rab-1B	Core	-0.019036	-0.006411	-0.000298	-0.042343	-0.040131	-0.018133	-0.001257	-0.016044	0.008864
Pf3D7_05_v3	546484	547829	PF3D7_0512700	orotate phosphoribosyltransferase	Core	0.035457	-0.010959	0.039289	0.089125	-0.019951	-0.008141	-0.024866	0.016035	0.049156
Pf3D7_05_v3	548156	553590	PF3D7_0512800	conserved Plasmodium protein, unknown function	Core	-0.049335	-0.033007	-0.049719	-0.057847	-0.044795	-0.048715	-0.026288	0.008627	-0.021332
Pf3D7_05_v3	553740	555025	PF3D7_0512900	AKAP-like protein	Core	0.056623	0.032211	0.067348	0.019997	0.008406	-0.008665	-0.001105	0.041978	0.027019
Pf3D7_05_v3	555026	556323	PF3D7_0513000	conserved protein, unknown function	Core	0.055123	0.084961	0.092564	0.133168	0.075069	0.034322	0.10847	0.070645	0.056754
Pf3D7_05_v3	556789	558262	PF3D7_0513100	conserved protein, unknown function	Core	0.040613	0.009508	0.055823	0.065946	0.029476	-0.02617	-0.031515	0.002625	0.003547
Pf3D7_05_v3	559263	568634	PF3D7_0513200	conserved Plasmodium protein, unknown function	Core	0.004865	-0.00189	-0.050302	-0.003512	0.011931	-0.02352	-0.005255	-0.008489	0.122816
Pf3D7_05_v3	568932	570169	PF3D7_0513300	purine nucleoside phosphorylase	Core	0.031622	-0.07554	0.024758	0.044621	0.00271	-0.030176	0.027369	0.048011	0.049763
Pf3D7_05_v3	570808	572911	PF3D7_0513400	GTP-binding protein, putative	Core	-0.001689	-0.032024	0.046003	0.053522	-0.011879	0.00793	0.013361	0.034532	0.000416
Pf3D7_05_v3	573338	574498	PF3D7_0513500	mitochondrial import inner membrane translocase subunit TIM16, putative	Core	-0.083418	-0.198577	-0.10315	-0.071543	-0.098638	-0.078618	-0.085109	-0.053157	-0.123747
Pf3D7_05_v3	574691	578755	PF3D7_0513600	deoxyribodipyrimidine photo-lyase, putative	Core	0.010085	-0.045024	0.021475	-0.007071	0.019547	0.011803	0.015557	0.019211	-0.004083
Pf3D7_05_v3	580977	584374	PF3D7_0513700	secreted ookinete protein, putative	Core	-0.042879	-0.055785	-0.039724	-0.037632	-0.049736	-0.051786	-0.029921	-0.010412	-0.030348
Pf3D7_05_v3	585107	586230	PF3D7_0513800	ras-related protein Rab-1A	Core	0.111891	0.12889	0.107399	0.08178	0.132258	0.108922	0.138717	0.1286	0.106288
Pf3D7_05_v3	587502	588799	PF3D7_0513900	conserved protein, unknown function	Core	0.013814	-0.050328	0.001857	0.031312	-0.037369	-0.025651	0.003948	0.03613	-0.014944
Pf3D7_05_v3	588800	591019	PF3D7_0514000	tubulin--tyrosine ligase, putative	Core	0.072051	0.01531	0.104821	0.115846	0.032562	0.074923	0.041206	0.09685	-0.005043
Pf3D7_05_v3	591088	595913	PF3D7_0514100	ATP-dependent DNA helicase UvrD	Core	0.025273	-0.020025	0.022749	0.031649	-0.014061	-0.035341	0.004303	0.053043	-0.03962
Pf3D7_05_v3	596568	599671	PF3D7_0514200	conserved Plasmodium protein, unknown function	Core	5.4e-05	-0.010133	0.025073	0.051508	-0.004699	-0.004884	0.010236	0.040351	0.009568
Pf3D7_05_v3	599797	603683	PF3D7_0514300	aspartate--tRNA ligase, putative	Core	0.011222	-0.021295	-0.031098	-0.033782	-0.024767	-0.023403	0.001129	-0.016558	-0.023305
Pf3D7_05_v3	604777	606580	PF3D7_0514500	conserved Plasmodium membrane protein, unknown function	Core	0.070761	0.030142	0.104295	0.097922	0.075656	0.044626	0.060724	0.065511	0.025591
Pf3D7_05_v3	606855	608701	PF3D7_0514600	ribose-5-phosphate isomerase, putative	Core	0.002491	-0.019796	0.034191	0.023037	-0.030683	0.012718	0.046843	0.027804	-0.021285
Pf3D7_05_v3	609839	615021	PF3D7_0514700	MORN repeat protein, putative	Core	-0.110754	-0.098283	-0.097004	-0.090554	-0.094722	-0.081338	-0.048886	-0.063478	-0.093492
Pf3D7_05_v3	615032	618243	PF3D7_0514800	inositol polyphosphate multikinase, putative	Core	0.057767	0.027043	0.05372	0.055831	0.048331	0.065019	0.06143	0.02618	0.014196
Pf3D7_05_v3	618379	620195	PF3D7_0514900	conserved Plasmodium protein, unknown function	Core	-0.027419	-0.070584	-0.054086	-0.059879	-0.115999	-0.048647	-0.081233	-0.072987	-0.118653
Pf3D7_05_v3	620560	623606	PF3D7_0515000	pre-mRNA-splicing factor CWC2, putative	Core	0.089962	0.065277	0.113429	0.089597	0.072917	0.071938	0.085002	0.085708	0.018591
Pf3D7_05_v3	624469	626731	PF3D7_0515100	rhomboid protease ROM9	Core	0.088035	0.042603	0.138168	0.085958	0.104042	0.068427	0.090261	0.095224	0.059083
Pf3D7_05_v3	627048	628211	PF3D7_0515200	conserved Plasmodium protein, unknown function	Core	0.10316	0.096518	0.107904	0.162715	0.087801	0.141658	0.120346	0.094251	0.010396
Pf3D7_05_v3	628731	635632	PF3D7_0515300	phosphatidylinositol 3-kinase	Core	-0.024886	-0.042196	0.002647	0.016558	-0.032219	-0.021697	-0.004185	0.008771	-0.048941
Pf3D7_05_v3	637104	640631	PF3D7_0515400	conserved protein, unknown function	Core	-0.01899	-0.032078	0.000409	-0.040195	-0.058467	-0.021623	-0.02345	-0.026478	-0.070088
Pf3D7_05_v3	640887	644935	PF3D7_0515500	amino acid transporter, putative	Core	-0.045973	-0.042278	0.009454	0.008753	-0.005927	-0.037644	-0.022727	-0.00929	-0.058152
Pf3D7_05_v3	646409	652356	PF3D7_0515600	conserved Plasmodium protein, unknown function	Core	0.01877	0.018935	0.097525	0.069416	0.037337	0.0199	0.065278	0.065374	-0.012594
Pf3D7_05_v3	653716	655586	PF3D7_0515700	glideosome-associated protein 40, putative	Core	-0.028329	-0.001251	0.007913	0.001044	0.01373	0.004252	0.024641	0.03362	-0.052746
Pf3D7_05_v3	658173	658927	PF3D7_0515800	BolA-like protein, putative	Core	0.023396	-0.008809	0.078775	0.023076	-0.001222	-0.007897	0.018227	0.021384	-0.04485
Pf3D7_05_v3	659900	661386	PF3D7_0515900	NLI interacting factor-like phosphatase, putative	Core	-0.002093	0.028919	0.0118	0.008798	0.035192	0.069204	0.080449	0.027358	0.052633
Pf3D7_05_v3	663301	667167	PF3D7_0516000	RAP protein, putative	Core	-0.048565	-0.067569	-0.018013	-0.022877	-0.033556	-0.023615	0.00791	-0.021735	-0.054136
Pf3D7_05_v3	667236	675111	PF3D7_0516100	cation-transporting ATPase 1	Core	-0.016987	-0.008155	0.043661	0.016436	0.013124	0.020834	0.027347	0.011711	-0.003382
Pf3D7_05_v3	675559	676864	PF3D7_0516200	40S ribosomal protein S11	Core	0.004758	-0.012841	0.055498	0.081156	-0.011187	-0.015432	0.052713	0.078175	0.01263
Pf3D7_05_v3	678660	681192	PF3D7_0516300	tRNA pseudouridine synthase, putative	Core	0.023286	0.022906	0.013072	0.034807	-0.025691	0.038212	0.025989	0.020186	0.005673
Pf3D7_05_v3	681193	682687	PF3D7_0516400	phosducin-like protein 1, putative	Core	-0.056018	-0.02553	0.043333	-0.006475	-0.024071	-0.025224	0.009597	-0.026387	-0.057853
Pf3D7_05_v3	683458	686109	PF3D7_0516500	major facilitator superfamily domain-containing protein, putative	Core	-0.047833	-0.033722	-0.041624	-0.018818	-0.048311	-0.042971	-0.028136	-0.041283	-0.064965
Pf3D7_05_v3	686560	691892	PF3D7_0516600	sporozoite surface antigen MB2	Core	-0.036032	-0.046864	-0.020281	-0.022912	-0.059922	-0.014459	-0.024641	-0.048855	-0.020122
Pf3D7_05_v3	694242	699028	PF3D7_0516700	ubiquitin carboxyl-terminal hydrolase 2, putative	Core	-0.005243	0.010522	0.0284	0.035902	0.006895	0.01143	0.017905	0.007563	0.004477
Pf3D7_05_v3	699870	707506	PF3D7_0516800	AP2 domain transcription factor AP2-O2, putative	Core	-0.050558	-0.071151	-0.037024	-0.012644	-0.075279	-0.055489	-0.042298	-0.061329	-0.047494
Pf3D7_05_v3	712512	714022	PF3D7_0516900	60S ribosomal protein L2	Core	0.011145	-0.033155	0.032233	0.12194	0.001729	-0.024073	0.005853	0.027322	0.055884
Pf3D7_05_v3	715515	716925	PF3D7_0517000	60S ribosomal protein L12, putative	Core	0.034801	0.001869	0.073973	0.117309	-0.028808	-0.050442	0.058764	0.032406	0.025915
Pf3D7_05_v3	718175	720105	PF3D7_0517100	conserved protein, unknown function	Core	-0.025018	-0.03143	-0.028256	-0.022467	-0.036726	0.031486	-0.001499	-0.033611	0.040776
Pf3D7_05_v3	720493	722891	PF3D7_0517200	conserved Plasmodium protein, unknown function	Core	0.0134	-0.020577	0.074851	0.095215	-0.008971	-0.036121	0.02704	0.008631	0.041959
Pf3D7_05_v3	724431	726001	PF3D7_0517300	serine/arginine-rich splicing factor 1	Core	-0.001078	-0.001915	0.035318	0.055661	0.02562	-0.038111	0.019343	0.012264	0.023167
Pf3D7_05_v3	731157	735412	PF3D7_0517400	FACT complex subunit SPT16, putative	Core	0.034604	0.025029	0.075923	0.074525	0.015006	0.009249	0.023913	0.055693	0.048272
Pf3D7_05_v3	735637	738650	PF3D7_0517500	UTP--glucose-1-phosphate uridylyltransferase, putative	Core	0.002339	-0.005211	0.037391	0.047041	-0.014458	-0.002893	-0.007314	-0.022602	-0.016419
Pf3D7_05_v3	739906	741284	PF3D7_0517600	F-actin-capping protein subunit beta, putative	Core	-0.069756	-0.091647	-0.03955	-0.015334	-0.082103	-0.067182	-0.015111	-0.010885	-0.02454
Pf3D7_05_v3	742929	745563	PF3D7_0517700	eukaryotic translation initiation factor 3 subunit B, putative	Core	0.033047	0.001696	0.033957	-0.009641	-0.015926	-0.025239	-0.021343	-0.021008	-0.02276
Pf3D7_05_v3	745564	746884	PF3D7_0517800	apicortin, putative	Core	0.061902	0.025511	0.116004	0.047948	0.035835	-0.022984	0.028944	0.022728	0.045273
Pf3D7_05_v3	747545	749927	PF3D7_0517900	zinc finger protein, putative	Core	-0.053255	-0.039134	-0.060048	-0.078755	-0.07035	-0.057327	-0.031724	-0.063306	-0.107792
Pf3D7_05_v3	750411	752685	PF3D7_0518000	NOSIP domain-containing protein, putative	Core	0.044336	0.026768	0.034024	0.010961	0.038433	0.03296	0.006792	0.020572	0.052877
Pf3D7_05_v3	753048	757794	PF3D7_0518100	protein AMR2	Core	0.05089	-0.002187	0.075222	0.0608	0.010184	-0.004997	0.02373	-0.009553	0.022532
Pf3D7_05_v3	758253	759148	PF3D7_0518200	SWIB/MDM2 domain-containing protein	Core	-0.092952	-0.117838	-0.119899	-0.055211	-0.090181	-0.104286	-0.105057	-0.136866	-0.020727
Pf3D7_05_v3	759581	761248	PF3D7_0518300	proteasome subunit beta type-1, putative	Core	0.072485	0.051834	0.066775	0.061852	0.067066	0.048641	0.067349	0.010777	0.086861
Pf3D7_05_v3	761853	763042	PF3D7_0518400	cyclin, putative	Core	-0.03559	-0.066511	-0.024455	0.016563	-0.050799	-0.072839	-0.08439	-0.094082	-0.056867
Pf3D7_05_v3	763282	767153	PF3D7_0518500	ATP-dependent RNA helicase DDX23, putative	Core	0.007632	-0.026306	0.020831	-0.017461	-0.0234	-0.053848	-0.016366	-0.019902	-0.009597
Pf3D7_05_v3	769060	773390	PF3D7_0518600	WD repeat-containing protein 26, putative	Core	0.014554	-0.010172	0.021166	0.011717	-0.000744	-0.021545	0.013962	7e-06	-0.00397
Pf3D7_05_v3	773825	780688	PF3D7_0518700	mRNA-binding protein PUF1	Core	-0.017334	-0.059477	-0.025761	0.01304	-0.065902	-0.070582	-0.066394	-0.015016	-0.048036
Pf3D7_05_v3	783388	785241	PF3D7_0518800	secreted ookinete protein, putative	Core	0.035246	0.011513	0.036833	0.085631	0.012856	-0.074593	0.008769	-0.012788	-0.02311
Pf3D7_05_v3	785414	786815	PF3D7_0518900	conserved protein, unknown function	Core	-0.022363	-0.018971	-0.022988	-0.027845	-0.060511	-0.060232	-0.062316	-0.016201	-0.00771
Pf3D7_05_v3	788349	789730	PF3D7_0519000	histone RNA hairpin-binding protein, putative	Core	-0.074511	-0.078287	-0.077016	-0.039271	-0.145344	-0.110412	-0.056884	-0.0805	-0.090804
Pf3D7_05_v3	790149	791023	PF3D7_0519100	50S ribosomal protein L14, mitochondrial, putative	Core	-0.051837	-0.065548	-0.06376	-0.002939	-0.061769	-0.083077	-0.069439	-0.063377	-0.026728
Pf3D7_05_v3	791469	793186	PF3D7_0519200	V-type proton ATPase 16 kDa proteolipid subunit	Core	0.108834	0.001808	0.155735	0.063813	0.026576	-0.013339	0.015188	0.041851	-0.022789
Pf3D7_05_v3	795277	797723	PF3D7_0519300	protoheme IX farnesyltransferase, putative	Core	0.069438	0.058	0.124282	0.043258	0.053043	0.043851	0.051203	0.021456	0.037271
Pf3D7_05_v3	797786	799025	PF3D7_0519400	40S ribosomal protein S24	Core	0.05424	0.064223	0.065794	0.087587	0.036787	0.023671	-0.022395	-0.005913	-0.02475
Pf3D7_05_v3	801200	809377	PF3D7_0519500	CCR4 domain-containing protein 1, putative	Core	-0.001555	-0.023224	-0.016976	0.002948	-0.025732	0.011051	-0.003924	-0.041816	-0.013202
Pf3D7_05_v3	812398	815165	PF3D7_0519600	zinc finger protein, putative	Core	0.0856	0.057321	0.12291	0.070514	0.052501	0.036269	0.031163	0.021159	0.071869
Pf3D7_05_v3	816816	819389	PF3D7_0519700	FoP domain-containing protein, putative	Core	-0.032408	-0.008765	-0.029982	0.025921	-0.055899	-0.025354	-0.098901	-0.062407	-0.021968
Pf3D7_05_v3	820469	823158	PF3D7_0519800	EELM2 domain-containing protein, putative	Core	0.017324	0.01488	0.025222	-0.00849	0.01142	-0.031113	0.001302	0.011115	-0.000728
Pf3D7_05_v3	825585	827662	PF3D7_0519900	conserved protein, unknown function	Core	0.054814	0.052002	0.074782	0.016786	0.061452	0.050688	0.068523	0.044397	0.076614
Pf3D7_05_v3	828703	830133	PF3D7_0520000	40S ribosomal protein S9, putative	Core	-0.021793	-0.067166	0.054069	-0.000689	-0.0698	-0.082517	-0.086903	-0.02793	-0.098718
Pf3D7_05_v3	831367	834593	PF3D7_0520100	protein phosphatase PPM9, putative	Core	0.108534	0.050107	0.086561	0.082223	0.050757	0.017298	0.038428	0.034419	0.077049
Pf3D7_05_v3	835064	837657	PF3D7_0520200	mediator of RNA polymerase II transcription subunit 17, putative	Core	0.057571	0.035271	0.039188	0.037436	-0.014944	0.005225	0.037727	0.009717	-0.021488
Pf3D7_05_v3	838178	839333	PF3D7_0520300	U6 snRNA-associated Sm-like protein LSm2, putative	Core	0.117334	0.142761	0.028823	0.070069	0.017243	-0.001591	0.056185	0.002303	0.015026
Pf3D7_05_v3	839405	840810	PF3D7_0520400	single-stranded DNA-binding protein, putative	Core	0.116004	0.082405	0.16958	0.059038	0.051724	0.034195	0.072495	0.114374	0.048072
Pf3D7_05_v3	841473	842905	PF3D7_0520500	phosphomethylpyrimidine kinase, putative	Core	0.07408	-0.001558	0.058298	0.061294	-0.003049	0.036845	0.014317	0.021923	0.083741
Pf3D7_05_v3	843336	845067	PF3D7_0520600	bis(5'-nucleosyl)-tetraphosphatase [asymmetrical]	Core	-0.018232	-0.028021	0.043218	-0.007921	-0.021525	-0.044243	-0.046292	-0.002192	-0.043842
Pf3D7_05_v3	845593	849017	PF3D7_0520700	CDC73 domain-containing protein, putative	Core	0.009015	-0.001629	-0.006539	0.008239	-0.013967	0.004139	0.020404	0.026461	-0.031401
Pf3D7_05_v3	849612	856276	PF3D7_0520800	conserved protein, unknown function	Core	0.045866	-0.009793	0.025499	0.0569	0.007788	-0.008798	0.023741	-0.001448	0.002487
Pf3D7_05_v3	856788	858727	PF3D7_0520900	adenosylhomocysteinase	Core	0.050045	0.021686	0.052725	0.054198	0.042494	0.027703	0.05845	0.046052	0.053758
Pf3D7_05_v3	859123	861313	PF3D7_0521000	conserved Plasmodium protein, unknown function	Core	-0.031784	-0.008076	-0.037891	0.009756	-0.103429	-0.081413	-0.034515	-0.075722	-0.08077
Pf3D7_05_v3	861680	867833	PF3D7_0521100	conserved Plasmodium protein, unknown function	Core	0.136654	0.219736	0.072648	0.13906	0.196492	0.129507	0.142402	0.101576	0.357264
Pf3D7_05_v3	868642	870031	PF3D7_0521200	conserved protein, unknown function	Core	-0.028593	-0.020683	-0.103067	-0.079473	-0.043604	-0.064032	-0.06217	-0.134023	0.132607
Pf3D7_05_v3	870032	874820	PF3D7_0521300	zinc finger protein, putative	Core	-0.005852	0.012676	0.005156	0.030626	-0.000416	-0.041215	0.021812	0.026318	-0.024395
Pf3D7_05_v3	875623	877811	PF3D7_0521400	conserved protein, unknown function	Core	0.018174	0.012741	0.0115	0.030528	-0.017766	0.026813	0.067632	0.027589	-0.00542
Pf3D7_05_v3	877818	879913	PF3D7_0521500	ribosomal large subunit pseudouridylate synthase, putative	Core	-0.005269	0.032438	-0.003302	0.056928	-0.035555	0.013597	-0.003962	-0.018233	0.029169
Pf3D7_05_v3	882126	885151	PF3D7_0521700	ATP-dependent RNA helicase DDX1, putative	Core	0.003218	0.001392	0.013442	0.086961	-0.025732	-0.00225	0.024422	0.025089	0.017309
Pf3D7_05_v3	885464	888444	PF3D7_0521800	AFG1-like ATPase, putative	Core	0.027399	-0.009441	0.054477	0.062442	-0.003364	0.003389	0.008126	0.006549	0.005156
Pf3D7_05_v3	888445	895394	PF3D7_0521900	conserved Plasmodium protein, unknown function	Core	-0.18599	-0.197569	-0.119695	-0.126136	-0.241833	-0.199813	-0.205595	-0.180161	-0.182886
Pf3D7_05_v3	895768	897190	PF3D7_0522000	conserved Plasmodium protein, unknown function	Core	-0.199952	-0.246576	-0.112691	-0.093911	-0.235242	-0.23593	-0.226193	-0.225333	-0.211858
Pf3D7_05_v3	897215	900006	PF3D7_0522100	conserved Plasmodium protein, unknown function	Core	-0.158255	-0.188229	-0.102938	-0.127383	-0.218141	-0.15893	-0.186456	-0.1805	-0.144139
Pf3D7_05_v3	901164	902393	PF3D7_0522200	transcription initiation factor TFIID subunit 10, putative	Core	-0.193009	-0.220357	-0.089312	-0.133706	-0.240015	-0.268273	-0.294853	-0.234781	-0.245639
Pf3D7_05_v3	902394	905094	PF3D7_0522300	18S rRNA (guanine-N(7))-methyltransferase, putative	Core	-0.142059	-0.211446	-0.075058	-0.096024	-0.200458	-0.236465	-0.21577	-0.172777	-0.16324
Pf3D7_05_v3	907587	936565	PF3D7_0522400	conserved Plasmodium protein, unknown function	Core	-0.187166	-0.205375	-0.121971	-0.127463	-0.215371	-0.19603	-0.22037	-0.180925	-0.180027
Pf3D7_05_v3	936981	938287	PF3D7_0522500	50S ribosomal protein L17, apicoplast, putative	Core	-0.030175	-0.077876	0.090784	0.001243	-0.074051	-0.105113	-0.106357	-0.049035	-0.054783
Pf3D7_05_v3	939999	941950	PF3D7_0522600	inner membrane complex protein	Core	-0.107986	-0.160038	-0.052497	-0.085999	-0.159636	-0.119145	-0.137679	-0.162321	-0.136988
Pf3D7_05_v3	942517	944028	PF3D7_0522700	iron-sulfur assembly protein	Core	-0.02504	-0.084599	0.030095	0.000535	-0.108025	-0.081572	-0.107522	-0.104187	-0.060955
Pf3D7_05_v3	944029	945181	PF3D7_0522800	pre-mRNA-splicing factor BUD31, putative	Core	-0.167	-0.235698	-0.065321	-0.114736	-0.19322	-0.243056	-0.251182	-0.205681	-0.154155
Pf3D7_05_v3	948701	953859	PF3D7_0522900	zinc finger protein, putative	Core	-0.156282	-0.194131	-0.106761	-0.126399	-0.214661	-0.185499	-0.218374	-0.187696	-0.170376
Pf3D7_05_v3	957640	962399	PF3D7_0523000	multidrug resistance protein 1	Core	-0.096025	-0.137524	-0.01391	-0.052892	-0.141949	-0.136731	-0.147578	-0.111719	-0.105862
Pf3D7_05_v3	962977	965294	PF3D7_0523100	mitochondrial-processing peptidase subunit alpha, putative	Core	-0.171946	-0.227606	-0.118807	-0.184291	-0.233318	-0.213843	-0.229144	-0.183835	-0.202959
Pf3D7_05_v3	965873	969987	PF3D7_0523200	heptatricopeptide repeat-containing protein, putative	Core	-0.169993	-0.210978	-0.075009	-0.184815	-0.21052	-0.202206	-0.207463	-0.172257	-0.172073
Pf3D7_05_v3	970016	971212	PF3D7_0523300	cytochrome c oxidase subunit ApiCOX18, putative	Core	-0.014765	-0.044008	0.054876	0.012869	-0.028805	-0.088514	-0.03647	0.008571	-0.043799
Pf3D7_05_v3	973268	976126	PF3D7_0523400	DnaJ protein, putative	Core	0.027584	-0.007062	-0.003519	-0.024075	0.008389	0.026313	0.033831	0.038279	-0.03477
Pf3D7_05_v3	976440	978065	PF3D7_0523500	dynein light chain Tctex-type, putative	Core	0.063904	0.087713	0.008203	-0.009651	0.050436	0.041185	0.055292	0.023392	0.011519
Pf3D7_05_v3	978415	980120	PF3D7_0523600	conserved protein, unknown function	Core	0.015579	-0.028141	0.057575	0.020744	0.029588	-0.009571	-0.005161	0.006493	0.071903
Pf3D7_05_v3	980504	985604	PF3D7_0523700	conserved Plasmodium membrane protein, unknown function	Core	-0.033369	-0.069649	-0.029583	-0.024257	-0.088321	-0.052224	-0.023279	-0.025858	-0.013546
Pf3D7_05_v3	989755	992309	PF3D7_0523800	divalent metal transporter, putative	Core	0.099061	0.082749	0.117509	0.113157	0.086452	0.079161	0.096953	0.102674	0.046045
Pf3D7_05_v3	993183	994857	PF3D7_0523900	MerC domain-containing protein, putative	Core	-0.053562	-0.043149	-0.03862	-0.038631	-0.029716	-0.07272	-0.037306	-0.023093	0.045303
Pf3D7_05_v3	998503	1002374	PF3D7_0524000	karyopherin beta	Core	0.001984	-0.008809	0.012668	-0.002226	-0.00706	-0.001923	0.01288	-0.0205	0.027294
Pf3D7_05_v3	1003987	1008358	PF3D7_0524100	conserved Plasmodium protein, unknown function	Core	0.008927	-0.018512	0.026889	0.008698	-0.015233	-0.018572	0.025313	0.002639	0.007723
Pf3D7_05_v3	1008386	1009654	PF3D7_0524200	conserved Plasmodium membrane protein, unknown function	Core	0.022305	-0.004417	0.049917	0.063695	-0.021351	-0.016514	-0.020848	0.000828	0.054408
Pf3D7_05_v3	1010701	1012421	PF3D7_0524300	conserved Plasmodium protein, unknown function	Core	0.052754	0.006712	0.038627	0.056536	-0.014788	0.0319	0.018106	-0.006948	0.061028
Pf3D7_05_v3	1013203	1014800	PF3D7_0524400	ribosome-interacting GTPase 1, putative	Core	0.06155	0.025987	0.024904	0.067485	0.025428	0.012229	0.073114	0.045618	0.081829
Pf3D7_05_v3	1017559	1018832	PF3D7_0524600	50S ribosomal protein L12, apicoplast, putative	Core	0.065583	0.006772	0.031204	0.065181	0.092062	0.051246	0.061943	0.039518	0.114224
Pf3D7_05_v3	1019335	1020152	PF3D7_0524700	mitochondrial import receptor subunit TOM22, putative	Core	0.007417	-0.056471	-0.045941	-0.041427	-0.030734	-0.04217	-0.014959	0.000941	0.059635
Pf3D7_05_v3	1021158	1024557	PF3D7_0524800	ubiquitin fusion degradation protein 1, putative	Core	-0.042684	-0.051065	-0.10436	-0.022784	-0.051513	-0.04645	-0.04707	-0.024921	-0.015072
Pf3D7_05_v3	1027146	1030612	PF3D7_0524900	S-adenosyl-L-methionine-dependent tRNA 4-demethylwyosine synthase, putative	Core	-0.054651	-0.055796	-0.060689	-0.046208	-0.044424	-0.057606	-0.023703	-0.078245	-0.012573
Pf3D7_05_v3	1035979	1038593	PF3D7_0525000	zinc finger protein, putative	Core	0.024485	0.012885	0.027381	0.010596	0.021216	-0.002896	0.011345	0.003361	0.016341
Pf3D7_05_v3	1041495	1044016	PF3D7_0525100	acyl-CoA synthetase	Core	-0.002166	0.001128	0.022839	-0.016096	-0.012064	0.02647	-0.006369	0.000999	0.00382
Pf3D7_05_v3	1045212	1051503	PF3D7_0525200	structural maintenance of chromosomes protein 6, putative	Core	-0.062298	-0.106918	-0.037687	-0.07878	-0.111935	-0.083113	-0.134447	-0.085879	-0.109874
Pf3D7_05_v3	1052218	1054163	PF3D7_0525300	conserved protein, unknown function	Core	0.058192	-0.000394	0.068428	0.020951	-0.003893	-0.02126	-0.050635	-0.001059	-0.033935
Pf3D7_05_v3	1057401	1059304	PF3D7_0525400	7-helix-1 protein	Core	0.025469	0.002254	0.051417	0.011153	0.026551	0.031613	0.032339	-0.009539	-0.013916
Pf3D7_05_v3	1059668	1065759	PF3D7_0525500	WD repeat-containing protein, putative	Core	-0.028982	-0.039459	-0.048321	-0.066567	-0.052503	-0.038461	-0.041707	-0.061392	-0.017993
Pf3D7_05_v3	1066276	1067962	PF3D7_0525600	RNA methyltransferase, putative	Core	0.079213	-0.006021	0.034415	0.019339	0.036683	0.027374	0.0323	0.025996	0.048592
Pf3D7_05_v3	1068266	1069535	PF3D7_0525700	conserved protein, unknown function	Core	-0.045927	-0.079834	-0.082271	-0.033348	-0.061258	-0.015644	-0.097954	-0.034075	-0.047361
Pf3D7_05_v3	1070997	1072399	PF3D7_0525800	inner membrane complex protein 1g, putative	Core	-0.0099	-0.054607	-0.060026	-0.06933	-0.074809	-0.076076	-0.079372	-0.046514	-0.125082
Pf3D7_05_v3	1073396	1075778	PF3D7_0525900	NIMA related kinase 2	Core	-0.030672	-0.058358	-0.089367	-0.09003	-0.042358	-0.019854	-0.058665	-0.053704	-0.035128
Pf3D7_05_v3	1075779	1078583	PF3D7_0526000	RAP protein, putative	Core	-0.079627	-0.062388	-0.116108	-0.061596	-0.091286	-0.011973	-0.023443	-0.104211	-0.063128
Pf3D7_05_v3	1079529	1081258	PF3D7_0526100	conserved Plasmodium membrane protein, unknown function	Core	-0.142015	-0.173428	-0.09646	-0.083539	-0.124295	-0.106909	-0.092963	-0.123615	-0.148257
Pf3D7_05_v3	1081308	1084066	PF3D7_0526200	ADP-ribosylation factor GTPase-activating protein, putative	Core	-0.023574	-0.05866	-0.032923	-0.042236	-0.029262	-0.016826	-0.033806	-0.042113	-0.019469
Pf3D7_05_v3	1085373	1086844	PF3D7_0526300	WD repeat-containing protein 55, putative	Core	-0.060987	-0.077126	-0.067013	-0.01983	-0.081586	-0.03776	-0.030555	-0.020782	-0.056484
Pf3D7_05_v3	1088173	1089758	PF3D7_0526400	conserved Plasmodium protein, unknown function	Core	0.102736	0.052786	0.062184	0.034092	0.041359	0.061953	0.026347	0.0362	0.050332
Pf3D7_05_v3	1090680	1095334	PF3D7_0526500	conserved Plasmodium protein, unknown function	Core	0.011723	-0.025347	0.012176	0.011847	-0.023739	-0.031347	-0.031	-0.001216	-0.049822
Pf3D7_05_v3	1100953	1115027	PF3D7_0526600	conserved Plasmodium protein, unknown function	Core	0.016843	-0.03004	0.00899	-0.014185	-0.012936	-0.004066	-0.019708	-0.023038	-0.02984
Pf3D7_05_v3	1117011	1119901	PF3D7_0526700	conserved protein, unknown function	Core	0.012286	-0.001689	0.003025	0.008843	-0.012277	0.023639	-0.000327	-0.006249	-0.072032
Pf3D7_05_v3	1120454	1122060	PF3D7_0526800	conserved Plasmodium protein, unknown function	Core	0.017938	0.002958	-0.00487	-0.020952	-0.003858	0.026181	-0.011781	-0.012436	0.011101
Pf3D7_05_v3	1123360	1124845	PF3D7_0526900	transmembrane emp24 domain-containing protein, putative	Core	0.055057	0.027877	0.124473	0.062786	0.034161	0.022124	0.00688	0.047874	-0.005623
Pf3D7_05_v3	1124849	1128396	PF3D7_0527000	DNA replication licensing factor MCM3, putative	Core	0.026227	0.020138	0.00933	0.019017	0.039817	0.012908	0.013744	0.025001	0.029565
Pf3D7_05_v3	1129709	1131004	PF3D7_0527100	ubiquitin-conjugating enzyme E2 N, putative	Core	0.110995	0.098811	0.067872	0.151404	0.119082	0.06196	0.07888	0.083187	0.079908
Pf3D7_05_v3	1132687	1135104	PF3D7_0527200	ubiquitin carboxyl-terminal hydrolase 14	Core	0.038296	0.056863	0.065822	0.053167	0.052237	0.046665	0.042061	-0.006763	0.089339
Pf3D7_05_v3	1135726	1138120	PF3D7_0527300	methionine aminopeptidase 1a, putative	Core	-0.006412	-0.039215	0.009966	0.037501	-0.070341	-0.049254	-0.007942	0.007235	0.008575
Pf3D7_05_v3	1140377	1141404	PF3D7_0527400	conserved Plasmodium protein, unknown function	Core	-0.025859	-0.014613	-0.077259	0.01278	-0.045865	0.054309	0.028968	-0.01678	0.054919
Pf3D7_05_v3	1143368	1145608	PF3D7_0527500	Hsc70-interacting protein	Core	0.037303	-0.014141	0.05446	0.060556	0.028349	0.005086	-0.002273	0.014372	0.048886
Pf3D7_05_v3	1145609	1149060	PF3D7_0527600	conserved Plasmodium protein, unknown function	Core	0.010812	-0.039883	-0.056325	-0.029135	-0.010224	0.007744	-0.034827	-0.05498	0.009516
Pf3D7_05_v3	1153426	1155923	PF3D7_0527900	ATP-dependent RNA helicase DDX41, putative	Core	0.001654	-0.011125	-0.027015	-0.04593	-0.011888	-0.009988	-0.044306	-0.023482	0.001814
Pf3D7_05_v3	1157590	1161803	PF3D7_0528100	AP-1 complex subunit beta, putative	Core	-0.021503	-0.016084	-0.061345	-0.042943	-0.037061	-0.002651	-0.038524	-0.043541	-0.007802
Pf3D7_05_v3	1163158	1165322	PF3D7_0528200	eukaryotic translation initiation factor 3 subunit E, putative	Core	-0.04441	-0.073627	-0.17046	-0.090765	-0.095693	-0.051722	-0.081322	-0.059335	-0.065291
Pf3D7_05_v3	1166270	1168260	PF3D7_0528300	conserved protein, unknown function	Core	-0.046631	-0.041536	-0.101287	-0.128708	-0.009239	0.009905	-0.032882	-0.014946	0.01527
Pf3D7_05_v3	1171409	1174140	PF3D7_0528400	palmitoyltransferase DHHC7	Core	0.060783	0.059972	0.013012	-0.002746	0.067503	0.083563	0.040779	0.067431	0.092305
Pf3D7_05_v3	1174657	1177536	PF3D7_0528500	F-actin-capping protein subunit alpha, putative	Core	0.024233	-0.011839	-0.019901	-0.049205	0.030235	0.030332	-0.009409	0.00537	0.034241
Pf3D7_05_v3	1178026	1179140	PF3D7_0528700	peptidyl-prolyl cis-trans isomerase	Core	-0.059713	-0.075158	-0.068342	-0.057117	-0.033804	-0.059836	-0.048549	-0.031516	-0.02084
Pf3D7_05_v3	1180175	1182288	PF3D7_0528800	nucleolar preribosomal GTPase, putative	Core	-0.114918	-0.086787	-0.079822	-0.092306	-0.084135	-0.137879	-0.075368	-0.043407	-0.117587
Pf3D7_05_v3	1183666	1185889	PF3D7_0528900	conserved protein, unknown function	Core	0.001398	-0.017886	-0.036179	-0.067592	-0.016334	0.013352	-0.022576	-0.041729	0.009403
Pf3D7_05_v3	1186537	1189196	PF3D7_0529000	conserved Plasmodium protein, unknown function	Core	-0.005759	0.002311	-0.069442	-0.04144	0.004749	0.015887	0.006534	-0.028742	-0.021073
Pf3D7_05_v3	1190750	1191932	PF3D7_0529100	thioredoxin-like protein, putative	Core	0.12088	0.152477	0.149916	0.160051	0.086727	0.111339	0.127213	0.143925	0.180961
Pf3D7_05_v3	1192723	1195582	PF3D7_0529200	sugar transporter, putative	Core	0.077318	0.118196	0.017568	0.025416	0.072697	0.125368	0.112316	0.050443	0.09517
Pf3D7_05_v3	1196065	1197639	PF3D7_0529300	apicoplast TIC22 protein	Core	0.023587	-0.017866	-0.038552	0.030413	-0.009516	0.008403	0.004033	-0.0248	0.019364
Pf3D7_05_v3	1198915	1205437	PF3D7_0529400	conserved Plasmodium protein, unknown function	Core	-0.01359	-0.019632	-0.048444	-0.023896	-0.051322	-0.022263	-0.038267	-0.042745	0.029237
Pf3D7_05_v3	1206223	1207929	PF3D7_0529500	cell cycle regulator protein, putative	Core	-0.010642	-0.007633	-0.011195	0.023022	0.013188	-0.049593	-0.03393	-0.037454	0.03163
Pf3D7_05_v3	1208756	1212352	PF3D7_0529700	heptatricopeptide repeat-containing protein, putative	Core	-0.086019	-0.02164	-0.143693	-0.082258	-0.04983	-0.009218	-0.044517	-0.053278	0.00353
Pf3D7_05_v3	1213283	1219626	PF3D7_0529800	conserved Plasmodium protein, unknown function	Core	-0.041334	-0.016397	-0.096481	-0.069459	-0.030426	-0.013636	-0.025201	-0.044178	0.029177
Pf3D7_05_v3	1220527	1222242	PF3D7_0529900	RING zinc finger protein, putative	Core	-0.037459	-0.030028	-0.128397	-0.081807	-0.065703	0.006447	-0.039078	-0.087076	-0.050468
Pf3D7_05_v3	1224348	1225141	PF3D7_0530000	conserved Plasmodium protein, unknown function	Core	-0.089835	0.012119	-0.138473	-0.067875	-0.065425	0.097204	-0.041078	-0.050706	-0.014324
Pf3D7_05_v3	1226633	1228007	PF3D7_0530100	SNARE protein, putative	Core	-0.098376	0.006527	-0.082574	-0.052604	-0.046119	0.054819	-0.017351	-0.011949	-0.005647
Pf3D7_05_v3	1228827	1230901	PF3D7_0530200	phosphoenolpyruvate/phosphate translocator	Core	-0.052371	0.004841	-0.129999	-0.062206	-0.023466	0.04095	-0.01304	-0.047351	0.016761
Pf3D7_05_v3	1233151	1238336	PF3D7_0530300	conserved Plasmodium membrane protein, unknown function	Core	-0.068827	0.019334	-0.06538	-0.031796	-0.024823	0.020156	-0.022009	-0.001331	0.012549
Pf3D7_05_v3	1238383	1244237	PF3D7_0530400	conserved Plasmodium protein, unknown function	Core	-0.113881	-0.046182	-0.143992	-0.118997	-0.04774	0.007216	-0.071542	-0.052343	-0.028881
Pf3D7_05_v3	1244501	1248363	PF3D7_0530500	conserved Plasmodium membrane protein, unknown function	Core	-0.081638	-0.019825	-0.111736	-0.076322	-0.0353	0.027438	-0.05282	-0.044174	0.020214
Pf3D7_05_v3	1248364	1250211	PF3D7_0530600	XAP-5 DNA binding protein, putative	Core	-0.015981	0.014979	0.017718	0.032374	4.1e-05	0.066534	0.028496	0.056458	0.01854
Pf3D7_05_v3	1250487	1254440	PF3D7_0530700	conserved Plasmodium protein, unknown function	Core	-0.043495	0.013933	-0.108322	-0.025286	-0.030749	0.04316	-0.008893	-0.003262	-0.030195
Pf3D7_05_v3	1254971	1257488	PF3D7_0530800	CPW-WPC family protein	Core	-0.01169	0.005915	-0.032671	0.007162	-0.001509	0.038438	0.01023	0.038391	0.046693
Pf3D7_05_v3	1257489	1266000	PF3D7_0530900	formin 1	Core	-0.070683	-0.021015	-0.100854	-0.031998	-0.02307	0.007342	-0.032539	-0.022681	-0.013698
Pf3D7_05_v3	1267160	1269789	PF3D7_0531000	SURF1 domain-containing protein, putative	Core	-0.020959	0.016532	-0.110069	0.011801	-0.015325	0.076838	-0.006145	0.046194	0.039216
Pf3D7_05_v3	1270138	1278734	PF3D7_0531100	conserved Plasmodium protein, unknown function	Core	-0.072832	-0.019114	-0.115435	-0.097998	-0.034685	0.030576	-0.029327	-0.040815	-0.045444
Pf3D7_05_v3	1279708	1280849	PF3D7_0531200	ribosomal protein S16, mitochondrial, putative	Core	-0.103208	-0.044162	-0.161075	-0.104855	-0.070953	-0.022197	-0.102533	-0.028152	-0.095942
Pf3D7_05_v3	1281039	1282422	PF3D7_0531300	conserved Plasmodium protein, unknown function	Core	-0.047208	0.000459	-0.094025	-0.108526	-0.047789	-0.012358	-0.056876	-0.003698	0.027773
Pf3D7_05_v3	1282423	1286356	PF3D7_0531400	conserved Plasmodium protein, unknown function	Core	-0.128336	-0.071648	-0.167663	-0.134472	-0.102743	-0.03255	-0.081882	-0.090039	-0.047383
Pf3D7_05_v3	1289455	1291692	PF3D7_0531600	18S ribosomal RNA	Core	-0.429539	-0.543865	-0.42314	-0.298717	-0.490246	-0.487828	-0.442309	-0.328602	-0.391359
Pf3D7_05_v3	1292410	1296449	PF3D7_0532000	28S ribosomal RNA	Core	-0.412185	-0.434159	-0.345089	-0.209779	-0.417883	-0.452489	-0.361104	-0.272547	-0.375052
Pf3D7_05_v3	1300974	1302019	PF3D7_0532100	early transcribed membrane protein 5	Core	-0.134955	-0.114029	-0.21594	-0.021978	-0.094795	-0.075847	-0.0362	0.011912	0.072956
Pf3D7_05_v3	1303412	1304776	PF3D7_0532200	Plasmodium exported protein (PHISTc), unknown function	Core	-0.060808	0.042995	-0.090452	-0.066742	-0.000108	0.099241	0.044166	0.023499	0.081837
Pf3D7_05_v3	1308028	1310190	PF3D7_0532300	Plasmodium exported protein (PHISTb), unknown function	Core	-0.152707	-0.09466	-0.221535	-0.176545	-0.141367	-0.052859	-0.134826	-0.116584	-0.079835
Pf3D7_05_v3	1312221	1314404	PF3D7_0532400	lysine-rich membrane-associated PHISTb protein	Core	-0.078379	-0.038938	-0.117578	-0.112231	-0.048451	0.019495	0.003867	-0.014898	0.041139
Pf3D7_05_v3	1318281	1319479	PF3D7_0532600	Plasmodium exported protein, unknown function	Core	-0.280268	-0.263715	-0.315689	-0.288376	-0.248145	-0.194987	-0.235124	-0.231117	-0.122112
Pf3D7_05_v3	1322150	1323499	PF3D7_0532700	erythrocyte membrane protein 1 (PfEMP1), pseudogene	Subtelomeric Hypervariable	-0.093502	0.021669	-0.130124	-0.089101	-0.023449	0.051592	0.001513	-0.008473	-0.026616
Pf3D7_05_v3	1323989	1325277	PF3D7_0532800	stevor, pseudogene	Subtelomeric Hypervariable	-0.20007	-0.134917	-0.208954	-0.137031	-0.152283	-0.115117	-0.141171	-0.107928	-0.038946
Pf3D7_05_v3	1325995	1327679	PF3D7_0532900	rifin	Subtelomeric Hypervariable	-0.112791	-0.035271	-0.121689	-0.052349	-0.076295	-0.02767	-0.020179	0.002383	0.003236
Pf3D7_05_v3	1329305	1331058	PF3D7_0533000	rifin, pseudogene	Subtelomeric Hypervariable	-0.176942	-0.132924	-0.185543	-0.140774	-0.134486	-0.094413	-0.100861	-0.076068	-0.065984
Pf3D7_05_v3	1333220	1343214	PF3D7_0533100	erythrocyte membrane protein 1 (PfEMP1), pseudogene	Subtelomeric Hypervariable	-0.222019	-0.188151	-0.242812	-0.203426	-0.162023	-0.144695	-0.195089	-0.197307	-0.077794
Pf3D7_06_v3	403	1682	PF3D7_0600100	erythrocyte membrane protein 1 (PfEMP1), pseudogene	Subtelomeric Hypervariable	-0.069815	-0.140581	-0.139818	-0.086024	-0.082751	-0.08091	-0.102258	-0.051181	-0.045471
Pf3D7_06_v3	3253	13085	PF3D7_0600200	erythrocyte membrane protein 1, PfEMP1	Subtelomeric Hypervariable	0.070407	0.106701	0.085604	0.050376	-0.053979	-0.006498	-0.061049	-0.095055	-0.038143
Pf3D7_06_v3	14815	16660	PF3D7_0600300	rifin	Subtelomeric Hypervariable	-0.152568	-0.125764	-0.244664	-0.075367	-0.12286	-0.033175	-0.08874	-0.072211	0.054868
Pf3D7_06_v3	18336	22971	PF3D7_0600400	erythrocyte membrane protein 1, PfEMP1	Subtelomeric Hypervariable	-0.146976	-0.168769	-0.182087	-0.137748	-0.141598	-0.097912	-0.112364	-0.221899	-0.13925
Pf3D7_06_v3	29368	31724	PF3D7_0600600	erythrocyte membrane protein 1 (PfEMP1), exon 2	Subtelomeric Hypervariable	0.142285	0.221332	0.118887	0.032912	0.098705	0.190824	0.205921	0.130293	0.080594
Pf3D7_06_v3	31725	33494	PF3D7_0600700	rifin	Subtelomeric Hypervariable	0.098429	0.126788	0.105027	0.151793	0.191578	0.135106	0.131341	0.194952	0.274708
Pf3D7_06_v3	35105	36845	PF3D7_0600800	rifin, pseudogene	Subtelomeric Hypervariable	-0.310085	-0.38133	-0.222921	-0.238592	-0.336707	-0.326632	-0.234106	-0.255227	-0.37259
Pf3D7_06_v3	70698	72185	PF3D7_0601700	Plasmodium exported protein (PHISTa), unknown function, pseudogene	Subtelomeric Hypervariable	-0.045783	-0.037664	-0.108858	-0.061666	-0.086336	-0.004194	-0.031124	-0.074572	-0.137453
Pf3D7_06_v3	77940	79034	PF3D7_0601900	conserved Plasmodium protein, unknown function	Core	-0.01585	-0.000507	-0.115039	0.011588	-0.05543	0.052742	0.024906	-0.024535	-0.029805
Pf3D7_06_v3	82359	87172	PF3D7_0602000	zinc finger protein, putative	Core	-0.0167	-0.002405	-0.06244	-0.002403	-0.03041	0.00188	-0.033676	-0.034884	-0.025385
Pf3D7_06_v3	92256	96918	PF3D7_0602100	ATP-dependent RNA helicase, putative	Core	-0.056594	-0.048006	-0.127519	-0.110338	-0.060774	-0.007422	-0.073281	-0.096332	-0.006091
Pf3D7_06_v3	97640	99201	PF3D7_0602200	MYND-type zinc finger protein, putative	Core	-0.054296	-0.03629	-0.0635	-0.016928	-0.063728	-0.074346	-0.083324	-0.017418	-0.042032
Pf3D7_06_v3	99531	100975	PF3D7_0602300	liver merozoite formation protein, putative	Core	-0.024121	-0.027487	-0.096844	-0.070708	-0.124229	-0.025963	-0.07891	-0.003941	-0.040974
Pf3D7_06_v3	101135	104811	PF3D7_0602400	elongation factor G	Core	-0.053161	-0.007166	-0.043148	-0.056205	-0.041383	-0.044226	-0.07145	-0.002562	0.008937
Pf3D7_06_v3	105253	106839	PF3D7_0602500	geranylgeranyl transferase type-2 subunit beta, putative	Core	-0.040777	-0.044168	-0.060101	-0.001054	-0.0636	0.003364	-0.060849	0.003522	0.079579
Pf3D7_06_v3	106840	111914	PF3D7_0602600	SAC3 domain-containing protein, putative	Core	-0.103508	-0.070113	-0.180016	-0.11377	-0.113685	-0.035231	-0.143389	-0.102324	-0.045599
Pf3D7_06_v3	113574	115474	PF3D7_0602700	conserved Plasmodium protein, unknown function	Core	-0.047961	-0.000196	-0.073395	-0.019252	0.021228	-0.005077	0.001315	-0.012141	0.012378
Pf3D7_06_v3	115834	118274	PF3D7_0602800	JmjC domain-containing protein, putative	Core	-0.017992	0.082721	-0.043255	0.020398	0.051673	0.05095	0.008635	0.090121	0.084798
Pf3D7_06_v3	118388	120453	PF3D7_0602900	conserved Plasmodium protein, unknown function	Core	-0.131833	-0.061382	-0.115074	-0.137489	-0.106526	-0.02826	-0.048606	-0.067294	-0.002343
Pf3D7_06_v3	122384	124662	PF3D7_0603000	conserved Plasmodium protein, unknown function	Core	-0.183953	-0.090437	-0.172753	-0.147566	-0.161543	-0.072393	-0.084151	-0.133951	-0.115052
Pf3D7_06_v3	125208	127066	PF3D7_0603100	RNA-binding protein, putative	Core	-0.027181	0.013753	-0.046509	-0.041633	-0.013737	0.052836	0.033788	-0.000954	0.027258
Pf3D7_06_v3	128371	130182	PF3D7_0603200	mitochondrial chaperone BCS1, putative	Core	-0.128826	-0.062065	-0.109921	-0.098126	-0.067839	-0.048493	-0.069433	-0.063379	-0.098169
Pf3D7_06_v3	130183	132288	PF3D7_0603300	dihydroorotate dehydrogenase	Core	-0.11633	-0.085025	-0.116889	-0.088527	-0.084176	-0.083159	-0.053573	-0.038879	-0.023611
Pf3D7_06_v3	132900	136711	PF3D7_0603400	trophozoite exported protein 1	Core	-0.111065	-0.083046	-0.124003	-0.052529	-0.066575	-0.061478	-0.085044	-0.050616	-0.041441
Pf3D7_06_v3	138943	140768	PF3D7_0603500	cation/H+ antiporter	Core	-0.076939	-0.032756	-0.064355	-0.031644	-0.017241	0.030123	-0.022434	0.028993	0.060298
Pf3D7_06_v3	141168	149193	PF3D7_0603600	conserved Plasmodium protein, unknown function	Core	-0.075101	-0.055176	-0.081928	-0.083427	-0.0634	-0.002816	-0.063914	-0.034129	-0.002401
Pf3D7_06_v3	150805	152463	PF3D7_0603700	phenylalanine--tRNA ligase	Core	-0.094936	-0.029368	-0.052209	-0.046549	-0.019737	0.025664	-0.030652	0.008568	-0.029906
Pf3D7_06_v3	152464	160705	PF3D7_0603800	centrosomal protein CEP76, putative	Core	-0.044409	-0.003024	-0.039051	-0.043908	-0.004787	0.018538	-0.026597	-0.017644	-0.004554
Pf3D7_06_v3	161004	162631	PF3D7_0603900	conserved Plasmodium protein, unknown function	Core	-0.084853	-0.07485	-0.09516	-0.156674	-0.105578	-0.069808	-0.073044	-0.109384	-0.059421
Pf3D7_06_v3	163578	170110	PF3D7_0604000	conserved Plasmodium protein, unknown function	Core	-0.078039	-0.029032	-0.098416	-0.080941	-0.053445	0.01472	-0.040352	-0.037861	-0.025212
Pf3D7_06_v3	171051	177490	PF3D7_0604100	AP2 domain transcription factor	Core	-0.061138	0.012085	-0.090703	-0.0471	-0.006929	0.036538	-0.00454	-0.024949	-0.000571
Pf3D7_06_v3	180686	181731	PF3D7_0604200	mitochondrial ribosomal protein L41, putative	Core	0.084902	0.058365	0.091666	0.024846	0.106828	0.061636	0.035762	0.039051	0.084716
Pf3D7_06_v3	181966	184714	PF3D7_0604300	conserved Plasmodium protein, unknown function	Core	-0.103409	-0.065301	-0.115909	-0.121603	-0.071819	-0.042867	-0.066111	-0.076046	-0.069916
Pf3D7_06_v3	184715	186093	PF3D7_0604400	conserved protein, unknown function	Core	0.034032	0.027842	-0.037593	-0.07862	-0.011031	0.070138	0.010588	-0.00272	0.040714
Pf3D7_06_v3	188762	198328	PF3D7_0604500	conserved Plasmodium protein, unknown function	Core	-0.084051	-0.040092	-0.111335	-0.068237	-0.036473	-0.008345	-0.02839	-0.058075	-0.027699
Pf3D7_06_v3	198612	204497	PF3D7_0604600	DNA helicase, putative	Core	-0.093053	-0.064327	-0.106869	-0.064788	-0.045197	-0.052894	-0.028588	-0.031823	-0.065119
Pf3D7_06_v3	204498	206457	PF3D7_0604700	glyoxalase I-like protein GILP	Core	-0.068259	-0.011085	-0.101059	-0.016062	-0.042421	-0.058653	-0.00257	-0.02828	-0.054664
Pf3D7_06_v3	206605	211409	PF3D7_0604800	RAP protein, putative	Core	-0.094092	-0.022535	-0.129851	-0.059151	-0.054106	-0.041947	-0.046042	-0.052415	-0.026937
Pf3D7_06_v3	212165	213282	PF3D7_0604900	conserved Plasmodium protein, unknown function	Core	-0.100469	0.063617	-0.186717	-0.030592	0.074761	0.099713	0.035759	-0.003516	0.033595
Pf3D7_06_v3	213308	214392	PF3D7_0605000	50S ribosomal protein L24, putative	Core	-0.224583	-0.123532	-0.236109	-0.240008	-0.181449	-0.135144	-0.195162	-0.163938	-0.10937
Pf3D7_06_v3	216990	219757	PF3D7_0605100	RNA-binding protein, putative	Core	-0.063846	-0.00012	-0.064626	-0.044546	-0.013404	0.005655	-0.020688	-0.000441	-0.034504
Pf3D7_06_v3	220157	222063	PF3D7_0605200	conserved protein, unknown function	Core	-0.04706	0.023043	0.005684	-0.04602	0.020674	0.05604	0.012392	-0.001151	-0.020113
Pf3D7_06_v3	222489	224450	PF3D7_0605300	serine/threonine protein kinase	Core	0.016973	0.065518	0.003679	-0.013159	0.060307	0.09017	0.058607	0.0592	0.024323
Pf3D7_06_v3	225221	227696	PF3D7_0605500	cyclin dependent kinase binding protein, putative	Core	-0.027561	-0.033722	-0.12302	-0.048282	-0.022042	-0.028805	-0.032981	-0.044011	-0.030812
Pf3D7_06_v3	227882	235085	PF3D7_0605600	nucleoside diphosphate kinase, putative	Core	-0.08843	-0.051557	-0.131129	-0.068216	-0.048744	-0.037365	-0.036396	-0.07265	-0.03275
Pf3D7_06_v3	236147	237501	PF3D7_0605700	conserved Plasmodium protein, unknown function	Core	0.02962	0.082682	0.016685	0.051444	0.029336	0.06543	0.055017	0.041294	0.045013
Pf3D7_06_v3	237561	244771	PF3D7_0605800	DNA repair protein RAD50, putative	Core	-0.062523	-0.030404	-0.094578	-0.081622	-0.041787	-0.034462	-0.008073	-0.070513	-0.039375
Pf3D7_06_v3	247390	249416	PF3D7_0605900	long chain polyunsaturated fatty acid elongation enzyme, putative	Core	0.045253	0.047324	0.05151	0.004844	0.07751	0.029129	0.068401	0.026754	0.057565
Pf3D7_06_v3	250362	254053	PF3D7_0606000	conserved Plasmodium protein, unknown function	Core	-0.029144	0.037659	-0.057089	-0.019312	-0.002172	0.043843	0.031492	-0.011678	-0.013376
Pf3D7_06_v3	257354	260224	PF3D7_0606100	RNA-binding protein, putative	Core	-0.094203	-0.050269	-0.141082	-0.108351	-0.105892	-0.059726	-0.048632	-0.069454	-0.059896
Pf3D7_06_v3	260781	262195	PF3D7_0606200	ubiquitin-conjugating enzyme E2 PEX4, putative	Core	-0.068284	-0.076767	-0.09565	-0.078502	-0.083587	-0.034618	-0.069014	-0.044393	0.029217
Pf3D7_06_v3	265589	268649	PF3D7_0606500	polypyrimidine tract-binding protein, putative	Core	-0.058981	-0.019702	-0.101999	-0.066998	-0.058317	0.019876	-0.007912	-0.013234	-0.036529
Pf3D7_06_v3	270082	278012	PF3D7_0606600	conserved Plasmodium protein, unknown function	Core	-0.042887	-0.007692	-0.091161	-0.071587	-0.05296	0.001209	-0.029524	-0.051917	-0.03484
Pf3D7_06_v3	281799	287267	PF3D7_0606700	coatomer alpha subunit, putative	Core	-0.016573	-0.018503	-0.083019	-0.054579	-0.012689	0.018343	-0.020803	-0.032505	-0.012241
Pf3D7_06_v3	288127	289526	PF3D7_0606800	VFT protein	Core	-0.055852	-0.013959	-0.076544	-0.082421	-0.060035	0.002097	0.005541	-0.07756	-0.096752
Pf3D7_06_v3	290176	291335	PF3D7_0606900	glutaredoxin-like protein	Core	-0.009989	0.033448	-0.009308	0.028907	-0.038012	0.055666	-0.002011	0.028884	0.035123
Pf3D7_06_v3	293614	297047	PF3D7_0607000	translation initiation factor IF-2, putative	Core	-0.024843	-0.031134	-0.060614	-0.0652	-0.035103	-0.006665	0.00476	-0.021769	-0.042551
Pf3D7_06_v3	297691	301447	PF3D7_0607100	MYND-type zinc finger protein, putative	Core	0.050409	0.038225	0.050552	0.018281	0.064448	0.055285	0.022113	0.012594	0.054723
Pf3D7_06_v3	301624	303540	PF3D7_0607200	RING zinc finger protein, putative	Core	-0.030107	-0.00701	-0.05633	-0.020652	-0.037748	0.009848	-0.007837	-0.011846	-0.025676
Pf3D7_06_v3	304388	306213	PF3D7_0607300	uroporphyrinogen III decarboxylase	Core	0.022607	0.00154	-0.004378	-0.028489	0.005381	-0.0188	0.051526	0.006027	-0.012258
Pf3D7_06_v3	306214	310211	PF3D7_0607400	G-protein associated signal transduction protein, putative	Core	0.000197	0.002178	-0.031558	-0.010147	0.006683	-0.006671	-0.009035	-0.056938	-0.007716
Pf3D7_06_v3	311300	313365	PF3D7_0607500	4-hydroxybenzoate polyprenyltransferase, putative	Core	-0.037812	-0.007788	-0.117682	-0.069778	-0.04168	-0.005232	-0.057658	-0.057344	-0.02429
Pf3D7_06_v3	313606	317132	PF3D7_0607600	spindle assembly abnormal protein 6, putative	Core	0.069083	0.023304	0.059553	0.053027	0.052095	0.004318	0.012761	0.006816	0.013685
Pf3D7_06_v3	320490	329248	PF3D7_0607700	conserved Plasmodium protein, unknown function	Core	-0.035185	-0.041801	-0.079015	-0.051475	-0.027491	-0.036806	-0.053165	-0.053676	-0.063457
Pf3D7_06_v3	329287	331975	PF3D7_0607800	GTP-binding protein, putative	Core	-0.077654	-0.052642	-0.11806	-0.079395	-0.036518	-0.043229	-0.038555	-0.05182	-0.086551
Pf3D7_06_v3	332093	335020	PF3D7_0607900	conserved Plasmodium protein, unknown function	Core	-0.038243	-0.011038	-0.046908	-0.01081	-0.012369	-0.015855	-0.003189	-0.006086	-0.028411
Pf3D7_06_v3	335021	337580	PF3D7_0608000	diphthine methyltransferase, putative	Core	0.09486	0.036805	0.083583	0.064461	0.104705	0.022678	0.011695	0.058924	0.031309
Pf3D7_06_v3	337581	341817	PF3D7_0608100	conserved Plasmodium protein, unknown function	Core	-0.055228	-0.064873	-0.107729	-0.070226	-0.051724	-0.060539	-0.053968	-0.069228	-0.061552
Pf3D7_06_v3	341818	343016	PF3D7_0608200	conserved Plasmodium protein, unknown function	Core	0.03157	-0.045271	-0.00869	0.047856	0.055628	0.004351	-0.026921	0.014792	0.054793
Pf3D7_06_v3	343017	347757	PF3D7_0608300	heptatricopeptide repeat-containing protein, putative	Core	-0.088034	-0.086633	-0.119756	-0.113802	-0.085498	-0.049939	-0.119688	-0.074799	-0.092176
Pf3D7_06_v3	347760	349621	PF3D7_0608310	sorting assembly machinery 50 kDa subunit, putative	Core	-0.022474	-0.034154	-0.104565	-0.064345	-0.05635	-0.022631	-0.016982	-0.025049	-0.046411
Pf3D7_06_v3	349696	350765	PF3D7_0608400	conserved Plasmodium protein, unknown function	Core	-0.098125	-0.092797	-0.152208	-0.124163	-0.12967	-0.082877	-0.127114	-0.077327	-0.106957
Pf3D7_06_v3	351530	353025	PF3D7_0608500	proteasome subunit alpha type-2, putative	Core	0.0533	0.004576	-0.060239	-0.020952	0.0496	0.084174	0.017748	0.02589	0.046435
Pf3D7_06_v3	354979	356526	PF3D7_0608600	conserved Plasmodium protein, unknown function	Core	-0.072808	-0.097283	-0.125561	-0.062503	-0.110054	-0.030214	-0.04517	-0.063742	-0.026351
Pf3D7_06_v3	358141	360453	PF3D7_0608700	T-complex protein 1 subunit zeta	Core	0.055722	0.030919	0.021619	0.063638	0.01562	0.04464	0.05791	0.047956	0.072751
Pf3D7_06_v3	362385	364129	PF3D7_0608800	ornithine aminotransferase	Core	0.05167	0.042767	0.003784	0.049618	0.061249	0.064696	0.041195	0.094118	0.086606
Pf3D7_06_v3	365037	368709	PF3D7_0608900	conserved Plasmodium protein, unknown function	Core	-0.07127	-0.040481	-0.104129	-0.073079	-0.070116	-0.04932	-0.031727	-0.075789	-0.082631
Pf3D7_06_v3	370011	388704	PF3D7_0609000	nucleoporin NUP637, putative	Core	0.001909	-0.002734	-0.006178	0.024512	-0.003872	0.002203	-0.000697	0.007147	0.009587
Pf3D7_06_v3	388705	390998	PF3D7_0609100	zinc transporter ZIP1, putative	Core	-0.01414	-0.030225	-0.032723	0.004802	-0.020506	-0.006614	0.022113	-0.001623	0.015631
Pf3D7_06_v3	392741	394861	PF3D7_0609200	citrate synthase-like protein, putative	Core	-0.11164	-0.057996	-0.074672	-0.063626	-0.108977	-0.06534	-0.038162	-0.005273	-0.028215
Pf3D7_06_v3	395992	399539	PF3D7_0609300	conserved Plasmodium protein, unknown function	Core	0.021	0.000447	0.037868	0.019523	-0.016716	0.013013	0.038045	0.035042	-0.018082
Pf3D7_06_v3	399563	401874	PF3D7_0609400	mitochondrial cardiolipin synthase, putative	Core	-0.022426	-0.016211	-0.0433	-0.03238	-0.011763	-0.00135	0.015126	-0.019675	-0.020021
Pf3D7_06_v3	402472	407492	PF3D7_0609500	conserved Plasmodium protein, unknown function	Core	0.008286	0.005488	0.019186	0.014363	-0.020387	-0.018761	0.007594	0.037006	-0.036374
Pf3D7_06_v3	407791	412252	PF3D7_0609600	conserved Plasmodium protein, unknown function	Core	-0.089206	-0.071298	-0.115304	-0.027275	-0.037562	-0.055461	-0.00088	0.011742	-0.035291
Pf3D7_06_v3	413402	420031	PF3D7_0609700	conserved Plasmodium protein, unknown function	Core	-0.009742	-0.017884	-0.053192	-0.000332	-0.029629	-0.031702	-0.00311	-1.3e-05	-0.050391
Pf3D7_06_v3	420907	422872	PF3D7_0609800	palmitoyltransferase DHHC2, putative	Core	0.039897	0.056935	0.044409	0.112947	0.084301	0.077433	0.078332	0.134	0.070445
Pf3D7_06_v3	425555	432108	PF3D7_0609900	conserved Plasmodium protein, unknown function	Core	-0.056026	-0.054943	-0.083616	0.011167	-0.06655	-0.055917	-0.065333	-0.043423	-0.052334
Pf3D7_06_v3	432758	434428	PF3D7_0610000	mitochondrial ribosomal protein L19 precursor, putative	Core	-0.063338	-0.076554	-0.046605	0.000648	-0.062039	-0.052072	-0.072919	-0.02032	-0.034614
Pf3D7_06_v3	434557	436715	PF3D7_0610100	pre-mRNA-splicing factor SLU7, putative	Core	-0.066259	-0.084113	-0.067992	-0.048404	-0.05689	-0.078996	-0.082756	-0.047174	-0.093549
Pf3D7_06_v3	437413	440795	PF3D7_0610200	RNA-binding protein 25, putative	Core	0.023507	0.000951	0.019592	0.004744	-0.006663	-0.015608	-0.022566	0.009883	-0.00055
Pf3D7_06_v3	444497	445407	PF3D7_0610400	histone H3	Core	-0.157903	-0.107021	-0.21608	-0.051801	-0.143816	-0.099533	-0.09327	-0.017153	-0.105543
Pf3D7_06_v3	445511	446613	PF3D7_0610500	peptidyl-tRNA hydrolase PTRHD1, putative	Core	-0.184046	-0.135936	-0.165118	-0.16511	-0.193277	-0.152419	-0.133487	-0.03173	-0.142037
Pf3D7_06_v3	449041	451711	PF3D7_0610600	calcium-dependent protein kinase 2	Core	0.005144	-0.002817	0.009387	-0.017869	-0.000267	0.032421	0.05547	0.042037	-0.023558
Pf3D7_06_v3	453559	455939	PF3D7_0610800	transketolase	Core	0.014686	-0.018392	-0.014044	-0.016424	0.007646	-0.012337	0.005109	0.040031	0.001191
Pf3D7_06_v3	456497	460839	PF3D7_0610900	transcription elongation factor SPT5, putative	Core	0.031841	-0.000428	0.020483	0.052875	-0.008771	0.012461	0.035664	0.051931	0.046068
Pf3D7_06_v3	463314	464926	PF3D7_0611000	SNARE associated Golgi protein, putative	Core	-0.082309	-0.075122	-0.068237	-0.018735	-0.094598	-0.101539	-0.076186	-0.016292	0.013194
Pf3D7_06_v3	465948	466699	PF3D7_0611100	succinate dehydrogenase subunit 3, putative	Core	-0.10351	-0.11757	-0.11595	-0.058943	-0.053252	-0.058533	-0.103085	-0.037376	-0.02976
Pf3D7_06_v3	467231	468892	PF3D7_0611200	AP2 domain transcription factor, putative	Core	-0.048802	-0.129183	-0.061832	-0.032299	-0.088791	-0.124048	-0.053468	-0.038175	-0.06067
Pf3D7_06_v3	469799	471441	PF3D7_0611300	ATP synthase-associated protein, putative	Core	-0.037814	-0.041906	-0.036277	-0.010937	-0.019181	-0.090473	-0.063761	0.0168	-0.005544
Pf3D7_06_v3	471442	474400	PF3D7_0611400	SWIB/MDM2 domain-containing protein	Core	-0.008093	-0.003591	-0.017562	0.033315	-0.019183	0.000472	0.020198	0.048421	0.019912
Pf3D7_06_v3	482575	484157	PF3D7_0611500	conserved protein, unknown function	Core	0.069469	0.013988	0.042487	0.047966	0.022483	-0.0541	-0.003175	0.096852	0.046063
Pf3D7_06_v3	484864	487316	PF3D7_0611600	basal complex transmembrane protein 1	Core	0.002764	-0.023175	-0.063073	0.026261	0.011459	-0.017242	-0.009831	0.050229	-0.023939
Pf3D7_06_v3	490608	501390	PF3D7_0611800	conserved Plasmodium protein, unknown function	Core	-0.005599	-0.041026	-0.024959	0.015913	-0.010329	-0.026631	-0.036441	0.00629	-0.01421
Pf3D7_06_v3	506130	507438	PF3D7_0611900	lsm12, putative	Core	0.172402	0.111415	0.115694	0.129742	0.140491	0.092027	0.086871	0.149039	0.096494
Pf3D7_06_v3	507439	508536	PF3D7_0612000	conserved Plasmodium protein, unknown function	Core	-0.14939	-0.163453	-0.184615	-0.120234	-0.105798	-0.108258	-0.116425	-0.138136	-0.092627
Pf3D7_06_v3	508910	511380	PF3D7_0612100	eukaryotic translation initiation factor 3 subunit L, putative	Core	0.009861	-0.051231	-0.043653	0.012822	-0.026566	-0.046972	-0.003727	0.00083	-0.043122
Pf3D7_06_v3	512722	519798	PF3D7_0612200	leucine-rich repeat protein	Core	0.038724	-0.002287	0.032442	0.057765	0.023727	-0.020323	0.023046	0.037668	-0.021314
Pf3D7_06_v3	521168	522119	PF3D7_0612400	conserved Plasmodium protein, unknown function	Core	-0.148877	-0.157657	-0.07307	-0.133271	-0.144465	-0.179348	-0.089071	-0.077458	-0.216863
Pf3D7_06_v3	523407	525355	PF3D7_0612600	cytoplasmic tRNA 2-thiolation protein 1, putative	Core	-0.045653	-0.078844	-0.028242	-0.03332	-0.073649	-0.128419	-0.114653	-0.049467	-0.063629
Pf3D7_06_v3	525737	527280	PF3D7_0612700	6-cysteine protein P12	Core	-0.022724	-0.005863	-0.046066	0.002817	-0.001274	-0.01635	0.009281	0.014514	-0.02388
Pf3D7_06_v3	527810	529425	PF3D7_0612800	6-cysteine protein	Core	0.0048	0.022825	0.018608	0.005151	-0.015505	0.005148	0.024065	0.008973	-0.057057
Pf3D7_06_v3	530876	533436	PF3D7_0612900	nucleolar GTP-binding protein 1, putative	Core	0.042631	0.00224	0.029744	0.046866	0.007791	-0.035599	0.019858	0.05191	0.03035
Pf3D7_06_v3	533657	535614	PF3D7_0613000	conserved Plasmodium protein, unknown function	Core	0.057121	0.017555	0.066936	0.052121	0.014272	-0.009528	0.013978	0.010042	0.066278
Pf3D7_06_v3	537528	538835	PF3D7_0613100	conserved Plasmodium protein, unknown function	Core	0.119357	0.039023	0.133718	0.106923	0.096007	-0.013388	0.074048	0.124928	0.039269
Pf3D7_06_v3	539054	539875	PF3D7_0613200	conserved Plasmodium protein, unknown function	Core	-0.130152	-0.14546	-0.031705	-0.03157	-0.109262	-0.136048	-0.085254	-0.03564	-0.096049
Pf3D7_06_v3	539876	545048	PF3D7_0613300	rhoptry protein ROP14	Core	-0.037946	-0.069634	0.001181	-0.013924	-0.051459	-0.061787	-0.005315	0.002099	-0.034169
Pf3D7_06_v3	546714	547991	PF3D7_0613400	50S ribosomal protein L18, apicoplast, putative	Core	0.02501	0.055629	0.089248	0.097508	0.053276	0.012651	0.05879	0.093676	0.015251
Pf3D7_06_v3	548030	552621	PF3D7_0613500	AP-3 complex subunit beta, putative	Core	0.007517	-0.057018	0.020503	-0.00275	-0.03111	-0.059891	-0.049853	-0.048238	-0.077172
Pf3D7_06_v3	554207	558478	PF3D7_0613600	conserved Plasmodium protein, unknown function	Core	-0.003237	-0.026876	-0.002172	-0.020452	-0.031512	-0.048719	-0.007254	0.00027	-0.05569
Pf3D7_06_v3	559099	561710	PF3D7_0613700	syntaxin-binding protein, putative	Core	0.029192	-0.000412	0.032914	0.006833	0.043395	-0.010135	0.027708	-0.010726	-0.012754
Pf3D7_06_v3	565889	579214	PF3D7_0613800	AP2 domain transcription factor, putative	Core	0.039128	0.010612	0.045313	0.045993	0.012488	-0.006469	0.028827	0.036127	0.012976
Pf3D7_06_v3	579215	586146	PF3D7_0613900	myosin E, putative	Core	0.061175	0.045281	0.065321	0.03838	0.049799	0.028337	0.080665	0.050176	-0.010408
Pf3D7_06_v3	586769	588885	PF3D7_0614000	thiamine-phosphate synthase, putative	Core	-0.041915	-0.061293	-0.043606	0.017935	-0.029872	-0.035103	-0.003473	0.027558	-0.010191
Pf3D7_06_v3	589207	592514	PF3D7_0614100	conserved Plasmodium protein, unknown function	Core	-0.013811	-0.068761	-0.051447	-0.034279	-0.04354	-0.071479	-0.01625	-0.011889	-0.067206
Pf3D7_06_v3	592922	596154	PF3D7_0614200	cytosolic Fe-S cluster assembly factor NAR1, putative	Core	0.046916	0.006559	0.057468	0.025106	0.015872	-0.004689	0.083936	0.075135	-0.004407
Pf3D7_06_v3	597234	600767	PF3D7_0614300	major facilitator superfamily-related transporter, putative	Core	0.065283	0.040615	0.055078	0.046051	0.040168	0.035168	0.074225	0.062023	0.010356
Pf3D7_06_v3	604323	605590	PF3D7_0614400	pre-mRNA-splicing factor CWF7, putative	Core	-0.07653	-0.158696	-0.126874	-0.046671	-0.15836	-0.124936	-0.105546	-0.094156	-0.133923
Pf3D7_06_v3	605892	607509	PF3D7_0614500	60S ribosomal protein L19	Core	-0.056534	-0.091968	-0.054783	-0.025327	-0.087812	-0.081702	-0.080438	-0.017207	-0.001962
Pf3D7_06_v3	609008	611352	PF3D7_0614600	conserved Plasmodium protein, unknown function	Core	-0.04239	-0.120208	-0.097601	-0.02201	-0.091214	-0.091165	-0.034534	-0.003376	-0.100443
Pf3D7_06_v3	612221	614648	PF3D7_0614700	conserved Plasmodium protein, unknown function	Core	0.050941	0.009582	0.023375	0.019029	0.035828	0.02155	0.022236	0.047129	0.066305
Pf3D7_06_v3	615047	616860	PF3D7_0614800	endonuclease III-like protein 1, putative	Core	0.035768	-0.008682	0.057698	0.036865	0.02261	-0.00604	-0.004957	0.067955	-0.066067
Pf3D7_06_v3	617512	621786	PF3D7_0614900	conserved Plasmodium membrane protein, unknown function	Core	0.024531	-0.021926	-0.009929	0.003967	-0.011013	-0.044303	-0.038564	0.025187	-0.017819
Pf3D7_06_v3	622868	624571	PF3D7_0615100	enoyl-acyl carrier reductase	Core	-0.007193	-0.025338	-0.03098	0.005761	-0.009213	-0.038733	-0.038175	0.000463	0.018467
Pf3D7_06_v3	625115	627652	PF3D7_0615200	conserved protein, unknown function	Core	-0.005036	-0.061121	-0.057015	0.013657	-0.055213	-0.059968	-0.044671	0.010344	-0.0663
Pf3D7_06_v3	627653	630567	PF3D7_0615300	GPI-anchored wall transfer protein 1, putative	Core	-0.003347	-0.018021	-0.056627	0.027027	-0.027637	-0.006389	0.009482	-0.01969	-0.027075
Pf3D7_06_v3	630706	640424	PF3D7_0615400	ribonuclease, putative	Core	0.016227	-0.003793	-0.016718	0.021095	0.011529	0.005189	0.008316	-0.002562	-0.008676
Pf3D7_06_v3	643802	646403	PF3D7_0615500	cdc2-related protein kinase 5	Core	0.000839	-0.066232	0.699401	0.004958	0.120634	-0.029037	-0.043291	-0.039351	-0.0346
Pf3D7_06_v3	646404	655846	PF3D7_0615600	zinc finger protein, putative	Core	-0.044843	-0.058028	-0.057538	-0.026719	-0.059858	-0.068292	-0.049542	-0.048595	-0.049532
Pf3D7_06_v3	656126	657787	PF3D7_0615700	RNA and export factor binding protein, putative	Core	0.029868	0.01288	0.036935	0.10423	0.043004	-0.013323	0.022142	0.060575	0.019286
Pf3D7_06_v3	657788	662039	PF3D7_0615800	conserved oligomeric Golgi complex subunit 4, putative	Core	-0.048248	-0.054648	-0.079312	-0.040305	-0.052474	-0.066686	-0.037804	-0.04381	-0.046424
Pf3D7_06_v3	662185	668105	PF3D7_0615900	protein phosphatase, putative	Core	-0.022367	-0.022382	-0.001529	-0.005029	-0.014075	-0.011941	-0.01573	0.002873	-0.057478
Pf3D7_06_v3	669610	671875	PF3D7_0616000	pyridoxal kinase	Core	-0.035153	-0.060823	-0.015898	-0.019469	-0.057327	-0.065996	0.005216	-0.035897	-0.065333
Pf3D7_06_v3	671876	673004	PF3D7_0616100	conserved Plasmodium protein, unknown function	Core	-0.148112	-0.158139	-0.162323	-0.120192	-0.12706	-0.09585	-0.101271	-0.060746	-0.123779
Pf3D7_06_v3	673868	676625	PF3D7_0616200	kinetochore protein NDC80, putative	Core	0.016158	0.044628	0.04203	0.010405	0.048881	0.03322	0.069315	0.060242	0.015654
Pf3D7_06_v3	676638	677821	PF3D7_0616300	conserved Plasmodium protein, unknown function	Core	-0.124109	-0.230671	-0.099397	-0.080695	-0.10039	-0.192665	-0.14057	-0.067773	-0.09248
Pf3D7_06_v3	678137	683679	PF3D7_0616400	conserved Plasmodium protein, unknown function	Core	-0.121248	-0.14081	-0.129801	-0.07891	-0.113899	-0.139766	-0.125521	-0.076011	-0.071607
Pf3D7_06_v3	684492	689055	PF3D7_0616500	TRAP-like protein	Core	0.016917	0.009646	0.026503	0.065262	0.026459	-0.00213	0.020529	0.038289	0.009501
Pf3D7_06_v3	689056	691381	PF3D7_0616600	conserved protein, unknown function	Core	0.075681	0.063051	0.06472	0.059181	0.072369	0.046924	0.045046	0.082803	0.044145
Pf3D7_06_v3	691519	693569	PF3D7_0616700	ras GTPAse, putative	Core	-0.023446	-0.02563	-0.027077	-0.009585	-0.055596	-0.062885	-0.065865	0.011533	-0.046082
Pf3D7_06_v3	695679	697744	PF3D7_0616800	malate:quinone oxidoreductase	Core	0.035447	-0.025952	0.027514	0.029544	-0.015405	-0.020315	0.020928	0.014708	-0.037805
Pf3D7_06_v3	699002	703467	PF3D7_0616900	conserved Plasmodium protein, unknown function	Core	-0.036169	-0.076554	-0.05033	-0.015841	-0.085524	-0.041082	-0.045033	-0.046816	-0.081781
Pf3D7_06_v3	703785	705418	PF3D7_0617000	mitochondrial import receptor subunit TOM40, putative	Core	0.067848	-0.003006	0.037183	0.092179	0.046062	0.04576	0.029919	0.028219	0.075471
Pf3D7_06_v3	709809	714826	PF3D7_0617100	AP-2 complex subunit alpha, putative	Core	0.045856	0.060455	0.002944	0.034855	0.023511	0.020265	0.030216	0.024362	-0.034154
Pf3D7_06_v3	716800	719167	PF3D7_0617200	conserved protein, unknown function	Core	0.046811	0.061649	0.05821	-0.001361	0.021382	0.013991	0.038977	-0.004254	0.005884
Pf3D7_06_v3	720285	721562	PF3D7_0617300	conserved Plasmodium protein, unknown function	Core	-0.040639	0.007937	0.020288	-0.045841	-0.011615	-0.029977	0.011837	0.004017	-0.021921
Pf3D7_06_v3	722867	731740	PF3D7_0617400	erythrocyte membrane protein 1, PfEMP1	Internal Hypervariable	-0.051604	-0.093317	-0.049479	-0.058441	-0.105501	-0.093479	-0.109828	-0.119421	-0.072103
Pf3D7_06_v3	754145	755055	PF3D7_0617900	histone H3 variant	Core	0.004995	0.029424	-0.013599	0.092846	-0.052093	0.016055	0.001246	0.08409	0.063838
Pf3D7_06_v3	758359	761246	PF3D7_0618000	conserved Plasmodium membrane protein, unknown function	Core	0.013227	-0.007965	0.013454	0.010553	-0.027686	0.000586	-0.031035	0.010244	-0.023583
Pf3D7_06_v3	761689	764418	PF3D7_0618100	conserved Plasmodium protein, unknown function	Core	-0.059613	-0.130395	-0.108035	-0.04782	-0.107298	-0.087414	-0.139487	-0.081486	-0.083499
Pf3D7_06_v3	764419	765742	PF3D7_0618200	conserved protein, unknown function	Core	-0.025976	0.009511	-0.058329	-0.004533	-0.02237	-0.040787	0.012013	0.024713	-0.006645
Pf3D7_06_v3	768542	769706	PF3D7_0618300	60S ribosomal protein L27a, putative	Core	0.048402	-0.015579	0.004064	0.052964	0.009756	-0.012576	-0.035724	-0.025384	0.003959
Pf3D7_06_v3	769897	772756	PF3D7_0618400	LMBR1 domain-containing protein, putative	Core	0.00932	-0.051709	0.010934	0.003872	-0.005495	-0.026995	-0.029668	-0.007144	-0.014404
Pf3D7_06_v3	774279	775720	PF3D7_0618500	malate dehydrogenase	Core	0.081239	0.017659	0.083191	0.048039	0.046506	-0.004933	0.073757	0.045421	-0.023713
Pf3D7_06_v3	775730	778085	PF3D7_0618600	rhomboid protease ROM10	Core	0.049154	0.022376	0.057546	0.053317	0.061075	-0.007021	0.018443	0.020275	0.016363
Pf3D7_06_v3	778442	779742	PF3D7_0618700	trafficking protein particle complex subunit 6A, putative	Core	0.03886	-0.033125	0.032407	0.013544	0.025611	0.020637	-0.047914	0.01869	0.014607
Pf3D7_06_v3	779743	783546	PF3D7_0618800	heptatricopeptide repeat-containing protein, putative	Core	0.032831	-0.005071	-0.019116	0.015261	0.009728	-0.002768	-0.01945	-0.019895	0.002701
Pf3D7_06_v3	784104	788277	PF3D7_0618900	phosphatidylinositol N-acetylglucosaminyltransferase subunit GPI1	Core	-0.031113	-0.050978	-0.036064	-0.004568	-0.032668	-0.041639	-0.043093	-0.035192	-0.052214
Pf3D7_06_v3	788457	796275	PF3D7_0619000	conserved protein, unknown function	Core	-0.01778	-0.00954	-0.080488	-0.035518	-0.053065	-0.048298	-0.07413	-0.041368	-0.064444
Pf3D7_06_v3	796961	798768	PF3D7_0619100	conserved Plasmodium protein, unknown function	Core	-0.016227	-0.031856	-0.035226	0.004121	-0.007326	0.005229	-0.03508	-0.04161	-0.025177
Pf3D7_06_v3	799147	803039	PF3D7_0619200	conserved Plasmodium protein, unknown function	Core	-0.022033	-0.033423	-0.056462	-0.069384	-0.046411	0.000953	-0.058477	-0.03745	-0.066247
Pf3D7_06_v3	803124	814802	PF3D7_0619300	conserved Plasmodium protein, unknown function	Core	0.015049	-0.038591	-0.038609	-0.025609	-0.031807	0.008125	-0.017759	-0.019039	-0.016359
Pf3D7_06_v3	815372	818497	PF3D7_0619400	cell division cycle protein 48 homologue, putative	Core	0.030578	-0.042862	0.024073	-0.002828	0.016995	-0.019135	-0.025659	-0.013985	-0.006522
Pf3D7_06_v3	819819	824497	PF3D7_0619500	acyl-CoA synthetase	Core	0.024327	-0.023891	-0.003003	0.037906	-0.044356	-0.03338	-0.001428	0.017395	-0.023159
Pf3D7_06_v3	824907	827985	PF3D7_0619600	conserved Plasmodium protein, unknown function	Core	-0.001809	-0.024742	-0.039292	0.033126	-0.013665	-0.025085	-0.008503	0.01479	-0.055881
Pf3D7_06_v3	827986	830639	PF3D7_0619700	conserved protein, unknown function	Core	0.026618	0.026621	0.02491	0.047741	0.036875	0.057673	0.01249	0.020255	0.015837
Pf3D7_06_v3	831036	839283	PF3D7_0619800	conserved Plasmodium membrane protein, unknown function	Core	-0.006069	-0.032389	-0.006619	-0.039975	0.004405	-0.015399	-0.021145	0.016557	-0.001652
Pf3D7_06_v3	840273	841474	PF3D7_0619900	splicing factor 3A subunit 2, putative	Core	0.052362	0.066081	0.019121	0.039474	0.022204	0.040512	0.047287	0.047186	0.012211
Pf3D7_06_v3	841596	843613	PF3D7_0620000	secreted ookinete protein 25, putative	Core	-0.035659	-0.049196	-0.060075	-0.037003	-0.029612	-0.057967	-0.032554	-0.070474	-0.063475
Pf3D7_06_v3	845410	846340	PF3D7_0620100	ATP synthase-associated protein, putative	Core	-0.043347	-0.115695	-0.019187	0.029424	-0.076883	-0.121734	-0.13277	-0.052885	-0.090777
Pf3D7_06_v3	846341	847744	PF3D7_0620200	conserved Plasmodium protein, unknown function	Core	-0.023375	-0.041624	0.016282	-0.028334	-0.032808	-0.073608	-0.047017	-0.023615	-0.084637
Pf3D7_06_v3	848155	851114	PF3D7_0620300	conserved Plasmodium protein, unknown function	Core	-0.080429	-0.056874	-0.094366	-0.076137	-0.063526	-0.049537	-0.093711	-0.051554	-0.039917
Pf3D7_06_v3	851128	853205	PF3D7_0620400	merozoite surface protein 10	Core	-0.05759	-0.111237	-0.036945	-0.030801	-0.072773	-0.071204	-0.069385	-0.077736	-0.11145
Pf3D7_06_v3	854910	857362	PF3D7_0620500	cleavage stimulation factor subunit 1, putative	Core	0.024689	0.029711	0.035062	0.045812	0.048297	-0.005941	0.026049	0.005454	-0.000688
Pf3D7_06_v3	857476	858818	PF3D7_0620600	conserved Plasmodium protein, unknown function	Core	-0.040514	-0.045489	-0.054716	-0.068222	-0.089756	-0.052325	-0.02301	-0.077881	-0.112457
Pf3D7_06_v3	858819	860364	PF3D7_0620700	DnaJ protein, putative	Core	0.025241	-0.067554	-0.03755	-0.046094	-0.040902	0.007511	-0.10089	-0.055884	-0.077605
Pf3D7_06_v3	862632	865630	PF3D7_0621000	conserved Plasmodium protein, unknown function	Core	0.02979	-0.006615	0.027513	0.016096	0.037359	0.046776	0.044095	-0.006416	0.006078
Pf3D7_06_v3	865631	870159	PF3D7_0621100	conserved Plasmodium protein, unknown function	Core	0.015638	-0.029199	0.015452	0.007632	0.000393	-0.016817	0.006692	-0.02822	-0.036535
Pf3D7_06_v3	871047	872452	PF3D7_0621200	pyridoxine biosynthesis protein PDX1	Core	-0.069147	-0.118	-0.16539	-0.072428	-0.119756	-0.139043	-0.103314	-0.084413	-0.119363
Pf3D7_06_v3	873559	876440	PF3D7_0621300	mRNA-binding protein PUF3	Core	-0.001127	0.009788	-0.004563	0.006374	-0.007071	-0.00317	-0.027256	-0.018207	-0.003772
Pf3D7_06_v3	878540	881034	PF3D7_0621400	Pf77 protein	Core	0.016697	0.012299	0.050011	0.001756	0.038968	0.002462	0.009849	-0.002491	0.027236
Pf3D7_06_v3	881713	883244	PF3D7_0621500	ribonuclease P/MRP protein subunit RPP1, putative	Core	-0.002583	-0.001978	-0.050433	0.023701	0.001048	-0.034981	-0.02238	-0.019334	0.103036
Pf3D7_06_v3	884178	889864	PF3D7_0621700	conserved Plasmodium protein, unknown function	Core	0.067052	0.044616	0.048051	0.03869	0.065208	0.039023	0.047189	0.059745	0.066951
Pf3D7_06_v3	891747	893027	PF3D7_0621800	nascent polypeptide-associated complex subunit alpha, putative	Core	0.024042	-0.002741	0.078938	0.057253	0.005125	0.020908	0.04458	0.037873	0.015702
Pf3D7_06_v3	893200	896030	PF3D7_0621900	signal recognition particle subunit SRP68, putative	Core	0.011004	-0.042805	0.025219	-0.006679	-0.042149	-0.040318	-0.053391	-0.024424	-0.024962
Pf3D7_06_v3	896739	898154	PF3D7_0622000	conserved Plasmodium protein, unknown function	Core	0.031007	0.048907	-0.017635	0.001664	0.039512	0.027546	0.002136	0.058579	0.096002
Pf3D7_06_v3	898155	902613	PF3D7_0622100	conserved Plasmodium protein, unknown function	Core	-0.02095	-0.060097	-0.022219	-0.046946	-0.031307	-0.044609	-0.03982	-0.04435	-0.010661
Pf3D7_06_v3	903490	906572	PF3D7_0622200	radical SAM protein, putative	Core	-0.017761	-0.037468	0.004124	-0.004355	0.007851	-0.025966	-0.054972	-0.001088	0.009336
Pf3D7_06_v3	907767	911299	PF3D7_0622300	vacuolar transporter chaperone, putative	Core	0.06721	0.008162	0.06805	0.089178	0.03827	0.013106	0.023055	0.046089	0.063367
Pf3D7_06_v3	912156	913960	PF3D7_0622500	RNA methyltransferase, putative	Core	-0.004501	-0.00944	0.03075	0.037424	-0.029408	-0.036636	-0.032736	0.018125	-0.003597
Pf3D7_06_v3	914493	915679	PF3D7_0622600	cytochrome b-c1 complex subunit 9, putative	Core	0.115746	0.082503	0.098253	0.072913	0.133594	0.04001	0.05147	0.130601	0.153788
Pf3D7_06_v3	915750	917549	PF3D7_0622700	conserved Plasmodium membrane protein, unknown function	Core	0.036541	0.027749	0.041564	0.024623	0.024	0.027706	0.057391	0.048773	0.018533
Pf3D7_06_v3	919435	924278	PF3D7_0622800	leucine--tRNA ligase, putative	Core	0.006588	-0.031829	-0.043532	-0.025558	0.008525	-0.007953	-0.009567	-0.004187	0.017694
Pf3D7_06_v3	924855	931324	PF3D7_0622900	AP2 domain transcription factor AP2Tel	Core	-0.027238	-0.074229	-0.077559	-0.052905	-0.038608	-0.021938	-0.059705	-0.043722	-0.034027
Pf3D7_06_v3	936818	938901	PF3D7_0623000	chorismate synthase	Core	-0.000157	-0.089022	-0.017371	-0.002836	-0.052098	-0.062976	-0.062303	-0.002558	-0.040938
Pf3D7_06_v3	939410	943970	PF3D7_0623100	nuclear polyadenylated RNA-binding protein NAB2, putative	Core	0.070376	0.03467	0.07012	0.032781	0.086715	0.05041	0.042681	0.048142	0.032858
Pf3D7_06_v3	945879	947368	PF3D7_0623200	ferredoxin--NADP reductase	Core	-0.05326	-0.075339	-0.032775	-0.016646	-0.069043	-0.068415	-0.069958	-0.037008	-0.020884
Pf3D7_06_v3	947369	948894	PF3D7_0623300	EGF-like membrane protein, putative	Core	0.082248	0.023817	0.069592	0.075396	0.052305	0.057664	0.011419	0.035829	0.021493
Pf3D7_06_v3	949973	951756	PF3D7_0623400	MEI2-like RNA-binding protein, putative	Core	0.038381	-0.001539	0.036519	0.027589	0.07176	0.001248	0.023278	0.016381	-0.016353
Pf3D7_06_v3	952656	955098	PF3D7_0623500	superoxide dismutase [Fe]	Core	0.146022	0.106527	0.142049	0.100323	0.161557	0.083828	0.049764	0.129569	0.094698
Pf3D7_06_v3	956515	958944	PF3D7_0623600	transcription or splicing factor-like protein, putative	Core	0.129848	0.034093	0.136278	0.14017	0.105413	0.053519	0.041433	0.112613	0.084582
Pf3D7_06_v3	958945	962795	PF3D7_0623700	ATP-dependent RNA helicase SUV3, putative	Core	-0.010184	-0.068382	-0.055637	-0.023428	-0.044615	-0.073465	-0.074297	-0.041584	-0.080908
Pf3D7_06_v3	963491	971205	PF3D7_0623800	tyrosine kinase-like protein, putative	Core	-0.028666	-0.03602	-0.021984	-0.013346	-0.018144	-0.037507	-0.033744	-0.015061	-7.5e-05
Pf3D7_06_v3	976933	978299	PF3D7_0623900	ribonuclease H2 subunit A, putative	Core	-0.027874	-0.062882	-0.011937	-0.056527	-0.040709	-0.034173	-0.024133	-0.001093	-0.01346
Pf3D7_06_v3	980816	982797	PF3D7_0624000	hexokinase	Core	0.029655	-0.016129	-0.022877	-0.024215	-0.023955	-0.04066	-0.0266	-0.015667	-0.026895
Pf3D7_06_v3	983696	985018	PF3D7_0624100	conserved protein, unknown function	Core	0.111433	0.07514	0.068997	0.096961	0.066883	0.079433	0.095411	0.117062	0.083987
Pf3D7_06_v3	985019	987120	PF3D7_0624200	conserved Plasmodium protein, unknown function	Core	-0.011021	-0.023078	-0.018722	0.005394	-0.035619	0.01318	0.005719	-0.011365	-0.02837
Pf3D7_06_v3	987558	989886	PF3D7_0624300	CPW-WPC family protein	Core	0.126799	0.125984	0.105384	0.085605	0.115957	0.09841	0.066627	0.090258	0.10356
Pf3D7_06_v3	990125	992448	PF3D7_0624400	conserved protein, unknown function	Core	0.016232	-0.044232	-0.024318	-0.032839	-0.07307	-0.055093	-0.066452	-0.050946	-0.056561
Pf3D7_06_v3	994034	994803	PF3D7_0624500	anaphase-promoting complex subunit 11, putative	Core	-0.058367	-0.026982	-0.054668	-0.016117	-0.054795	-0.046569	-0.061657	-0.039605	0.029485
Pf3D7_06_v3	999274	1007933	PF3D7_0624600	SNF2 helicase, putative	Core	0.008913	-0.025394	-0.011879	-0.012548	-0.015477	-0.049333	-0.046498	-0.029913	-0.019168
Pf3D7_06_v3	1009207	1010968	PF3D7_0624700	N-acetylglucosaminyl-phosphatidylinositol de-N-acetylase, putative	Core	0.067933	0.015326	0.022924	0.044759	0.056256	0.044671	-0.010437	0.083745	0.057588
Pf3D7_06_v3	1011179	1014819	PF3D7_0624800	conserved Plasmodium protein, unknown function	Core	-0.025498	-0.049926	-0.042648	-0.041665	-0.030754	-0.010332	-0.080449	-0.036433	-0.020271
Pf3D7_06_v3	1015618	1018694	PF3D7_0624900	GAS8-like protein, putative	Core	-0.019404	-0.028011	-0.008511	0.022332	0.011763	-0.058911	-0.047988	-0.014474	0.057192
Pf3D7_06_v3	1019774	1022125	PF3D7_0625000	sphingomyelin synthase 1, putative	Core	-0.049076	-0.04543	-0.083523	-0.043408	-0.029202	-0.02494	-0.057085	-0.019814	-0.005392
Pf3D7_06_v3	1022765	1024464	PF3D7_0625100	sphingomyelin synthase 2, putative	Core	-0.0442	-0.086177	-0.118284	-0.000105	-0.032668	-0.065294	-0.070493	-0.046518	-0.005439
Pf3D7_06_v3	1024929	1026579	PF3D7_0625200	conserved Plasmodium protein, unknown function	Core	-0.039683	-0.0173	-0.041039	0.048463	-0.056277	-0.079746	-0.05665	-0.047382	-0.04683
Pf3D7_06_v3	1026580	1031407	PF3D7_0625300	DNA polymerase 1, putative	Core	-0.034054	-0.035208	-0.10457	-0.038753	-0.058555	-0.007059	-0.02661	-0.040241	-0.04043
Pf3D7_06_v3	1032286	1034024	PF3D7_0625400	conserved Plasmodium protein, unknown function	Core	0.073418	0.010787	-0.001002	0.076986	0.052518	0.048015	0.010375	0.05556	0.065775
Pf3D7_06_v3	1035108	1036621	PF3D7_0625500	conserved Plasmodium membrane protein, unknown function	Core	0.063269	0.059118	-0.038911	0.050277	0.065508	0.107055	0.086602	0.051822	0.078772
Pf3D7_06_v3	1039405	1041800	PF3D7_0625600	poly(A) polymerase PAP, putative	Core	-0.032376	-0.044596	-0.073479	-0.023538	-0.002597	0.007265	0.007358	-0.043503	0.013305
Pf3D7_06_v3	1043296	1045724	PF3D7_0625800	conserved Plasmodium protein, unknown function	Core	-0.147617	-0.09715	-0.151921	-0.109004	-0.054109	-0.08054	-0.120656	-0.102048	-0.07841
Pf3D7_06_v3	1046736	1048302	PF3D7_0625900	conserved Plasmodium protein, unknown function	Core	0.069657	0.032331	0.032765	0.063037	0.053771	0.024891	0.045735	0.019701	0.032136
Pf3D7_06_v3	1048460	1054215	PF3D7_0626000	conserved Plasmodium protein, unknown function	Core	-0.092215	-0.087274	-0.124803	-0.085539	-0.08164	-0.078164	-0.077949	-0.08736	-0.070906
Pf3D7_06_v3	1055802	1058597	PF3D7_0626100	oxidoreductase, short-chain dehydrogenase family, putative	Core	-0.009867	-0.055487	-0.012253	-0.031895	-0.024318	-0.045122	-0.041598	-0.025081	-0.01113
Pf3D7_06_v3	1058598	1060172	PF3D7_0626200	conserved Plasmodium protein, unknown function	Core	-0.060388	-0.090441	-0.088108	-0.128322	-0.056556	-0.064149	-0.117187	-0.087762	-0.040096
Pf3D7_06_v3	1060865	1063141	PF3D7_0626300	3-oxoacyl-acyl-carrier protein synthase I/II	Core	-0.042267	-0.034742	-0.088158	-0.090939	-0.044281	-0.002842	-0.027244	-0.036617	-0.048575
Pf3D7_06_v3	1064897	1068876	PF3D7_0626400	CRAL/TRIO domain-containing protein, putative	Core	-0.077328	-0.078252	-0.138092	-0.051429	-0.072639	-0.042339	-0.066674	-0.050495	-0.034919
Pf3D7_06_v3	1069712	1073055	PF3D7_0626500	conserved Plasmodium protein, unknown function	Core	-0.01164	-0.051209	-0.098944	-0.089617	-0.060503	-0.041705	-0.031725	-0.06718	-0.058049
Pf3D7_06_v3	1073208	1074145	PF3D7_0626600	conserved Plasmodium protein, unknown function	Core	0.082082	0.057058	0.010949	0.03329	-0.01577	0.078264	0.039958	0.023726	0.07629
Pf3D7_06_v3	1074768	1076386	PF3D7_0626700	ATPase	Core	-0.086572	-0.066476	-0.14817	-0.129524	-0.077817	-0.111602	-0.134883	-0.116437	-0.088564
Pf3D7_06_v3	1078745	1081570	PF3D7_0626800	pyruvate kinase	Core	0.032073	-0.017263	-0.011195	0.025938	0.022026	0.00646	-0.007599	0.047778	0.045699
Pf3D7_06_v3	1082660	1084268	PF3D7_0626900	mitochondrial ribosomal protein L46 precursor, putative	Core	0.018816	-0.009319	-0.010148	0.021077	-0.002471	-0.002316	0.022999	0.036094	0.022518
Pf3D7_06_v3	1088940	1094578	PF3D7_0627100	ankyrin-repeat protein, putative	Core	-0.022693	-0.015906	-0.0952	-0.073558	-0.011513	-0.01192	-0.040546	-0.025756	-0.008321
Pf3D7_06_v3	1094815	1096623	PF3D7_0627200	myosin light chain, putative	Core	-0.055448	-0.030897	-0.043932	-0.090135	-0.029309	-0.060108	-0.0265	-0.055794	-0.072322
Pf3D7_06_v3	1097050	1098899	PF3D7_0627300	E3 ubiquitin-protein ligase RNF5, putative	Core	0.042814	0	0.008583	0.008161	-0.002901	8.8e-05	0.019759	0.011223	-0.007562
Pf3D7_06_v3	1100027	1101108	PF3D7_0627400	mitochondrial import inner membrane translocase subunit TIM22, putative	Core	0.003078	-0.032088	-0.067331	-0.066288	-0.048688	0.014098	-0.039333	-0.050375	-0.007289
Pf3D7_06_v3	1101484	1103102	PF3D7_0627500	protein DJ-1	Core	0.011668	-0.058176	-0.067474	0.034105	0.001533	-0.049427	-0.074663	-0.022506	0.009784
Pf3D7_06_v3	1103765	1105449	PF3D7_0627600	conserved Plasmodium protein, unknown function	Core	0.055295	0.102522	-0.001267	-0.028781	0.095392	0.094983	0.055308	0.026684	0.077269
Pf3D7_06_v3	1107947	1111890	PF3D7_0627700	transportin	Core	0.012103	-0.002092	-0.050928	0.004195	-0.003491	-0.012218	0.029516	-0.003858	-0.015191
Pf3D7_06_v3	1114294	1117787	PF3D7_0627800	acetyl-CoA synthetase, putative	Core	-0.011687	-0.014119	-0.086893	-0.019598	-0.034	-0.014003	0.010519	-0.006112	-0.016659
Pf3D7_06_v3	1119337	1121108	PF3D7_0627900	ribonuclease P protein subunit p29, putative	Core	0.068018	0.035989	-0.002927	0.070573	0.04758	0.000907	0.031576	0.034187	0.080464
Pf3D7_06_v3	1121440	1122461	PF3D7_0628000	6-pyruvoyltetrahydropterin synthase	Core	-0.039439	-0.094827	-0.128263	-0.063911	-0.071864	-0.086605	-0.107915	-0.109625	-0.07133
Pf3D7_06_v3	1122551	1153914	PF3D7_0628100	HECT-domain (ubiquitin-transferase), putative	Core	-0.023613	-0.024524	-0.065831	-0.0351	-0.005679	-0.016717	-0.027674	-0.040955	-0.027636
Pf3D7_06_v3	1159612	1169330	PF3D7_0628200	eukaryotic translation initiation factor 2-alpha kinase	Core	-0.046956	-0.027889	-0.119908	-0.075098	-0.041679	0.010006	-0.032365	-0.042057	-0.009331
Pf3D7_06_v3	1170563	1173946	PF3D7_0628300	choline/ethanolaminephosphotransferase, putative	Core	-0.003123	-0.01409	-0.016815	0.028467	-0.024734	0.010591	-0.012541	-0.017041	0.028718
Pf3D7_06_v3	1176015	1178820	PF3D7_0628400	protease, putative	Core	0.043751	0.088383	-0.008256	-0.024618	0.028151	0.100846	0.044655	0.02577	0.063727
Pf3D7_06_v3	1178821	1180253	PF3D7_0628500	conserved Plasmodium protein, unknown function	Core	0.110008	0.082011	0.068506	0.08503	0.118309	0.076065	0.047281	0.09805	0.121596
Pf3D7_06_v3	1180323	1182603	PF3D7_0628600	DNA methyltransferase 1-associated protein 1, putative	Core	-0.015984	-0.012174	-0.053088	-0.05514	0.002194	0.039938	-0.011001	-0.003087	0.029464
Pf3D7_06_v3	1183646	1185806	PF3D7_0628700	conserved Plasmodium protein, unknown function	Core	-0.012135	-0.0078	-0.028054	-0.097738	-0.000173	-0.016409	-0.037615	0.04101	0.021634
Pf3D7_06_v3	1185807	1188894	PF3D7_0628800	glutamyl-tRNA(Gln) amidotransferase subunit B	Core	-0.017619	0.031696	-0.067848	-0.024927	0.011219	0.058433	0.007367	0.005735	0.032657
Pf3D7_06_v3	1189222	1194141	PF3D7_0628900	RAP protein, putative	Core	-0.084758	-0.067446	-0.181621	-0.104156	-0.0805	-0.017183	-0.075842	-0.085122	-0.030751
Pf3D7_06_v3	1194142	1195429	PF3D7_0629000	glucosamine 6-phosphate N-acetyltransferase	Core	0.04975	0.07904	0.019968	0.020543	0.089842	0.132586	0.079845	0.059618	0.052517
Pf3D7_06_v3	1195791	1198288	PF3D7_0629100	nicotinate phosphoribosyltransferase, putative	Core	-0.060115	-0.00156	-0.116715	-0.053524	-0.048524	0.039321	-0.009384	-0.032927	0.02891
Pf3D7_06_v3	1199603	1201245	PF3D7_0629200	DnaJ protein, putative	Core	-0.036136	0.008053	-0.111699	-0.06805	-0.006898	0.085517	-0.01618	-0.010836	0.057703
Pf3D7_06_v3	1204940	1208031	PF3D7_0629300	phospholipase, putative	Core	-0.049495	0.03425	-0.102513	-0.059406	-0.003446	0.037095	-0.000468	-0.02532	-0.000642
Pf3D7_06_v3	1210170	1213012	PF3D7_0629400	polyadenylate-binding protein 3, putative	Core	-0.056108	-9.6e-05	-0.128549	-0.092575	-0.021751	0.021467	-0.016237	-0.06788	-0.032023
Pf3D7_06_v3	1213698	1216255	PF3D7_0629500	amino acid transporter AAT1	Core	-0.034641	0.017762	-0.067648	-0.044254	-0.014743	0.01159	-0.003455	-0.031122	-0.002364
Pf3D7_06_v3	1218057	1219501	PF3D7_0629600	RNA-binding protein, putative	Core	-0.07368	-0.000778	-0.134399	-0.036442	-0.005096	0.027986	-0.032514	-0.075915	-0.034685
Pf3D7_06_v3	1221691	1243172	PF3D7_0629700	SET domain protein, putative	Core	-0.084057	-0.019551	-0.125753	-0.093634	-0.054575	0.006166	-0.046919	-0.067473	-0.000159
Pf3D7_06_v3	1243330	1247469	PF3D7_0629800	cullin-like protein, putative	Core	-0.073595	-0.014421	-0.108644	-0.047567	-0.035194	0.00666	-0.047725	-0.028544	0.039463
Pf3D7_06_v3	1250162	1251851	PF3D7_0629900	sec14-like cytosolic factor or phosphatidylinositol/phosphatidylcholine transfer protein, putative	Core	-0.07816	-0.012041	-0.120938	-0.090739	-0.065627	-0.020164	-0.057229	-0.048648	-0.039858
Pf3D7_06_v3	1251852	1254235	PF3D7_0630000	CPW-WPC family protein	Core	-0.063105	-0.04189	-0.060705	-0.060207	-0.098523	-0.067657	-0.035472	-0.072232	-0.041684
Pf3D7_06_v3	1254657	1257190	PF3D7_0630100	conserved Plasmodium protein, unknown function	Core	-0.11061	-0.085048	-0.127164	-0.108408	-0.077863	-0.0267	-0.081042	-0.100558	-0.07357
Pf3D7_06_v3	1258630	1260168	PF3D7_0630200	secreted ookinete protein, putative	Core	-0.118081	-0.125932	-0.116891	-0.112958	-0.102232	-0.112808	-0.160146	-0.119654	-0.020814
Pf3D7_06_v3	1260169	1269846	PF3D7_0630300	DNA polymerase epsilon catalytic subunit A, putative	Core	-0.097328	-0.05998	-0.129098	-0.094597	-0.039704	-0.018249	-0.070611	-0.052263	-0.022994
Pf3D7_06_v3	1272113	1273782	PF3D7_0630400	conserved Plasmodium protein, unknown function	Core	-0.099701	-0.090139	-0.142591	-0.09731	-0.093514	-0.011517	-0.081681	-0.080852	-0.027226
Pf3D7_06_v3	1276079	1278075	PF3D7_0630500	ribosome biogenesis protein YTM1, putative	Core	-0.161179	-0.097972	-0.220729	-0.155556	-0.083747	-0.082651	-0.117242	-0.099076	-0.026475
Pf3D7_06_v3	1279570	1283496	PF3D7_0630600	conserved protein, unknown function	Core	-0.035566	-0.003949	-0.057182	-0.051841	0.054553	0.044733	-0.028788	0.041638	0.045223
Pf3D7_06_v3	1284808	1287281	PF3D7_0630700	bifunctional methylenetetrahydrofolate dehydrogenase/cyclohydrolase, putative	Core	-0.015074	0.000663	-0.089895	-0.035673	0.030183	0.051586	-0.006648	0.028575	0.060387
Pf3D7_06_v3	1287987	1290920	PF3D7_0630800	TPH domain-containing protein, putative	Core	-0.226351	-0.177868	-0.217765	-0.209399	-0.141245	-0.164241	-0.238538	-0.132296	-0.067663
Pf3D7_06_v3	1290921	1293222	PF3D7_0630900	ATP-dependent RNA helicase HAS1	Core	-0.115605	-0.078959	-0.13958	-0.121417	-0.0705	-0.046506	-0.100443	-0.083757	-0.017615
Pf3D7_06_v3	1313458	1315503	PF3D7_0631200	erythrocyte membrane protein 1 (PfEMP1), pseudogene	Subtelomeric Hypervariable	0.105386	0.032535	0.258187	0.223185	0.157039	0.061779	0.182413	0.180218	0.03912
Pf3D7_06_v3	1329521	1331213	PF3D7_0631800	rifin	Subtelomeric Hypervariable	-0.185355	-0.207548	-0.156235	-0.112542	-0.191589	-0.158353	-0.112232	-0.109163	-0.061438
Pf3D7_06_v3	1332763	1334285	PF3D7_0631900	stevor	Subtelomeric Hypervariable	-0.06694	-0.02697	-0.079828	0.045511	0.005247	0.019	-0.085699	0.02478	0.12137
Pf3D7_06_v3	1337968	1339667	PF3D7_0632100	rifin	Subtelomeric Hypervariable	-0.266764	-0.193664	-0.372446	-0.202075	-0.301171	-0.225023	-0.238452	-0.148342	-0.158709
Pf3D7_06_v3	1347091	1348821	PF3D7_0632300	rifin	Subtelomeric Hypervariable	-0.056455	-0.058693	-0.008454	-0.002446	-0.101824	-0.094589	0.025306	-0.056571	-0.196119
Pf3D7_06_v3	1353696	1366680	PF3D7_0632500	erythrocyte membrane protein 1, PfEMP1	Subtelomeric Hypervariable	0.073496	0.087515	0.133493	0.10426	-0.048033	-0.029581	-0.07337	-0.070162	0.008251
Pf3D7_06_v3	1367662	1369357	PF3D7_0632600	rifin, pseudogene	Subtelomeric Hypervariable	-0.098951	-0.075241	-0.058062	-0.066523	-0.063827	-0.036337	0.061276	0.082077	-0.087311
Pf3D7_06_v3	1371251	1373111	PF3D7_0632700	rifin	Subtelomeric Hypervariable	0.112472	-0.067423	0.045884	0.180384	-0.034447	-0.015771	0.110512	0.002263	0.019452
Pf3D7_06_v3	1374547	1382877	PF3D7_0632800	erythrocyte membrane protein 1, PfEMP1	Subtelomeric Hypervariable	0.08828	0.118829	0.095439	0.081032	-0.006636	0.027348	-0.05028	-0.106242	-0.077592
Pf3D7_07_v3	20057	28333	PF3D7_0700100	erythrocyte membrane protein 1, PfEMP1	Subtelomeric Hypervariable	-0.015814	0.004658	-0.00164	0.035417	-0.007003	0.008578	0.029095	0.029184	0.001176
Pf3D7_07_v3	36672	38177	PF3D7_0700400	stevor	Subtelomeric Hypervariable	-0.346245	-0.292271	-0.390657	-0.318209	-0.307986	-0.259207	-0.259453	-0.304692	-0.237175
Pf3D7_07_v3	75668	77305	PF3D7_0701800	rifin	Subtelomeric Hypervariable	-0.335115	-0.310914	-0.423524	-0.319567	-0.31779	-0.204083	-0.300175	-0.382589	-0.213439
Pf3D7_07_v3	79640	83193	PF3D7_0701900	Plasmodium exported protein, unknown function	Core	-0.080557	-0.047224	-0.151353	-0.148952	-0.055663	-0.031978	-0.056358	-0.12938	-0.093905
Pf3D7_07_v3	84547	85924	PF3D7_0702000	Plasmodium exported protein (hyp12), unknown function	Core	-0.144339	-0.141	-0.22515	-0.126348	-0.136277	-0.084417	-0.148049	-0.129134	-0.105481
Pf3D7_07_v3	88435	91136	PF3D7_0702100	Plasmodium exported protein (PHISTb), unknown function, pseudogene	Core	-0.098108	-0.008478	-0.13687	-0.10136	-0.032089	-0.027436	-0.068758	-0.052012	-0.075475
Pf3D7_07_v3	91617	93391	PF3D7_0702200	lysophospholipase, putative	Core	-0.060433	-0.017898	-0.070659	-0.03359	-0.005901	0.019827	-0.075189	-0.017746	0.045033
Pf3D7_07_v3	96511	98980	PF3D7_0702300	sporozoite threonine and asparagine-rich protein	Core	-0.13444	-0.039503	-0.190367	-0.116701	-0.104362	-0.071562	-0.095058	-0.103542	-0.068793
Pf3D7_07_v3	101444	102535	PF3D7_0702400	small exported membrane protein 1	Core	-0.134176	-0.087591	-0.183869	-0.021288	-0.153208	-0.0641	-0.120807	-0.025582	0.023333
Pf3D7_07_v3	104707	106239	PF3D7_0702500	Plasmodium exported protein, unknown function	Core	-0.108113	-0.015234	-0.122122	0.032268	-0.011565	-0.04084	-0.048626	0.021569	0.039156
Pf3D7_07_v3	109665	110428	PF3D7_0702600	chitinase precursor fragment, truncated	Core	-0.037244	-0.050612	-0.113157	-0.068234	-0.031984	0.075276	0.000541	-0.050969	0.061611
Pf3D7_07_v3	112894	114198	PF3D7_0702900	centrin, putative	Core	-0.070578	-0.000431	-0.132758	0.032597	-0.020633	0.124638	-0.002987	-0.02982	0.041737
Pf3D7_07_v3	114989	121020	PF3D7_0703000	conserved Plasmodium protein, unknown function	Core	-0.16273	-0.131393	-0.170493	-0.099788	-0.120343	-0.074796	-0.129436	-0.149998	-0.054991
Pf3D7_07_v3	121164	122206	PF3D7_0703100	cytosolic iron-sulfur assembly component 2, putative	Core	-0.136446	-0.063346	-0.190486	-0.120317	-0.086645	-0.073219	-0.159751	-0.0783	-0.096294
Pf3D7_07_v3	122263	127385	PF3D7_0703200	conserved Plasmodium protein, unknown function	Core	-0.049235	-0.009503	-0.071272	-0.004645	0.004393	0.011565	-0.015612	-0.049054	0.046352
Pf3D7_07_v3	128290	129175	PF3D7_0703300	conserved Plasmodium protein, unknown function	Core	-0.065539	-0.022715	-0.041315	-0.044666	-0.02635	-0.047643	-0.053454	-0.09136	0.024038
Pf3D7_07_v3	129176	132082	PF3D7_0703400	conserved Plasmodium protein, unknown function	Core	-0.10862	-0.030748	-0.092189	-0.090069	-0.023433	0.014713	-0.055523	-0.058901	0.006606
Pf3D7_07_v3	135356	142755	PF3D7_0703500	erythrocyte membrane-associated antigen	Core	-0.057122	-0.007475	-0.046968	-0.026319	0.000875	0.022276	-0.025068	-0.052449	0.031402
Pf3D7_07_v3	143769	146203	PF3D7_0703600	conserved protein, unknown function	Core	0.008825	0.018151	0.01969	0.061993	0.022375	0.019936	-0.006837	-0.021293	0.071419
Pf3D7_07_v3	146395	147644	PF3D7_0703700	conserved protein, unknown function	Core	-0.04524	0.017347	0.01812	0.055204	0.005281	0.011029	0.051533	-0.009779	0.005787
Pf3D7_07_v3	149554	153150	PF3D7_0703800	conserved Plasmodium protein, unknown function	Core	-0.126246	-0.054902	-0.123042	-0.122595	-0.079525	-0.054562	-0.088756	-0.105629	-0.053578
Pf3D7_07_v3	153151	166646	PF3D7_0703900	conserved Plasmodium membrane protein, unknown function	Core	-0.091664	-0.02233	-0.104501	-0.10175	-0.01229	0.006052	-0.051216	-0.045144	-0.018266
Pf3D7_07_v3	167239	177545	PF3D7_0704000	conserved Plasmodium membrane protein, unknown function	Core	-0.062132	-0.000994	-0.083465	-0.023828	-0.004544	0.038053	-0.029955	-0.008171	0.006254
Pf3D7_07_v3	179786	190965	PF3D7_0704100	conserved Plasmodium membrane protein, unknown function	Core	-0.074371	-0.02091	-0.108233	-0.08418	-0.018774	0.019213	-0.028377	-0.04384	-0.031235
Pf3D7_07_v3	191059	195140	PF3D7_0704200	tRNA m5C-methyltransferase, putative	Core	-0.007863	0.013932	-0.043667	-0.029309	0.018773	0.039749	0.005106	0.00901	0.020121
Pf3D7_07_v3	197441	203499	PF3D7_0704300	conserved Plasmodium membrane protein, unknown function	Core	-0.044161	-0.051625	-0.105864	-0.050001	-0.052558	-0.000647	-0.034006	-0.060656	-0.022081
Pf3D7_07_v3	204468	208000	PF3D7_0704400	phosphoinositide-binding protein, putative	Core	-0.020546	-0.006836	-0.072605	-0.034517	0.015644	0.05971	0.005754	-0.019056	0.013062
Pf3D7_07_v3	208440	213751	PF3D7_0704500	serine/threonine protein kinase, putative	Core	-0.064307	-0.048535	-0.134296	-0.090231	-0.04138	-0.021657	-0.069735	-0.061746	-0.05269
Pf3D7_07_v3	215774	229322	PF3D7_0704600	E3 ubiquitin-protein ligase	Core	-0.032147	-0.016145	-0.091936	-0.067548	-0.022036	0.015594	-0.018575	-0.049942	0.021743
Pf3D7_07_v3	233151	237664	PF3D7_0704700	phosphopantetheine adenylyltransferase, putative	Core	-0.005094	-0.004322	-0.063745	-0.019273	0.011195	0.016967	0.003407	-0.001989	-0.002118
Pf3D7_07_v3	237909	242302	PF3D7_0704800	protein phosphatase PPM12, putative	Core	-0.061031	-0.071795	-0.145406	-0.069581	-0.024131	-0.022355	-0.059219	-0.050795	0.024921
Pf3D7_07_v3	243648	245266	PF3D7_0704900	peptide chain release factor 2	Core	-0.083551	-0.068954	-0.134824	-0.108889	-0.068164	-0.048459	-0.071823	-0.084436	-0.064086
Pf3D7_07_v3	246009	250402	PF3D7_0705000	mRNA cap guanine-N7 methyltransferase, putative	Core	-0.095881	-0.094212	-0.157169	-0.12414	-0.079058	-0.033175	-0.05468	-0.097504	-0.097868
Pf3D7_07_v3	252032	255501	PF3D7_0705100	conserved Plasmodium protein, unknown function	Core	-0.034426	-0.04618	-0.097265	-0.021015	-0.050678	-0.028489	-0.024603	-0.047016	-0.051128
Pf3D7_07_v3	255836	260934	PF3D7_0705200	conserved Plasmodium protein, unknown function	Core	-0.14752	-0.124708	-0.194467	-0.176884	-0.107249	-0.063425	-0.081436	-0.104798	-0.0842
Pf3D7_07_v3	261727	264704	PF3D7_0705300	origin recognition complex subunit 2	Core	-0.038679	-0.024502	-0.081994	-0.031328	-0.024145	0.000141	0.029064	-0.037444	-0.008033
Pf3D7_07_v3	264723	267688	PF3D7_0705400	DNA replication licensing factor MCM7	Core	0.003412	0.004754	-0.024437	-0.02758	0.01592	0.018464	0.020259	-0.029439	0.010377
Pf3D7_07_v3	269772	278956	PF3D7_0705500	inositol-phosphate phosphatase, putative	Core	-0.007779	0.016186	-0.03274	0.007584	-0.004699	0.008594	0.017227	-0.002152	-0.007788
Pf3D7_07_v3	280785	284683	PF3D7_0705600	RNA helicase, putative	Core	0.014264	-0.001892	-0.03351	-0.015607	-0.032079	0.005163	0.005366	-0.041979	0.022581
Pf3D7_07_v3	285222	286416	PF3D7_0705700	40S ribosomal protein S29, putative	Core	-0.101136	-0.106911	-0.113943	-0.064814	-0.075695	-0.020879	-0.094219	-0.109495	-0.048303
Pf3D7_07_v3	287347	289338	PF3D7_0705800	cysteine-rich secretory protein, putative	Core	0.012315	-0.001283	-0.048188	0.001789	0.004597	0.001075	-0.010106	0.017786	0.01044
Pf3D7_07_v3	289850	291470	PF3D7_0705900	ATP synthase subunit C, putative	Core	0.069005	0.064545	-0.037001	0.080969	0.060926	0.071863	0.064618	0.015621	0.066314
Pf3D7_07_v3	293150	297297	PF3D7_0706000	importin-7, putative	Core	-0.094433	-0.074203	-0.18554	-0.094976	-0.101678	-0.023821	-0.026129	-0.109859	-0.040087
Pf3D7_07_v3	297298	303309	PF3D7_0706100	conserved Plasmodium protein, unknown function	Core	0.000684	0.005529	-0.02871	0.019607	-0.016829	-0.004613	0.010093	-0.021012	0.026557
Pf3D7_07_v3	305313	306282	PF3D7_0706300	conserved Plasmodium protein, unknown function	Core	-0.18865	-0.079194	-0.21157	-0.1236	-0.175888	-0.127947	-0.165008	-0.118777	-0.088175
Pf3D7_07_v3	309652	315272	PF3D7_0706500	conserved Plasmodium protein, unknown function	Core	-0.065228	-0.020194	-0.097195	-0.017602	-0.049842	-0.032732	-0.014355	-0.070335	-0.061845
Pf3D7_07_v3	319998	322531	PF3D7_0706600	conserved Plasmodium protein, unknown function	Core	-0.120204	-0.087777	-0.183699	-0.132396	-0.072236	-0.049091	-0.065132	-0.08662	-0.082862
Pf3D7_07_v3	322657	325778	PF3D7_0706700	DNA mismatch repair protein MSH2, putative	Core	-0.000155	0.014462	-0.063672	-0.050285	0.018127	0.00753	-0.011296	-0.017656	0.007855
Pf3D7_07_v3	329686	336575	PF3D7_0707200	conserved Plasmodium protein, unknown function	Core	-0.048597	-0.043821	-0.094119	-0.05214	-0.035093	-0.039736	-0.02795	-0.040154	-0.046361
Pf3D7_07_v3	338635	342333	PF3D7_0707300	rhoptry-associated membrane antigen	Core	0.019479	-0.014136	0.001743	0.010579	0.032147	-0.018279	-0.025308	-0.043607	-0.002467
Pf3D7_07_v3	343662	346153	PF3D7_0707400	AAA family ATPase, putative	Core	-0.06799	-0.075519	-0.115661	-0.059297	-0.067359	-0.028277	-0.039733	-0.099174	-0.055602
Pf3D7_07_v3	348027	353332	PF3D7_0707500	conserved Plasmodium protein, unknown function	Core	-0.038988	-0.038637	-0.086355	-0.063273	-0.044199	0.006456	-0.028939	-0.03008	0.016618
Pf3D7_07_v3	353736	354970	PF3D7_0707600	mediator of RNA polymerase II transcription subunit 10, putative	Core	0.085323	0.11461	0.04647	0.067535	0.161808	0.117089	0.105506	0.079906	0.094097
Pf3D7_07_v3	357450	360835	PF3D7_0707700	E3 ubiquitin-protein ligase, putative	Core	-0.055679	-0.030343	-0.09913	-0.063276	-0.044003	-0.018489	-0.015965	-0.045442	-0.05145
Pf3D7_07_v3	361755	366029	PF3D7_0707800	RAP protein, putative	Core	-0.05951	-0.023349	-0.097393	-0.098098	-0.019187	-0.032611	-0.045297	-0.077985	-0.034532
Pf3D7_07_v3	366679	367958	PF3D7_0707900	ribosomal protein S8e, putative	Core	-0.081499	-0.091987	-0.131141	-0.126786	-0.074646	-0.068893	-0.096583	-0.089762	-0.060509
Pf3D7_07_v3	368457	371922	PF3D7_0708000	cytoskeleton associated protein, putative	Core	-0.001258	0.016797	-0.055652	-0.076656	-0.00105	0.016266	0.009408	-0.018171	-0.011425
Pf3D7_07_v3	372647	373356	PF3D7_0708100	DNA-directed RNA polymerases I, II, and III subunit RPABC5, putative	Core	-0.069532	-0.093432	-0.026989	0.019205	-0.168979	-0.032764	-0.085556	-0.109305	-0.053568
Pf3D7_07_v3	373993	377643	PF3D7_0708200	conserved Plasmodium protein, unknown function	Core	-0.071099	-0.047074	-0.087043	-0.093997	-0.04391	-0.027617	-0.051125	-0.069408	-0.043758
Pf3D7_07_v3	377781	379555	PF3D7_0708300	EKC/KEOPS complex subunit BUD32	Core	-0.020068	0.001407	-0.059605	0.029991	-0.003319	0.009397	-0.018424	0.012628	-0.010742
Pf3D7_07_v3	381342	384864	PF3D7_0708400	heat shock protein 90	Core	-0.019911	-0.059169	-0.011408	-0.043854	-0.057922	-0.058291	-0.06902	-0.077906	-0.035245
Pf3D7_07_v3	385333	388571	PF3D7_0708500	heat shock protein 86 family protein	Core	-0.011868	-0.03485	0.011888	-0.051906	-0.039443	-0.035892	-0.032223	-0.037452	-0.015374
Pf3D7_07_v3	389223	390615	PF3D7_0708600	inner membrane complex protein 1d, putative	Core	-0.012237	-0.011695	-5.5e-05	0.014296	0.001076	0.018766	0.01147	-0.037452	0.045925
Pf3D7_07_v3	391252	392438	PF3D7_0708700	Cg8 protein	Core	-0.045453	-0.041067	-0.046116	-0.007837	-0.044812	-0.039937	-0.023376	0.001846	0.061911
Pf3D7_07_v3	395461	398582	PF3D7_0708800	heat shock protein 110	Core	-0.030599	-0.053291	-0.067302	-0.064484	-0.053492	0.001047	-0.030161	-0.062624	-0.033667
Pf3D7_07_v3	399040	400493	PF3D7_0708900	protein SCO1, putative	Core	-0.023021	-0.040609	-0.01282	0.043971	-0.066579	-0.034255	-0.016436	-0.028904	-0.037758
Pf3D7_07_v3	402972	406567	PF3D7_0709000	chloroquine resistance transporter	Core	0.077363	0.030457	0.076326	0.047263	0.071071	0.072403	0.080461	0.052352	0.089262
Pf3D7_07_v3	407965	412152	PF3D7_0709100	Cg1 protein	Core	-0.044411	-0.004108	-0.037214	-0.045511	-0.029794	-0.019703	-0.022616	-0.014527	-0.030388
Pf3D7_07_v3	412153	413360	PF3D7_0709200	glutaredoxin-like protein	Core	0.006309	-0.08608	0.038509	0.034283	-0.092905	-0.079186	-0.060973	-0.059605	-0.07011
Pf3D7_07_v3	413361	421999	PF3D7_0709300	Cg2 protein	Core	-0.027084	-0.016222	-0.039259	-0.017863	-0.026082	-0.024828	-0.00988	-0.01588	-0.014099
Pf3D7_07_v3	422986	427484	PF3D7_0709400	Cg7 protein	Core	-0.049794	-0.059168	-0.044886	-0.057455	-0.048529	-0.041209	-0.030285	-0.03183	-0.053564
Pf3D7_07_v3	429607	434008	PF3D7_0709600	ribonucleases P/MRP protein subunit POP1, putative	Core	-0.015999	-0.047715	-0.047853	-0.013477	-0.002557	-0.018127	-0.008152	-0.012643	-0.014196
Pf3D7_07_v3	434839	436445	PF3D7_0709700	prodrug activation and resistance esterase	Core	0.008912	-0.034095	-0.018839	0.025875	-0.025713	-0.051586	-0.000653	0.023808	-0.014874
Pf3D7_07_v3	438326	446131	PF3D7_0709900	conserved protein, unknown function	Core	0.007628	-0.018768	0.006929	0.009462	0.002869	-0.010829	-0.01323	0.002731	-0.020289
Pf3D7_07_v3	447265	458746	PF3D7_0710000	conserved Plasmodium protein, unknown function	Core	-0.014773	-0.044462	-0.036682	-0.010973	-0.029591	-0.037776	-0.022364	-0.008798	0.000287
Pf3D7_07_v3	459807	461686	PF3D7_0710100	conserved protein, unknown function	Core	0.070027	0.007295	0.045388	0.07004	0.075355	0.064938	0.025273	0.086811	0.105972
Pf3D7_07_v3	462855	472087	PF3D7_0710200	conserved Plasmodium protein, unknown function	Core	-0.047938	-0.102778	-0.087352	-0.082974	-0.057299	-0.049144	-0.078569	-0.070709	-0.055436
Pf3D7_07_v3	472251	473791	PF3D7_0710300	conserved protein, unknown function	Core	0.047918	-0.076482	0.046316	0.035126	-0.011044	-0.063057	-0.026623	0.008347	-0.022967
Pf3D7_07_v3	474373	475918	PF3D7_0710400	DNA repair protein RAD14, putative	Core	0.007456	0.003482	0.011607	-0.038549	0.061587	0.018238	-0.022582	0.045373	0.104461
Pf3D7_07_v3	475919	477802	PF3D7_0710500	conserved protein, unknown function	Core	0.072781	0.050084	0.053577	0.02151	0.060702	0.081209	0.021642	0.052537	0.111136
Pf3D7_07_v3	478218	479388	PF3D7_0710600	60S ribosomal protein L34	Core	0.04682	0.002911	-0.009144	-0.081219	-0.010829	-0.019884	-0.004975	0.054913	0.057125
Pf3D7_07_v3	482451	484081	PF3D7_0710800	protein transport protein USE1, putative	Core	0.074031	0.066323	0.027445	0.062165	0.124027	0.056013	0.073082	0.098122	0.061625
Pf3D7_07_v3	484588	486287	PF3D7_0710900	50S ribosomal protein L1, mitochondrial, putative	Core	-0.056421	-0.091796	-0.094082	-0.078867	-0.035539	-0.056694	-0.055925	-0.056778	-0.090402
Pf3D7_07_v3	487031	491220	PF3D7_0711000	AAA family ATPase, CDC48 subfamily	Core	-0.032089	-0.094443	-0.082697	-0.095058	-0.040679	-0.049635	-0.068753	-0.072431	-0.050105
Pf3D7_07_v3	492269	493482	PF3D7_0711100	conserved protein, unknown function	Core	0.092691	0.035925	0.054437	0.010857	0.043514	0.063783	0.054618	0.032934	-0.01629
Pf3D7_07_v3	494988	498490	PF3D7_0711200	conserved Plasmodium protein, unknown function	Core	-0.067635	-0.049055	-0.042263	-0.069863	-0.048495	-0.072027	-0.041197	-0.010019	-0.036493
Pf3D7_07_v3	499086	499945	PF3D7_0711300	conserved Plasmodium protein, unknown function	Core	0.173763	0.089693	0.143348	0.131799	0.139341	0.13636	0.108405	0.128539	0.158658
Pf3D7_07_v3	500158	502844	PF3D7_0711400	histone deacetylase complex subunit SAP18, putative	Core	0.054096	0.021906	0.035553	-0.030997	0.02179	0.026902	0.038333	-0.013011	0.039708
Pf3D7_07_v3	504995	507561	PF3D7_0711500	regulator of chromosome condensation, putative	Core	0.124687	0.06357	0.086983	0.007897	0.068622	0.07602	0.062583	0.044723	0.037168
Pf3D7_07_v3	511700	519675	PF3D7_0711700	erythrocyte membrane protein 1, PfEMP1	Internal Hypervariable	0.062616	0.061625	0.08723	0.044904	0.03942	0.028655	-0.004415	-0.0023	0.00101
Pf3D7_07_v3	527088	535381	PF3D7_0712000	erythrocyte membrane protein 1, PfEMP1	Internal Hypervariable	0.136728	0.162075	0.177532	0.171574	0.101748	0.111821	0.077267	0.041007	0.106938
Pf3D7_07_v3	542656	550770	PF3D7_0712300	erythrocyte membrane protein 1, PfEMP1	Internal Hypervariable	0.127512	0.09629	0.10906	0.143091	0.131432	0.13219	0.125843	0.096555	0.111247
Pf3D7_07_v3	551908	559328	PF3D7_0712400	erythrocyte membrane protein 1, PfEMP1	Internal Hypervariable	-0.0583	-0.102843	-0.084572	-0.057673	-0.097449	-0.075746	-0.112913	-0.139531	-0.086807
Pf3D7_07_v3	562656	564410	PF3D7_0712500	rifin, pseudogene	Internal Hypervariable	0.299275	0.492126	0.507578	0.377145	-0.157033	-0.080486	-0.10966	-0.08786	-0.257725
Pf3D7_07_v3	566476	574558	PF3D7_0712600	erythrocyte membrane protein 1, PfEMP1	Internal Hypervariable	0.142086	0.117313	0.172316	0.155541	0.042967	0.034241	0.006214	0.021601	0.014464
Pf3D7_07_v3	581136	589173	PF3D7_0712800	erythrocyte membrane protein 1, PfEMP1	Internal Hypervariable	0.033945	0.040198	0.044454	0.038649	-0.00915	-0.008736	0.02028	-0.031873	-0.021008
Pf3D7_07_v3	590076	597983	PF3D7_0712900	erythrocyte membrane protein 1, PfEMP1	Internal Hypervariable	0.009295	-0.008028	-0.005705	-0.019278	-0.003594	0.003855	-0.082396	-0.123297	0.001806
Pf3D7_07_v3	601891	603631	PF3D7_0713000	rifin	Internal Hypervariable	-0.029089	-0.06239	-0.077847	-0.02368	-0.110885	-0.078093	-0.048246	-0.047119	-0.061645
Pf3D7_07_v3	605403	606690	PF3D7_0713100	Pfmc-2TM Maurer's cleft two transmembrane protein	Core	-0.160606	-0.195679	-0.113699	-0.125022	-0.199737	-0.200981	-0.150033	-0.163993	-0.25671
Pf3D7_07_v3	606861	608035	PF3D7_0713200	exported protein family 1	Core	0.032044	0.007606	-0.011249	0.004566	-0.043811	0.036554	0.044633	-0.02539	-0.097507
Pf3D7_07_v3	609047	610772	PF3D7_0713300	erythrocyte membrane protein 1 (PfEMP1), pseudogene	Core	0.002167	0.004354	0.001904	0.005824	-0.010572	0.021388	-0.008265	0.009244	-0.013184
Pf3D7_07_v3	612208	613990	PF3D7_0713400	GPCR-like receptor SR25	Core	-0.018354	-0.009757	0.019853	0.036163	0.02269	-0.041218	0.003038	0.025201	-0.013277
Pf3D7_07_v3	614135	617499	PF3D7_0713500	conserved Plasmodium protein, unknown function	Core	0.056745	0.055212	0.048836	0.010924	0.056642	0.044198	0.086505	0.028505	0.021085
Pf3D7_07_v3	617683	621117	PF3D7_0713600	mitochondrial ribosomal protein S5 precursor, putative	Core	0.042293	0.026485	0.061375	0.044046	0.046885	0.025415	0.053646	0.064668	0.007304
Pf3D7_07_v3	621213	623771	PF3D7_0713700	conserved Plasmodium protein, unknown function	Core	0.037193	0.008739	0.007363	-0.002299	-0.029105	-0.005869	0.000706	-0.026563	-0.014929
Pf3D7_07_v3	624129	625550	PF3D7_0713800	negative elongation factor A, putative	Core	0.034643	0.062069	0.079205	0.032284	0.032384	0.060463	0.075109	0.034555	0.062948
Pf3D7_07_v3	626817	638026	PF3D7_0713900	conserved Plasmodium protein, unknown function	Core	-0.034973	-0.053247	-0.028527	-0.035887	-0.056064	-0.057488	-0.048796	-0.045233	-0.064815
Pf3D7_07_v3	642851	643722	PF3D7_0714000	histone H2B variant	Core	-0.110096	-0.216618	-0.044086	-0.014963	-0.095681	-0.221819	-0.132844	-0.071195	-0.112644
Pf3D7_07_v3	646469	649017	PF3D7_0714100	MAATS1 domain-containing protein, putative	Core	-0.016272	-0.083927	-0.008857	-0.02729	-0.036598	-0.0226	0.003286	-0.043394	-0.034391
Pf3D7_07_v3	650584	655169	PF3D7_0714200	conserved Plasmodium protein, unknown function	Core	-0.039959	-0.010678	0.008255	-0.023062	-0.04309	-0.0445	-0.023014	-0.045895	-0.011491
Pf3D7_07_v3	656621	661919	PF3D7_0714300	palmitoyltransferase DHHC4, putative	Core	-0.039499	-0.067415	-0.009969	-0.051177	-0.076388	-0.089628	-0.054021	-0.053733	-0.042885
Pf3D7_07_v3	662034	663657	PF3D7_0714400	calmodulin, putative	Core	-0.101607	-0.108767	-0.086912	-0.029628	-0.153572	-0.126264	-0.075354	-0.113484	-0.122816
Pf3D7_07_v3	664706	666417	PF3D7_0714500	transcription elongation factor s-II, putative	Core	-0.067232	-0.101611	-0.061469	-0.107548	-0.165355	-0.109896	-0.116806	-0.130603	-0.155858
Pf3D7_07_v3	667735	669962	PF3D7_0714600	conserved protein, unknown function	Core	-0.081888	-0.086499	-0.065059	-0.102339	-0.124717	-0.094075	-0.088274	-0.129145	-0.19537
Pf3D7_07_v3	673201	674514	PF3D7_0715000	4-nitrophenylphosphatase	Core	-0.025286	-0.030723	-0.074361	-0.095507	-0.03541	0.008622	-0.060948	-0.064699	-0.089387
Pf3D7_07_v3	674515	675380	PF3D7_0715100	C-Myc-binding protein, putative	Core	0.058303	0.06592	0.115855	0.081737	0.073603	0.064988	0.056801	0.045729	0.088503
Pf3D7_07_v3	675811	682931	PF3D7_0715200	conserved Plasmodium protein, unknown function	Core	0.002229	0.007643	-0.01368	-0.022521	0.001124	-0.013428	0.025308	-0.013592	-0.00873
Pf3D7_07_v3	684289	686941	PF3D7_0715300	calcium/calmodulin-dependent protein kinase, putative	Core	-0.012166	-0.032179	-0.006102	0.028576	0.016651	0.017538	0.016871	-0.021415	0.007499
Pf3D7_07_v3	687641	689098	PF3D7_0715400	secreted ookinete protein, putative	Core	-0.011107	-0.006954	0.001332	0.002678	-0.025628	-0.024324	-0.024275	0.01696	0.054699
Pf3D7_07_v3	689293	690307	PF3D7_0715500	ATP synthase subunit epsilon, mitochondrial, putative	Core	-0.014489	-0.037979	-0.00157	0.023471	-0.044454	-0.023257	-0.013942	-0.023325	-0.024934
Pf3D7_07_v3	690818	693582	PF3D7_0715600	GTP-binding translation elongation factor tu family protein, putative	Core	-0.033627	-0.01919	-0.013674	-0.030533	-0.051645	-0.058045	-0.015418	-0.016211	-0.013732
Pf3D7_07_v3	694273	695132	PF3D7_0715700	conserved protein, unknown function	Core	0.034749	-0.005622	0.037087	0.029469	-0.026403	-0.063718	0.014102	-0.009853	-0.012357
Pf3D7_07_v3	695350	697154	PF3D7_0715800	drug/metabolite transporter DMT1, putative	Core	-0.027666	-0.031171	0.007511	-0.037561	-0.023664	-0.065712	-0.018912	-0.045498	-0.101729
Pf3D7_07_v3	698989	701159	PF3D7_0715900	cation diffusion facilitator family protein, putative	Core	-0.035103	-0.031728	-0.03459	-0.026717	-0.014052	-0.026014	0.028389	-0.051893	-0.059236
Pf3D7_07_v3	702957	706834	PF3D7_0716000	RNA-binding protein, putative	Core	-0.032308	0.000939	0.005656	-0.009668	-0.014969	-0.026771	0.033823	-0.026541	0.009483
Pf3D7_07_v3	707449	711158	PF3D7_0716100	protein SDA1, putative	Core	-0.054912	-0.046824	-0.028923	-0.016552	-0.054	-0.092076	-0.011869	-0.040811	-0.067482
Pf3D7_07_v3	712219	715217	PF3D7_0716200	PDCD2 domain-containing protein, putative	Core	-0.022822	-0.011427	0.01212	0.022816	-0.003502	-0.019153	0.034477	0.011996	-0.003975
Pf3D7_07_v3	717031	719218	PF3D7_0716300	conserved protein, unknown function	Core	-0.01105	0.019605	0.040277	0.028175	0.031713	0.009743	0.043972	0.043545	4.6e-05
Pf3D7_07_v3	719760	721592	PF3D7_0716400	transcription initiation factor IIA subunit 1, putative	Core	0.07107	0.065839	0.066633	0.062047	0.06797	0.031268	0.054899	0.038715	0.088505
Pf3D7_07_v3	721593	724965	PF3D7_0716500	conserved Plasmodium protein, unknown function	Core	-0.028684	0.007998	-0.021502	0.003826	-0.005103	-0.018756	0.027432	0.038643	0.006766
Pf3D7_07_v3	725046	727469	PF3D7_0716600	cysteine desulfurase	Core	0.028773	0.061968	0.075512	0.051597	0.038808	0.083291	0.056347	0.070568	0.08349
Pf3D7_07_v3	727859	731376	PF3D7_0716700	conserved Plasmodium protein, unknown function	Core	-0.035456	-0.052432	-0.029173	-0.01367	-0.036554	-0.034882	-0.010424	-0.030971	0.036486
Pf3D7_07_v3	731820	733746	PF3D7_0716800	eukaryotic translation initiation factor 3 subunit I, putative	Core	-0.047665	-0.082124	-0.070486	-0.073763	-0.095269	-0.095041	-0.033356	-0.03691	-0.066856
Pf3D7_07_v3	736120	737588	PF3D7_0716900	drug/metabolite transporter DMT2	Core	0.007334	-0.000832	0.009502	0.076951	-0.001085	0.009584	0.01699	0.018916	-0.055147
Pf3D7_07_v3	738328	741459	PF3D7_0717000	conserved Plasmodium membrane protein, unknown function	Core	0.011358	0.033917	0.048885	0.027733	0.028747	-0.015866	0.023486	0.040355	-0.004431
Pf3D7_07_v3	741760	745046	PF3D7_0717100	conserved Plasmodium protein, unknown function	Core	-0.002146	-0.015626	0.007751	0.020215	-0.03672	-0.008574	-0.004377	0.00858	0.005111
Pf3D7_07_v3	745047	746913	PF3D7_0717200	conserved Plasmodium protein, unknown function	Core	-0.034482	-0.009191	-0.034166	-0.044033	-0.002781	-0.034129	-0.056768	-0.04886	0.014174
Pf3D7_07_v3	748740	750949	PF3D7_0717300	transcription initiation factor IIE subunit alpha, putative	Core	0.041242	0.0134	0.105528	0.073722	0.022189	-0.016716	0.024733	0.077247	0.03801
Pf3D7_07_v3	751627	754382	PF3D7_0717400	queuine tRNA-ribosyltransferase, putative	Core	-0.045785	-0.043285	0.018392	-0.022428	-0.047822	-0.056767	-0.032029	-0.019493	-0.107123
Pf3D7_07_v3	755513	757946	PF3D7_0717500	calcium-dependent protein kinase 4	Core	-0.026401	-0.010991	-0.007594	-0.003357	-0.01977	-0.049332	0.020295	0.002394	-0.010093
Pf3D7_07_v3	758470	763127	PF3D7_0717600	conserved Plasmodium protein, unknown function	Core	-0.066972	-0.056993	-0.091588	-0.061103	-0.056413	-0.070558	-0.033049	-0.014345	-0.064981
Pf3D7_07_v3	764544	766663	PF3D7_0717700	serine--tRNA ligase, putative	Core	-0.028271	0.001958	0.025642	-0.01358	-0.030541	-0.057453	-0.019269	0.024444	-0.056419
Pf3D7_07_v3	767107	772199	PF3D7_0717800	conserved Plasmodium protein, unknown function	Core	0.006185	0.005195	0.008643	0.023758	-0.005561	0.001556	0.041194	0.041336	-0.012729
Pf3D7_07_v3	772701	775514	PF3D7_0717900	thioredoxin-like protein	Core	0.139266	0.129635	0.213153	0.160781	0.126776	0.082588	0.126935	0.175757	0.105124
Pf3D7_07_v3	775891	795887	PF3D7_0718000	dynein heavy chain, putative	Core	-0.021357	-0.052273	-0.031412	0.009186	-0.034477	-0.056371	-0.007329	0.010998	-0.035282
Pf3D7_07_v3	796264	804989	PF3D7_0718100	exported serine/threonine protein kinase	Core	-0.012132	-0.042427	0.018784	0.026164	-0.008828	-0.044693	-0.004968	0.011081	-0.079834
Pf3D7_07_v3	812051	820885	PF3D7_0718300	cysteine repeat modular protein 2	Core	-0.015102	-0.04488	-0.024956	0.016433	-0.01564	-0.02474	-0.013561	-0.004077	-0.020323
Pf3D7_07_v3	822188	823265	PF3D7_0718400	mitochondrial ribosomal protein S8 precursor, putative	Core	0.043965	0.016685	-0.008002	0.08063	0.042191	0.018317	0.071855	0.096822	0.078247
Pf3D7_07_v3	824195	826134	PF3D7_0718500	prefoldin subunit 3, putative	Core	-0.008872	-0.012757	-0.001341	0.042501	0.010863	-0.017066	-0.019043	0.002856	-0.031658
Pf3D7_07_v3	826587	831427	PF3D7_0718600	conserved Plasmodium protein, unknown function	Core	-0.034561	-0.036824	-0.014734	0.006232	-0.016193	-0.033489	0.00431	0.009244	-0.030608
Pf3D7_07_v3	831428	833172	PF3D7_0718700	conserved Plasmodium membrane protein, unknown function	Core	-0.07049	-0.050136	-0.023936	-0.012217	-0.035343	-0.043263	-0.022751	-0.008344	-0.027309
Pf3D7_07_v3	833380	835301	PF3D7_0718800	conserved protein, unknown function	Core	-0.004686	-0.021861	-0.023689	-0.024072	0.003732	-0.035652	-0.033213	-0.002981	-0.010824
Pf3D7_07_v3	835707	837111	PF3D7_0718900	conserved Plasmodium protein, unknown function	Core	-0.062601	-0.043194	-0.014647	-0.032765	-0.036267	-0.059942	-0.089575	0.009975	-0.021758
Pf3D7_07_v3	837885	838793	PF3D7_0719000	conserved protein, unknown function	Core	-0.04817	0.044862	0.043059	0.056959	0.057201	0.001869	0.017664	0.027023	0.010538
Pf3D7_07_v3	838794	840274	PF3D7_0719100	ATP synthase F0 subunit a-like protein, putative	Core	-0.135077	-0.081101	-0.149473	-0.062005	-0.095696	-0.125729	-0.04434	-0.0589	-0.146799
Pf3D7_07_v3	840858	843080	PF3D7_0719200	NIMA related kinase 4	Core	0.050761	0.026398	0.077417	0.046534	0.03046	-0.005292	0.045727	0.049881	-0.019705
Pf3D7_07_v3	844245	847843	PF3D7_0719300	actin-related protein, putative	Core	-0.003992	-0.026951	0.040524	0.019462	0.007913	0.004432	-0.003491	0.007062	-0.056886
Pf3D7_07_v3	848148	853843	PF3D7_0719400	conserved Plasmodium protein, unknown function	Core	-0.048038	-0.038971	-0.079675	-0.049963	-0.025254	-0.06166	-0.035842	-0.032223	-0.054079
Pf3D7_07_v3	854402	856904	PF3D7_0719500	LEM3/CDC50 family protein, putative	Core	-0.128673	-0.156829	-0.13614	-0.101096	-0.133162	-0.140427	-0.092739	-0.098072	-0.107105
Pf3D7_07_v3	858492	859742	PF3D7_0719600	60S ribosomal protein L11a, putative	Core	0.037408	-0.031336	0.046538	-0.008089	-0.009006	-0.008403	0.011965	-0.024316	-0.02398
Pf3D7_07_v3	861333	862737	PF3D7_0719700	40S ribosomal protein S10, putative	Core	0.006745	0.023252	0.081749	0.054568	0.008888	-0.017586	0.06424	0.043963	-0.017279
Pf3D7_07_v3	863202	865063	PF3D7_0719800	conserved protein, unknown function	Core	0.100085	0.06662	0.154764	0.132055	0.112432	0.097095	0.088368	0.12213	0.111991
Pf3D7_07_v3	865677	876382	PF3D7_0719900	conserved Plasmodium membrane protein, unknown function	Core	0.006947	0.001864	0.015779	0.027982	0.008583	0.003374	-0.001582	0.013928	-0.020284
Pf3D7_07_v3	876545	877682	PF3D7_0720000	exosome complex component CSL4, putative	Core	0.127874	0.049395	0.14793	0.144269	0.119397	0.11179	0.130606	0.12753	0.088042
Pf3D7_07_v3	877683	878882	PF3D7_0720100	pre-rRNA-processing protein ESF2, putative	Core	-0.010327	-0.009673	0.039581	0.049619	0.007874	-0.058387	0.01721	-0.010666	-0.073637
Pf3D7_07_v3	879204	880196	PF3D7_0720200	conserved protein, unknown function	Core	-0.004953	-0.138061	-0.00388	0.046566	-0.099518	-0.126009	-0.012284	-0.007031	-0.09464
Pf3D7_07_v3	880215	881113	PF3D7_0720300	conserved Plasmodium protein, unknown function	Core	0.057835	-0.016524	0.152008	0.063918	0.102338	0.012359	0.027583	0.063904	0.100001
Pf3D7_07_v3	882686	885238	PF3D7_0720400	apoptosis-inducing factor, putative	Core	-0.033106	-0.078465	-0.036623	-0.021338	-0.069801	-0.093747	-0.04622	-0.020761	-0.072711
Pf3D7_07_v3	886096	887651	PF3D7_0720500	conserved Plasmodium protein, unknown function	Core	-0.018818	0.002601	-0.061025	0.019272	-0.049878	-0.030852	-0.023239	-0.011236	-0.044713
Pf3D7_07_v3	887652	889628	PF3D7_0720600	conserved protein, unknown function	Core	0.109872	0.076876	0.114945	0.144477	0.090301	0.014685	0.067028	0.10024	0.006106
Pf3D7_07_v3	891433	899301	PF3D7_0720700	phosphoinositide-binding protein, putative	Core	-0.041506	-0.07969	-0.050608	-0.023608	-0.061602	-0.09317	-0.055728	-0.030885	-0.07297
Pf3D7_07_v3	899501	901343	PF3D7_0720800	Ham1-like protein, putative	Core	0.020334	0.022979	-0.015911	0.040243	0.036487	-0.009296	0.021759	0.061505	0.012403
Pf3D7_07_v3	901344	903037	PF3D7_0720900	tetratricopeptide repeat protein, putative	Core	-0.137674	-0.133498	-0.143635	-0.10109	-0.129958	-0.124515	-0.1293	-0.087551	-0.173016
Pf3D7_07_v3	903893	914921	PF3D7_0721000	conserved Plasmodium membrane protein, unknown function	Core	-0.039972	-0.060823	-0.036653	-0.036232	-0.055694	-0.065812	-0.04576	-0.025946	-0.08339
Pf3D7_07_v3	916184	917418	PF3D7_0721100	conserved protein, unknown function	Core	-0.035767	-0.017161	-0.039068	-0.053329	0.022592	-0.042055	0.007533	0.008692	-0.02764
Pf3D7_07_v3	917708	921066	PF3D7_0721200	conserved Plasmodium protein, unknown function	Core	-0.012014	-0.05815	-0.033805	-0.043736	-0.018035	-0.049651	-0.022457	0.002973	-0.028577
Pf3D7_07_v3	922035	925234	PF3D7_0721300	ATP-dependent RNA helicase DBP7, putative	Core	0.055174	-0.008691	0.027241	0.049251	0.024299	-0.028057	0.020735	0.048641	0.031731
Pf3D7_07_v3	926442	928271	PF3D7_0721400	rhoptry protein, putative	Core	-0.09644	-0.105123	-0.094986	-0.065867	-0.100573	-0.116207	-0.120755	-0.06816	-0.074887
Pf3D7_07_v3	928272	931103	PF3D7_0721500	conserved Plasmodium membrane protein, unknown function	Core	-0.028591	-0.048163	-0.033783	-0.070394	-0.013041	-0.069907	-0.042722	0.011021	-0.053893
Pf3D7_07_v3	931209	932414	PF3D7_0721600	40S ribosomal protein S5, putative	Core	-0.040414	-0.116983	-0.004736	-0.043723	-0.074589	-0.112002	-0.07169	-0.004193	-0.032262
Pf3D7_07_v3	935247	937150	PF3D7_0721700	secreted ookinete protein, putative	Core	-0.02421	-0.058565	-0.047708	-0.010329	-0.037731	-0.060897	-0.025222	0.007334	-0.013182
Pf3D7_07_v3	938029	939145	PF3D7_0721800	conserved Plasmodium protein, unknown function	Core	0.0123	-0.046327	-0.018423	-0.01788	-0.037888	-0.031357	-0.055178	-0.003643	-0.017822
Pf3D7_07_v3	939465	940500	PF3D7_0721900	V-type ATPase V0 subunit e, putative	Core	0.002267	0.023068	0.023809	0.041978	0.018239	0.029469	0.008975	-0.016176	-0.00497
Pf3D7_07_v3	941526	942763	PF3D7_0722000	conserved Plasmodium protein, unknown function	Core	-0.04354	-0.03686	-0.060568	-0.054409	-0.010511	0.015805	-0.009166	0.013845	-0.013941
Pf3D7_07_v3	943773	945484	PF3D7_0722100	protein pelota homolog, putative	Core	-0.106887	-0.092203	-0.073095	-0.014947	-0.031244	-0.058232	-0.099901	-0.041585	-0.047005
Pf3D7_07_v3	946113	948862	PF3D7_0722200	rhoptry-associated leucine zipper-like protein 1	Core	-0.068242	-0.113003	-0.031649	-0.045738	-0.068783	-0.093901	-0.081485	-0.064006	-0.106124
Pf3D7_07_v3	949199	953364	PF3D7_0722300	ubiquitin carboxyl-terminal hydrolase, putative	Core	-0.036994	-0.035541	-0.031076	-0.009959	-0.023681	-0.049913	-0.032468	-0.017435	-0.014788
Pf3D7_07_v3	954534	956593	PF3D7_0722400	Obg-like ATPase 1, putative	Core	0.008156	-0.049168	-0.001332	0.035479	-0.005713	-0.040112	0.037466	-0.014817	-0.057133
Pf3D7_07_v3	956670	958267	PF3D7_0722500	pre-mRNA-splicing factor CWC15, putative	Core	0.042208	0.043581	-0.025157	0.071669	0.021331	0.067969	0.07233	0.078175	0.076806
Pf3D7_07_v3	958636	960944	PF3D7_0722600	U3 small nucleolar RNA-associated protein 7, putative	Core	0.001099	-0.064308	-0.049466	-0.02389	-0.05805	-0.043802	-0.021653	-0.039586	-0.03605
Pf3D7_07_v3	961781	962697	PF3D7_0722700	conserved protein, unknown function	Core	-0.072449	-0.08541	-0.031199	-0.035675	0.005303	-0.036584	-0.009732	-0.006725	-0.026746
Pf3D7_07_v3	963120	965359	PF3D7_0722800	conserved protein, unknown function	Core	-0.02081	-0.003986	-0.030099	-0.024263	0.011038	0.026924	0.003199	0.026522	0.022029
Pf3D7_07_v3	965414	968032	PF3D7_0722900	conserved protein, unknown function	Core	-0.01469	-0.026045	0.006877	-0.022376	0.004931	-0.014467	-0.043534	-0.0066	0.007595
Pf3D7_07_v3	968586	969985	PF3D7_0723000	tRNAHis guanylyltransferase, putative	Core	-0.119786	-0.114759	-0.125337	-0.043935	-0.071241	-0.056965	-0.059297	-0.086713	-0.024668
Pf3D7_07_v3	970242	972127	PF3D7_0723100	protein CPH1, putative	Core	0.019539	-0.001162	0.022972	0.059038	0.047268	0.069073	0.006183	0.031086	0.073003
Pf3D7_07_v3	972408	974522	PF3D7_0723200	conserved Plasmodium protein, unknown function	Core	-0.072039	-0.06097	-0.07108	-0.064143	-0.04228	-0.062833	-0.048663	-0.088736	-0.066112
Pf3D7_07_v3	975516	978658	PF3D7_0723300	conserved protein, unknown function	Core	-0.164716	-0.180448	-0.181123	-0.163332	-0.1479	-0.124507	-0.177388	-0.134175	-0.107156
Pf3D7_07_v3	978670	983438	PF3D7_0723400	conserved Plasmodium protein, unknown function	Core	0.002288	-0.013233	0.004009	-0.025858	0.006456	0.019077	0.017849	0.004895	0.013689
Pf3D7_07_v3	984528	985708	PF3D7_0723500	dynactin subunit 5, putative	Core	0.004681	0.035406	-0.006899	-0.022758	0.016468	0.060225	0.033803	-0.010153	0.019881
Pf3D7_07_v3	986348	987615	PF3D7_0723600	proteasome assembly chaperone 4, putative	Core	0.048732	0.103258	0.103228	0.047143	0.12216	0.065914	0.091598	0.119221	0.104201
Pf3D7_07_v3	987895	991493	PF3D7_0723700	metallo-hydrolase/oxidoreductase, putative	Core	0.000783	0.000952	0.012803	0.048997	0.028868	0.002855	0.020119	0.040631	0.037009
Pf3D7_07_v3	992982	1000467	PF3D7_0723800	conserved Plasmodium protein, unknown function	Core	-0.019776	-0.050529	-0.017768	0.005198	-0.02912	-0.043164	-0.049547	-0.017823	-0.052744
Pf3D7_07_v3	1000468	1004996	PF3D7_0723900	RNA-binding protein, putative	Core	0.015413	-0.001929	0.017417	0.015485	-0.014382	-0.024148	0.000513	0.004802	-0.029184
Pf3D7_07_v3	1006085	1012395	PF3D7_0724000	Rab GTPase activator and protein kinase, putative	Core	-0.012911	-0.037814	-0.022644	-0.014862	-0.018736	-0.042856	-0.018162	0.002496	-0.009753
Pf3D7_07_v3	1013045	1016699	PF3D7_0724100	conserved Plasmodium protein, unknown function	Core	0.029314	0.005153	0.007502	-0.063691	0.00682	-0.009174	-0.025437	-0.02428	-0.044036
Pf3D7_07_v3	1019134	1020917	PF3D7_0724200	type 2A phosphatase-associated protein 42, putative	Core	0.010395	-0.023572	-0.073734	-0.078984	-0.02693	-0.030726	-0.033242	-0.019047	-0.044749
Pf3D7_07_v3	1021258	1022880	PF3D7_0724300	ubiquinone biosynthesis O-methyltransferase, putative	Core	0.077413	0.001318	0.043261	0.013759	0.036122	0.010927	-0.002085	-0.020214	0.034118
Pf3D7_07_v3	1023401	1024371	PF3D7_0724400	mitochondrial import inner membrane translocase subunit TIM14, putative	Core	0.086533	-0.017205	0.105407	0.167476	0.049424	-0.016374	0.075243	0.052898	0.097501
Pf3D7_07_v3	1024422	1026305	PF3D7_0724500	conserved Plasmodium protein, unknown function	Core	-0.003072	-0.042018	-0.096278	-0.024629	-0.018577	-0.05367	-0.053447	0.016019	0.011128
Pf3D7_07_v3	1026306	1033327	PF3D7_0724600	protein kinase, putative	Core	-0.03457	-0.039352	-0.078833	-0.020987	-0.028352	-0.045513	-0.051789	-0.021127	-0.026748
Pf3D7_07_v3	1034719	1046359	PF3D7_0724700	conserved Plasmodium protein, unknown function	Core	-0.051062	-0.05574	-0.075487	-0.085194	-0.056989	-0.062775	-0.039952	-0.056795	-0.074649
Pf3D7_07_v3	1047177	1049612	PF3D7_0724800	kelch domain-containing protein, putative	Core	-0.022995	-0.065309	-0.033242	-0.052113	-0.038693	-0.055557	-0.023137	-0.010571	-0.019163
Pf3D7_07_v3	1052215	1058408	PF3D7_0724900	kinesin-19, putative	Core	0.011743	-0.013423	-0.006376	-0.063909	-0.011003	-0.042027	-0.01824	-0.047538	-0.045648
Pf3D7_07_v3	1058683	1063226	PF3D7_0725000	exonuclease I, putative	Core	0.048537	0.011125	0.042917	0.008258	0.056565	0.009283	0.027654	0.014148	0.028957
Pf3D7_07_v3	1065002	1070490	PF3D7_0725100	conserved Plasmodium membrane protein, unknown function	Core	-0.048442	-0.047304	-0.066127	-0.070541	-0.046849	-0.075921	-0.050568	-0.041414	-0.028125
Pf3D7_07_v3	1070730	1071969	PF3D7_0725200	mago nashi protein homologue, putative	Core	-0.025633	-0.061881	-0.009497	-0.039233	0.011569	-0.091126	-0.08078	-0.077507	-0.014283
Pf3D7_07_v3	1071970	1075004	PF3D7_0725300	conserved protein, unknown function	Core	-0.019353	-0.023673	-0.030601	-0.007983	-0.029394	-0.046075	-0.005304	-0.025826	-0.026633
Pf3D7_07_v3	1078765	1080305	PF3D7_0725400	conserved Plasmodium protein, unknown function	Core	0.007569	-0.049627	-0.008998	-0.031541	-0.072215	0.009992	0.008307	0.039309	-0.012217
Pf3D7_07_v3	1080392	1082593	FALSE	NA	NA	-0.090218	-0.133217	-0.16513	-0.105918	-0.16784	-0.18563	-0.151466	-0.178864	-0.159876
Pf3D7_07_v3	1083511	1085847	PF3D7_0725600	18S ribosomal RNA	Core	-0.468243	-0.632798	-0.362792	-0.252138	-0.545402	-0.617901	-0.466722	-0.309183	-0.577468
Pf3D7_07_v3	1086570	1090607	PF3D7_0726000	28S ribosomal RNA	Core	-0.433438	-0.518841	-0.427502	-0.2531	-0.477987	-0.496372	-0.429202	-0.361178	-0.347941
Pf3D7_07_v3	1093316	1096372	PF3D7_0726100	Plasmodium exported protein, unknown function	Core	-0.019481	-0.040641	-0.063394	-0.040317	-0.054221	-0.03571	-0.001317	-0.055863	0.003859
Pf3D7_07_v3	1099884	1103217	PF3D7_0726200	serine/threonine protein kinase, FIKK family	Core	-0.076208	-0.08432	-0.085342	-0.119642	-0.089881	-0.083316	-0.070861	-0.069574	-0.110526
Pf3D7_07_v3	1103906	1108597	PF3D7_0726300	DNA mismatch repair protein PMS1, putative	Core	-0.013734	-0.015534	-0.045394	-0.087868	-0.026948	-0.00566	-0.018288	-0.037151	-0.014652
Pf3D7_07_v3	1108598	1124742	PF3D7_0726400	conserved Plasmodium membrane protein, unknown function	Core	-0.062673	-0.062879	-0.100917	-0.109717	-0.079236	-0.042799	-0.075196	-0.084264	-0.037701
Pf3D7_07_v3	1126306	1136827	PF3D7_0726500	ubiquitin carboxyl-terminal hydrolase, putative	Core	0.005106	0.002573	-0.056233	-0.005007	-0.020808	0.025339	-0.017299	-0.046343	0.049399
Pf3D7_07_v3	1140229	1143004	PF3D7_0726600	conserved Plasmodium protein, unknown function	Core	-0.023311	-0.03428	-0.091329	-0.060403	-0.065602	-0.002639	-0.02162	-0.084053	-0.017208
Pf3D7_07_v3	1145398	1147388	PF3D7_0726900	mitochondrial import inner membrane translocase subunit TIM50, putative	Core	-0.007305	-0.001209	-0.082336	-0.048578	-0.01035	0.016698	-0.041507	-0.066713	-0.010534
Pf3D7_07_v3	1147389	1151308	PF3D7_0727000	vacuolar protein sorting-associated protein 53, putative	Core	0.024505	0.027018	-0.071517	-0.066183	0.011264	0.039345	0.008948	-0.033657	0.006129
Pf3D7_07_v3	1151905	1155605	PF3D7_0727100	conserved protein, unknown function	Core	0.042636	0.024399	-0.030585	-0.033212	-0.005258	0.011426	0.000948	-0.008583	0.032458
Pf3D7_07_v3	1156498	1158659	PF3D7_0727200	cysteine desulfurase, putative	Core	0.024915	-0.004129	-0.040962	-0.04374	-0.008322	-0.017109	0.008646	-0.058067	0.002197
Pf3D7_07_v3	1159450	1162070	PF3D7_0727300	DNA (cytosine-5)-methyltransferase	Core	0.030665	-0.013727	0.002474	-0.035075	-0.007351	-0.036392	-0.021794	-0.040619	0.00437
Pf3D7_07_v3	1162460	1164081	PF3D7_0727400	proteasome subunit alpha type-5, putative	Core	0.003992	-0.02885	-0.066091	0.018289	-0.012216	-0.032617	-0.021213	-0.007393	0.041937
Pf3D7_07_v3	1164205	1166828	PF3D7_0727500	mTERF domain-containing protein, putative	Core	0.020506	0.000411	-0.012455	-0.053962	0.042265	0.024401	0.014767	-0.03765	0.026302
Pf3D7_07_v3	1167191	1171051	PF3D7_0727600	conserved Plasmodium protein, unknown function	Core	-0.022639	0.007284	-0.079145	-0.072771	-0.008398	0.007131	-0.005266	-0.04703	0.007182
Pf3D7_07_v3	1171052	1174406	PF3D7_0727700	conserved Plasmodium protein, unknown function	Core	0.016199	-0.014977	-0.009459	0.019683	-0.00839	0.019674	0.028083	-0.030033	0.044307
Pf3D7_07_v3	1175694	1181950	PF3D7_0727800	cation transporting ATPase, putative	Core	0.00124	-0.001492	-0.048636	-0.022265	-0.011426	0.048721	0.022418	-0.02516	0.017818
Pf3D7_07_v3	1184151	1190422	PF3D7_0727900	conserved Plasmodium protein, unknown function	Core	-0.079474	-0.057202	-0.101654	-0.092509	-0.076311	-0.053856	-0.069635	-0.121254	-0.046485
Pf3D7_07_v3	1190929	1192539	PF3D7_0728000	eukaryotic translation initiation factor 2 subunit alpha	Core	0.11011	0.105823	0.090754	0.066844	0.138138	0.076645	0.077417	0.075036	0.051223
Pf3D7_07_v3	1193366	1210551	PF3D7_0728100	conserved Plasmodium membrane protein, unknown function	Core	-0.035836	-0.030539	-0.107748	-0.062558	-0.013247	-0.005508	-0.057228	-0.081696	-0.010226
Pf3D7_07_v3	1211407	1213679	PF3D7_0728200	actin-like protein, putative	Core	-0.095128	-0.047167	-0.175941	-0.069781	-0.079028	0.010427	-0.066696	-0.076079	-0.039575
Pf3D7_07_v3	1213680	1214726	PF3D7_0728300	conserved protein, unknown function	Core	-0.021971	-0.020055	-0.061391	0.018348	-0.011918	-0.031354	-0.020387	-0.070446	-0.016447
Pf3D7_07_v3	1215926	1217451	PF3D7_0728500	conserved Plasmodium protein, unknown function	Core	-0.009891	0.030845	-0.064762	0.030675	0.066045	0.141332	-0.005353	0.031504	0.102458
Pf3D7_07_v3	1218176	1225723	PF3D7_0728600	RING zinc finger protein, putative	Core	-0.029907	-0.0494	-0.074136	-0.062233	-0.025952	-0.027179	-0.056771	-0.077286	-0.049991
Pf3D7_07_v3	1225779	1228964	PF3D7_0728700	alpha/beta hydrolase, putative	Core	-0.081819	-0.090464	-0.076168	-0.132095	-0.083485	-0.056731	-0.092962	-0.106797	-0.075649
Pf3D7_07_v3	1230339	1232226	PF3D7_0728800	conserved Plasmodium protein, unknown function	Core	-0.022298	-0.066427	-0.069245	-0.074743	-0.059292	0.00222	-0.04478	-0.053724	-0.02574
Pf3D7_07_v3	1232227	1234922	PF3D7_0728900	RNA-binding protein, putative	Core	0.029955	0.018854	0.007452	0.001712	0.041829	-0.007062	-0.001902	0.025645	0.084314
Pf3D7_07_v3	1235449	1236957	PF3D7_0729000	signal recognition particle subunit SRP9	Core	-0.041806	-0.001062	-0.130886	-0.073084	-0.013294	0.001507	-0.013025	-0.021895	0.041403
Pf3D7_07_v3	1238196	1246438	PF3D7_0729100	conserved Plasmodium protein, unknown function	Core	0.031702	0.015548	-0.010347	0.004511	0.027445	0.042202	-0.011191	0.008194	0.028203
Pf3D7_07_v3	1247148	1248514	PF3D7_0729200	1-cys peroxiredoxin	Core	-0.038214	-0.033075	-0.090983	-0.054142	-0.005672	-0.023178	-0.046477	-0.035006	-0.006761
Pf3D7_07_v3	1248587	1251753	PF3D7_0729300	60S ribosomal export protein NMD3, putative	Core	-0.003654	-0.031038	-0.064847	-0.049466	-0.006091	0.045258	-0.02877	-0.031583	0.014012
Pf3D7_07_v3	1252597	1254347	PF3D7_0729400	ribosome biogenesis protein BRX1, putative	Core	-0.087427	-0.122039	-0.104025	-0.040106	-0.1408	-0.062083	-0.087335	-0.08039	-0.08225
Pf3D7_07_v3	1255121	1257903	PF3D7_0729500	mRNA (N6-adenosine)-methyltransferase, putative	Core	0.028085	0.012538	-0.038845	-0.008134	0.020326	0.025634	0.00494	-0.033923	-0.007862
Pf3D7_07_v3	1258537	1259942	PF3D7_0729600	conserved Plasmodium protein, unknown function	Core	0.038681	-0.000497	0.036291	0.036269	0.009455	-0.017049	-0.028341	-0.057848	0.003504
Pf3D7_07_v3	1259943	1263030	PF3D7_0729700	conserved protein, unknown function	Core	-0.123912	-0.08327	-0.180326	-0.136447	-0.105632	-0.042337	-0.05998	-0.089462	-0.11062
Pf3D7_07_v3	1265660	1281566	PF3D7_0729900	dynein heavy chain, putative	Core	-0.041107	-0.021538	-0.058103	-0.051963	-0.023505	-0.013759	-0.047552	-0.053288	-0.039033
Pf3D7_07_v3	1282663	1285769	PF3D7_0730100	tRNA pseudouridine synthase D, putative	Core	-0.043906	-0.008769	-0.080524	-0.070185	-0.03576	0.008863	-0.029735	-0.036125	-0.017886
Pf3D7_07_v3	1285807	1289649	PF3D7_0730200	AP-4 complex subunit beta, putative	Core	-0.045958	0.002291	-0.098551	-0.047208	-0.040839	-0.021349	-0.042875	-0.035225	-0.039199
Pf3D7_07_v3	1297209	1301704	PF3D7_0730300	AP2 domain transcription factor AP2-L, putative	Core	-0.125152	-0.050018	-0.134897	-0.127674	-0.08899	-0.035851	-0.096145	-0.0928	-0.041288
Pf3D7_07_v3	1304097	1305346	PF3D7_0730400	IMP1-like protein, putative	Core	-0.160549	-0.074699	-0.137891	-0.209068	-0.11942	-0.080681	-0.164802	-0.138168	-0.05066
Pf3D7_07_v3	1305644	1314465	PF3D7_0730500	conserved Plasmodium protein, unknown function	Core	-0.163441	-0.109341	-0.21972	-0.120862	-0.142702	-0.076916	-0.113871	-0.142206	-0.059552
Pf3D7_07_v3	1321056	1322617	PF3D7_0730800	Plasmodium exported protein, unknown function, unspecified product	Core	-0.051501	-0.040087	-0.095665	-0.089084	-0.074715	-0.054451	-0.085403	-0.038463	0.039652
Pf3D7_07_v3	1325125	1332063	PF3D7_0730900	EMP1-trafficking protein	Core	-0.150694	-0.114435	-0.225587	-0.126808	-0.11416	-0.098025	-0.131963	-0.170668	-0.042776
Pf3D7_07_v3	1332925	1335188	PF3D7_0731000	unspecified product	Core	-0.067923	-0.067177	-0.181566	-0.063286	-0.050086	-0.084478	-0.118538	-0.04157	-0.03117
Pf3D7_07_v3	1338709	1342040	PF3D7_0731100	EMP1-trafficking protein	Core	-0.122054	-0.068754	-0.145064	-0.133761	-0.073571	-0.075332	-0.142453	-0.085044	-0.043659
Pf3D7_07_v3	1342592	1344246	PF3D7_0731200	Plasmodium exported protein, unknown function	Core	-0.040804	-0.037576	-0.126601	-0.063279	-0.05545	0.026042	-0.045399	-0.012378	5.9e-05
Pf3D7_07_v3	1349782	1351399	PF3D7_0731300	Plasmodium exported protein (PHISTb), unknown function	Core	-0.089021	-0.038648	-0.193717	-0.093585	-0.097521	-0.032312	-0.064701	-0.087615	0.036112
Pf3D7_07_v3	1353508	1355732	PF3D7_0731400	serine/threonine protein kinase, FIKK family, pseudogene	Core	-0.052295	0.013444	-0.049627	-0.050914	0.006905	0.004204	-0.021004	-0.066213	0.070037
Pf3D7_07_v3	1357805	1363179	PF3D7_0731500	erythrocyte binding antigen-175	Core	-0.088225	-0.057538	-0.078256	-0.115401	-0.030755	-0.0218	-0.045879	-0.068824	-0.00085
Pf3D7_07_v3	1367911	1370846	PF3D7_0731600	acyl-CoA synthetase	Core	-0.127453	-0.064387	-0.1263	-0.098236	-0.057461	-0.010809	-0.030853	-0.086213	-0.037797
Pf3D7_07_v3	1371813	1373010	PF3D7_0731700	Plasmodium exported protein (hyp9), unknown function	Core	-0.160835	-0.052063	-0.165445	-0.130742	-0.057643	-0.009282	-0.07647	-0.11359	-0.040689
Pf3D7_07_v3	1378368	1381019	PF3D7_0731800	alpha/beta hydrolase, putative	Core	-0.114559	-0.060406	-0.111122	-0.110036	-0.08969	-0.012119	-0.068278	-0.093485	-0.018273
Pf3D7_07_v3	1382160	1383774	PF3D7_0731900	rifin, pseudogene	Subtelomeric Hypervariable	-0.099199	-0.088351	-0.110504	-0.081175	-0.097064	-0.063057	-0.04079	-0.050868	0.021311
Pf3D7_07_v3	1385385	1386876	PF3D7_0732000	stevor	Subtelomeric Hypervariable	-0.155184	-0.265172	-0.186622	-0.000717	-0.257944	-0.270783	-0.149303	-0.180757	-0.178953
Pf3D7_07_v3	1390461	1392293	PF3D7_0732200	rifin	Subtelomeric Hypervariable	-0.061675	-0.056016	-0.129725	0.022436	-0.04753	0.015908	-0.012766	0.002548	0.022193
Pf3D7_07_v3	1402373	1404228	PF3D7_0732500	rifin	Subtelomeric Hypervariable	-0.322881	-0.347922	-0.377818	-0.308601	-0.375619	-0.319592	-0.334216	-0.340262	-0.333437
Pf3D7_07_v3	1410206	1412481	PF3D7_0732800	erythrocyte membrane protein 1 (PfEMP1), exon 2	Subtelomeric Hypervariable	-0.332522	-0.401145	-0.35093	-0.365227	-0.383274	-0.38076	-0.408545	-0.415238	-0.330481
Pf3D7_07_v3	1414184	1415933	PF3D7_0732900	rifin	Subtelomeric Hypervariable	0.008545	0.069855	-0.008152	0.00553	0.044049	0.102007	0.020489	-0.079957	0.107604
Pf3D7_07_v3	1417338	1426484	PF3D7_0733000	erythrocyte membrane protein 1, PfEMP1	Subtelomeric Hypervariable	0.221282	0.237403	0.262233	0.231357	0.129092	0.140295	0.077487	0.010917	0.070561
Pf3D7_08_v3	21111	28903	PF3D7_0800100	erythrocyte membrane protein 1, PfEMP1	Subtelomeric Hypervariable	0.05851	0.086393	0.091627	0.081643	-0.009548	0.018787	-0.025588	-0.042544	0.00343
Pf3D7_08_v3	29450	39283	PF3D7_0800200	erythrocyte membrane protein 1, PfEMP1	Subtelomeric Hypervariable	-0.108167	-0.149711	-0.118548	-0.109365	-0.148423	-0.111231	-0.10049	-0.214979	-0.149193
Pf3D7_08_v3	40698	51189	PF3D7_0800300	erythrocyte membrane protein 1, PfEMP1	Subtelomeric Hypervariable	-0.049485	-0.047236	-0.060855	-0.071669	-0.029899	-0.023424	-0.121222	-0.195382	0.015645
Pf3D7_08_v3	56102	57953	PF3D7_0800500	rifin	Subtelomeric Hypervariable	-0.219264	-0.281274	-0.26442	-0.173237	-0.224432	-0.208504	-0.276275	-0.208959	-0.089684
Pf3D7_08_v3	65466	72035	PF3D7_0800700	surface-associated interspersed protein 8.3 (SURFIN 8.3)	Subtelomeric Hypervariable	-0.285188	-0.36491	-0.35738	-0.272687	-0.361663	-0.255871	-0.287854	-0.279581	-0.187385
Pf3D7_08_v3	79573	80892	PF3D7_0800800	Plasmodium exported protein (hyp7), unknown function	Core	0.044433	0.080668	0.058129	-0.029984	0.074466	0.1209	0.006171	0.059648	0.111961
Pf3D7_08_v3	82878	84154	PF3D7_0800900	Plasmodium exported protein (hyp7), unknown function, pseudogene	Core	-0.151178	-0.11214	-0.193459	-0.134327	-0.059365	-0.028857	-0.149787	-0.070318	-0.00092
Pf3D7_08_v3	84318	88672	PF3D7_0801000	Plasmodium exported protein (PHISTc), unknown function	Core	-0.102231	-0.074202	-0.117779	-0.072811	-0.068869	-0.080286	-0.147116	-0.060541	-0.00461
Pf3D7_08_v3	91147	97821	PF3D7_0801100	28S ribosomal RNA	Core	-0.081123	-0.049449	-0.091736	-0.085766	-0.055232	-0.042919	-0.121783	-0.056972	0.044653
Pf3D7_08_v3	98640	99301	PF3D7_0801200	5.8S ribosomal RNA	Core	-0.058717	-0.062074	-0.03611	-0.045173	-0.043632	-0.034606	-0.045281	-0.008092	-0.019689
Pf3D7_08_v3	101704	103076	PF3D7_0801300	von Willebrand factor A domain-related protein	Core	-0.018962	0.041048	-0.038285	-0.058487	-0.0013	0.054668	0.034239	-0.01657	0.057554
Pf3D7_08_v3	104275	105138	PF3D7_0801400	conserved Plasmodium protein, unknown function	Core	-0.104575	-0.094342	-0.048896	-0.101216	-0.090708	-0.022457	-0.035063	-0.06155	-0.034288
Pf3D7_08_v3	106343	108492	PF3D7_0801500	nucleolar protein 10, putative	Core	-0.143218	-0.108365	-0.183603	-0.148369	-0.10418	-0.074582	-0.114382	-0.078648	-0.05323
Pf3D7_08_v3	108930	109807	PF3D7_0801600	conserved protein, unknown function	Core	-0.133825	-0.034038	-0.087534	-0.084065	-0.07865	-0.060119	-0.058737	-0.028437	-0.041592
Pf3D7_08_v3	112049	118127	PF3D7_0801700	sentrin-specific protease 2, putative	Core	-0.133454	-0.064114	-0.139884	-0.086215	-0.069754	-0.043692	-0.101407	-0.068576	0.013823
Pf3D7_08_v3	118782	122317	PF3D7_0801800	mannose-6-phosphate isomerase, putative	Core	-0.095233	-0.062027	-0.132024	-0.081596	-0.041277	-0.038674	-0.064683	-0.059788	0.016809
Pf3D7_08_v3	128599	143087	PF3D7_0801900	lysine-specific histone demethylase, putative	Core	-0.117215	-0.073566	-0.154243	-0.104376	-0.066693	-0.042416	-0.091675	-0.05336	-0.044804
Pf3D7_08_v3	145839	150532	PF3D7_0802000	glutamate dehydrogenase, putative	Core	-0.089948	-0.059794	-0.088083	-0.079942	-0.034526	-0.021717	-0.061862	-0.037114	-0.04098
Pf3D7_08_v3	151558	159918	PF3D7_0802100	AP2 domain transcription factor, putative	Core	-0.113193	-0.065837	-0.1422	-0.061889	-0.056466	-0.031927	-0.089247	-0.056522	-0.015807
Pf3D7_08_v3	165166	166328	PF3D7_0802200	1-cys peroxiredoxin	Core	-0.115309	-0.042162	-0.120195	-0.132038	-0.065379	-0.040717	-0.019039	-0.065162	-0.08696
Pf3D7_08_v3	166819	170684	PF3D7_0802300	periodic tryptophan protein 2, putative	Core	-0.081292	0.011797	-0.058708	-0.047972	0.022613	0.03662	0.026299	0.006763	0.038111
Pf3D7_08_v3	171615	174516	PF3D7_0802400	conserved Plasmodium protein, unknown function	Core	-0.073398	-0.02026	-0.077757	0.008814	0.019243	-0.00413	-0.002575	-0.015321	-0.00647
Pf3D7_08_v3	174517	179156	PF3D7_0802500	inositol 5-phosphatase, putative	Core	-0.079173	-0.032058	-0.114861	-0.067256	-0.046389	-0.018283	-0.024687	-0.017042	-0.03625
Pf3D7_08_v3	180313	188339	PF3D7_0802600	adenylyl cyclase beta	Core	-0.055613	-0.040101	-0.101805	-0.053975	-0.025712	0.00119	-0.026941	-0.003979	0.006572
Pf3D7_08_v3	188340	190566	PF3D7_0802700	conserved Plasmodium protein, unknown function	Core	-0.078195	-0.050742	-0.154299	-0.086308	-0.021978	-0.039461	-0.07851	-0.042372	-0.067694
Pf3D7_08_v3	191726	194353	PF3D7_0802800	serine/threonine protein phosphatase 2B catalytic subunit A	Core	-0.042112	-0.068425	-0.056394	-0.027288	-0.049287	-0.043057	-0.04938	-0.046559	-0.04065
Pf3D7_08_v3	194898	195928	PF3D7_0802900	conserved Plasmodium protein, unknown function	Core	-0.023623	0.029092	-0.062357	-0.033533	0.076687	0.006741	0.002038	-0.016503	-0.028438
Pf3D7_08_v3	196331	198864	PF3D7_0803000	peptidyl-prolyl cis-trans isomerase	Core	-0.083309	-0.02489	-0.137219	-0.064327	-0.055386	-0.038776	-0.039286	-0.068481	-0.032575
Pf3D7_08_v3	198931	203168	PF3D7_0803100	U3 small nucleolar RNA-associated protein 14, putative	Core	-0.041252	-0.036728	-0.086657	-0.024883	-0.062743	-0.037098	-0.057977	-0.044902	-0.055291
Pf3D7_08_v3	203991	206911	PF3D7_0803200	filament assembling protein, putative	Core	-0.031185	0.014016	-0.080718	-0.046865	0.016899	0.01506	-0.009696	-0.020797	0.034292
Pf3D7_08_v3	208201	210541	PF3D7_0803300	mitogen-activated protein kinase organizer 1, putative	Core	-0.018437	-0.001067	-0.078781	-0.027997	-0.031787	0.002219	-0.00696	-0.02017	-0.0113
Pf3D7_08_v3	212002	216221	PF3D7_0803400	DNA repair and recombination protein RAD54, putative	Core	-0.01895	-0.009621	-0.086917	-0.024863	-0.014207	-0.019	-0.043232	-0.006003	0.006021
Pf3D7_08_v3	217638	222541	PF3D7_0803500	AAA family ATPase, putative	Core	-0.096335	-0.074976	-0.169788	-0.085821	-0.109328	-0.087785	-0.085087	-0.082738	-0.060324
Pf3D7_08_v3	223512	230459	PF3D7_0803600	conserved Plasmodium protein, unknown function	Core	-0.067178	-0.041095	-0.087193	-0.050727	-0.017675	-0.005332	-0.036129	-0.02227	-0.025695
Pf3D7_08_v3	231148	233006	PF3D7_0803700	tubulin gamma chain	Core	-0.068263	-0.056417	-0.110917	-0.096148	-0.038812	-0.014536	-0.035196	-0.0592	0.014626
Pf3D7_08_v3	233217	234676	PF3D7_0803800	proteasome subunit beta type-4	Core	0.076969	0.111516	0.031422	-0.002418	0.080021	0.136782	0.043314	0.11544	0.121885
Pf3D7_08_v3	237603	241298	PF3D7_0804000	cactin homolog, putative	Core	-0.029593	-0.027802	-0.072335	-0.004987	-0.033093	-0.007257	-0.020115	-0.026245	-0.042243
Pf3D7_08_v3	241853	245025	PF3D7_0804300	zinc finger protein, putative	Core	-0.017576	-0.039963	-0.035542	0.010634	-0.003007	-0.00072	-0.026451	0.01995	-0.025885
Pf3D7_08_v3	245461	248183	PF3D7_0804400	methionine aminopeptidase 1c, putative	Core	-0.018992	0.026222	-0.06843	-0.042633	0.00286	0.051106	0.013538	0.04428	-0.009892
Pf3D7_08_v3	249833	268646	PF3D7_0804500	conserved Plasmodium membrane protein, unknown function	Core	-0.048614	-0.040568	-0.090433	-0.055289	-0.032645	-0.028493	-0.051087	-0.029798	-0.03637
Pf3D7_08_v3	268647	270946	PF3D7_0804600	tRNA pseudouridine synthase, putative	Core	0.007837	-0.011623	-0.05975	0.032296	-0.021178	-0.014561	-0.033179	0.014609	-0.029559
Pf3D7_08_v3	271167	277663	PF3D7_0804700	conserved Plasmodium protein, unknown function	Core	-0.052436	-0.026056	-0.103329	-0.054385	-0.008841	0.003648	-0.013941	-0.021202	-0.019936
Pf3D7_08_v3	278131	279284	PF3D7_0804800	peptidyl-prolyl cis-trans isomerase	Core	-0.124465	-0.087465	-0.188601	-0.12099	-0.061046	-0.054995	-0.087165	-0.013165	-0.029526
Pf3D7_08_v3	279461	281436	PF3D7_0804900	GTPase-activating protein, putative	Core	-0.029951	-0.009124	-0.053991	-0.036424	0.000707	-0.009009	-0.034352	-0.018593	-0.024424
Pf3D7_08_v3	282816	284772	PF3D7_0805000	alpha/beta hydrolase, putative	Core	-0.029838	0.01462	-0.021972	-0.029934	0.041929	-0.04109	-0.044736	0.017845	0.034818
Pf3D7_08_v3	286709	288870	PF3D7_0805100	conserved protein, unknown function	Core	-0.069721	-0.109125	-0.069875	-0.069502	-0.099699	-0.136141	-0.083236	-0.105139	-0.091189
Pf3D7_08_v3	290652	291433	PF3D7_0805200	gamete release protein, putative	Core	-0.17162	-0.116777	-0.181824	-0.095606	-0.080053	-0.109312	-0.104524	-0.091309	-0.06671
Pf3D7_08_v3	292863	297121	PF3D7_0805300	conserved Plasmodium protein, unknown function	Core	-0.088005	-0.074741	-0.115701	-0.099498	-0.064412	-0.077073	-0.075652	-0.046086	-0.037021
Pf3D7_08_v3	303120	304846	PF3D7_0805400	N-acetyltransferase, GNAT family, putative	Core	-0.1141	-0.113668	-0.131423	-0.093495	-0.076982	-0.077608	-0.099988	-0.101237	-0.044737
Pf3D7_08_v3	305045	308799	PF3D7_0805500	conserved Plasmodium protein, unknown function	Core	-0.105033	-0.105866	-0.160869	-0.115617	-0.089163	-0.099529	-0.098112	-0.077818	-0.074001
Pf3D7_08_v3	311784	313210	PF3D7_0805600	PAP2-like protein, putative	Core	-0.015262	-0.054357	-0.044667	0.017695	-0.048533	-0.019164	-0.025685	-0.01793	0.021369
Pf3D7_08_v3	313922	318976	PF3D7_0805700	serine/threonine protein kinase, FIKK family	Core	-0.037819	-0.035297	-0.064628	-0.015978	-0.021742	-0.040266	-0.053508	0.003608	0.001461
Pf3D7_08_v3	322117	323927	PF3D7_0805800	conserved Plasmodium protein, unknown function	Core	0.016529	0.081635	0.022826	0.015079	0.099846	0.062345	0.072826	0.091041	0.070201
Pf3D7_08_v3	324029	325905	PF3D7_0805900	conserved protein, unknown function	Core	-0.071845	-0.033723	-0.105439	-0.049303	-0.036405	-0.068257	-0.045045	-0.033141	-0.004666
Pf3D7_08_v3	325965	330254	PF3D7_0806000	AAA family ATPase, putative	Core	-0.028535	-0.032646	-0.038943	0.01258	-0.022187	-0.043513	-0.019304	0.038966	-0.017477
Pf3D7_08_v3	330401	332928	PF3D7_0806100	conserved Plasmodium protein, unknown function	Core	-0.073244	-0.017059	-0.128908	-0.080829	-0.051727	-0.04585	-0.029192	0.021154	-0.019393
Pf3D7_08_v3	333129	337814	PF3D7_0806200	Dpy-19-like C-mannosyltransferase, putative	Core	0.054789	0.04417	0.006867	0.050947	0.041683	0.010999	0.020948	0.057987	0.036515
Pf3D7_08_v3	337815	343504	PF3D7_0806300	ferlin-like protein, putative	Core	-0.022852	0.00638	-0.062235	-0.042033	0.031784	0.011713	-0.008744	0.010062	-0.003838
Pf3D7_08_v3	344038	345071	PF3D7_0806400	UDP-N-acetylglucosamine transferase subunit ALG13, putative	Core	-0.093414	-0.110933	-0.108757	-0.092886	-0.075161	-0.046833	-0.11619	-0.081224	-0.055586
Pf3D7_08_v3	345177	347704	PF3D7_0806500	DnaJ protein, putative	Core	0.026	0.061389	0.018269	0.016135	0.072122	0.027128	0.039923	0.011848	0.032628
Pf3D7_08_v3	349067	353612	PF3D7_0806600	kinesin-like protein, putative	Core	-0.055868	-0.053865	-0.084564	-0.069152	-0.029873	-0.058368	-0.051629	-0.02974	-0.050421
Pf3D7_08_v3	354222	362646	PF3D7_0806700	conserved Plasmodium membrane protein, unknown function	Core	-0.1044	-0.096177	-0.115389	-0.108081	-0.074153	-0.089628	-0.092243	-0.070591	-0.072129
Pf3D7_08_v3	363010	366671	PF3D7_0806800	V-type proton ATPase subunit a, putative	Core	0.022167	0.053178	0.020197	0.019572	0.073182	0.045839	0.051372	0.064356	0.046518
Pf3D7_08_v3	368357	369996	PF3D7_0806900	conserved protein, unknown function	Core	-0.070882	-0.044689	-0.120127	-0.056761	-0.073566	-0.001808	-0.043898	-0.047619	-0.03959
Pf3D7_08_v3	370534	372762	PF3D7_0807000	YEATS domain-containing protein, putative	Core	0.124458	0.133916	0.100634	0.108607	0.12536	0.123412	0.117194	0.124276	0.101758
Pf3D7_08_v3	372763	377117	PF3D7_0807100	DNA helicase PSH3	Core	-0.195797	-0.259365	-0.175419	-0.198	-0.229209	-0.254423	-0.208456	-0.252052	-0.221584
Pf3D7_08_v3	377774	379696	PF3D7_0807200	conserved Plasmodium membrane protein, unknown function	Core	0.043379	-0.030121	-0.004549	0.021766	-0.01523	-0.072878	0.030249	0.030355	-0.057114
Pf3D7_08_v3	381314	383097	PF3D7_0807300	ras-related protein Rab-18	Core	0.004734	-0.022682	-0.020482	0.005012	0.008894	0.002197	-0.005789	0.000867	-0.027325
Pf3D7_08_v3	384048	386047	PF3D7_0807400	coenzyme Q-binding protein COQ10 homolog, mitochondrial	Core	0.106162	0.026873	0.060614	0.090446	0.086913	0.046402	0.074802	0.067198	0.104227
Pf3D7_08_v3	386969	388614	PF3D7_0807500	proteasome subunit alpha type-6, putative	Core	0.073293	0.004567	0.045191	0.050232	0.031852	0.014748	0.023635	0.056387	0.004764
Pf3D7_08_v3	389346	394509	PF3D7_0807600	conserved Plasmodium protein, unknown function	Core	0.01	-0.068965	0.000515	0.01287	-0.029693	-0.034253	-0.04387	-0.0364	-0.045864
Pf3D7_08_v3	395398	399037	PF3D7_0807700	serine protease DegP	Core	0.059777	0.020115	0.041971	0.06834	0.033452	0.012829	0.045303	0.068988	0.013477
Pf3D7_08_v3	399341	401610	PF3D7_0807800	26S proteasome regulatory subunit RPN10, putative	Core	0.064734	0.018127	0.018111	0.011668	0.050229	0.003124	0.009137	0.04646	0.014591
Pf3D7_08_v3	402345	404391	PF3D7_0807900	tyrosine--tRNA ligase	Core	0.024157	-0.021431	0.00815	-0.004913	-0.013166	-0.055945	-0.024481	0.025443	-0.013564
Pf3D7_08_v3	404746	409334	PF3D7_0808000	conserved Plasmodium protein, unknown function	Core	-0.032595	-0.035964	-0.058314	-0.024298	-0.030325	-0.008479	-0.02706	0.017548	-0.083419
Pf3D7_08_v3	409686	415418	PF3D7_0808100	AP-3 complex subunit delta, putative	Core	0.009704	-0.033851	0.014553	0.00196	-0.047429	-0.024224	-0.012436	0.003125	-0.054098
Pf3D7_08_v3	416094	418315	PF3D7_0808200	plasmepsin X	Core	-0.053455	-0.082034	-0.072263	-0.06101	-0.071512	-0.065871	-0.062703	-0.012225	-0.080251
Pf3D7_08_v3	421243	422890	PF3D7_0808300	ubiquitin regulatory protein, putative	Core	-0.012254	0.03372	-0.014802	-0.021314	-0.032523	-0.011573	0.002039	-0.009944	-0.0445
Pf3D7_08_v3	423277	424786	PF3D7_0808400	coatomer subunit epsilon, putative	Core	0.024332	-0.002026	-0.024019	-0.057374	-0.067579	-0.052955	-0.048666	0.021339	-0.039784
Pf3D7_08_v3	430915	439301	PF3D7_0808600	erythrocyte membrane protein 1, PfEMP1	Internal Hypervariable	0.012724	-0.022386	0.040542	0.05035	-0.023756	-0.011259	-0.009585	-0.020156	-0.002215
Pf3D7_08_v3	440158	448312	PF3D7_0808700	erythrocyte membrane protein 1, PfEMP1	Internal Hypervariable	0.01215	0.078744	0.063559	0.027784	-0.067383	-0.051802	-0.075672	-0.082218	-0.110209
Pf3D7_08_v3	450365	452149	PF3D7_0808800	rifin	Internal Hypervariable	-0.124061	-0.164807	-0.122658	-0.042612	-0.164725	-0.129293	-0.11355	-0.095365	-0.085491
Pf3D7_08_v3	453553	455169	PF3D7_0808900	rifin	Internal Hypervariable	-0.125991	-0.194472	-0.109997	-0.124679	-0.176816	-0.180781	-0.15654	-0.135021	-0.120628
Pf3D7_08_v3	459062	466817	PF3D7_0809100	erythrocyte membrane protein 1, PfEMP1	Internal Hypervariable	0.045216	0.048943	0.02482	0.09563	0.049244	0.045437	-0.013308	0.025335	0.05145
Pf3D7_08_v3	467693	472143	PF3D7_0809200	asparagine-rich antigen Pfa55-14	Core	0.016222	0.005516	-0.036563	-0.038813	-0.017174	0.035127	0.001928	-0.010841	-0.005055
Pf3D7_08_v3	474003	475429	PF3D7_0809300	unspecified product	Core	-0.067948	-0.121548	-0.11606	-0.092246	-0.113195	-0.070166	-0.095312	-0.063001	-0.126064
Pf3D7_08_v3	475430	478318	PF3D7_0809400	conserved protein, unknown function	Core	0.023956	0.001716	0.052284	0.053486	0.001626	-0.025909	-0.005399	0.054217	0.01202
Pf3D7_08_v3	478319	479076	PF3D7_0809500	histone acetyltransferase subunit NuA4, putative	Core	-0.121635	-0.158732	-0.075784	-0.230253	-0.12988	-0.20316	-0.225243	-0.157958	-0.139611
Pf3D7_08_v3	479730	497632	PF3D7_0809600	peptidase family C50, putative	Core	-0.002649	-0.023149	-0.017509	-0.009768	-0.011994	-0.044407	-0.045207	0.003904	-0.032428
Pf3D7_08_v3	499213	501819	PF3D7_0809700	RuvB-like helicase 1	Core	0.007971	-0.01833	-0.01144	0.044125	-0.013011	-0.073935	-0.019285	-0.006087	-0.012701
Pf3D7_08_v3	502088	506948	PF3D7_0809800	conserved Plasmodium protein, unknown function	Core	-0.041931	-0.066507	-0.066389	-0.050024	-0.059608	-0.074256	-0.042936	-0.023978	-0.078115
Pf3D7_08_v3	507974	512678	PF3D7_0809900	JmjC domain-containing protein, putative	Core	-0.00299	-0.02392	0.017436	-0.010616	-0.015646	-0.051902	-0.046652	0.024921	-0.027694
Pf3D7_08_v3	519081	520241	PF3D7_0810100	apicoplast ribosomal protein L33 precursor, putative	Core	0.029849	0.029982	0.045392	0.022983	0.037437	-0.026523	0.006043	0.023964	0.030869
Pf3D7_08_v3	520937	524259	PF3D7_0810200	ABC1 family, putative	Core	-0.037799	-0.035907	-0.032116	-0.035305	-0.021038	-0.050104	-0.048205	0.007363	-0.023828
Pf3D7_08_v3	524808	527854	PF3D7_0810300	protein phosphatase PPM5, putative	Core	0.007578	-0.024791	-0.028499	-0.093096	-0.022711	-0.002338	-0.046921	-0.040698	-0.010815
Pf3D7_08_v3	531970	534250	PF3D7_0810400	aquaporin, putative	Core	-0.128744	-0.151749	-0.097354	-0.112018	-0.175341	-0.156195	-0.13688	-0.075136	-0.121897
Pf3D7_08_v3	534251	536869	PF3D7_0810500	protein phosphatase PPM7, putative	Core	-0.01666	-0.003798	0.055708	0.001707	-0.044747	-0.088749	-0.035779	-0.012548	0.013696
Pf3D7_08_v3	541721	545046	PF3D7_0810600	ATP-dependent RNA helicase DBP1, putative	Core	0.000937	0.012807	-0.019951	-0.006205	0.00901	-0.0146	0.000408	-0.002279	0.001992
Pf3D7_08_v3	545913	547615	PF3D7_0810700	conserved Plasmodium protein, unknown function	Core	-0.070555	-0.104867	-0.07044	-0.025884	-0.028007	-0.111795	-0.103724	-0.135705	-0.034836
Pf3D7_08_v3	547950	550866	PF3D7_0810800	hydroxymethyldihydropterin pyrophosphokinase-dihydropteroate synthase	Core	0.015445	0.011889	-0.010779	-0.020471	-0.003569	-0.016188	-0.008819	-0.049855	0.020721
Pf3D7_08_v3	550949	552678	PF3D7_0810900	conserved Plasmodium protein, unknown function	Core	0.058409	-0.027565	-0.022084	-0.049938	0.009828	0.012931	-0.030833	-0.01678	0.019039
Pf3D7_08_v3	554187	557455	PF3D7_0811000	cullin-1, putative	Core	-0.040069	-0.095011	-0.047721	-0.032953	-0.020871	-0.092575	-0.060192	-0.034377	-0.031766
Pf3D7_08_v3	557634	559756	PF3D7_0811100	mitochondrial carrier protein, putative	Core	-0.11832	-0.079146	-0.105611	-0.062273	-0.01756	-0.102637	-0.095434	-0.071221	-0.014508
Pf3D7_08_v3	560494	564526	PF3D7_0811200	ER membrane protein complex subunit 1, putative	Core	0.000624	-0.026916	0.010719	0.069404	0.00284	-0.024349	-0.031176	0.005504	0.033404
Pf3D7_08_v3	567574	573398	PF3D7_0811300	CCR4-associated factor 1	Core	-0.020986	-0.052813	-0.029443	-0.025188	-0.028505	-0.033899	-0.03279	-0.023712	-0.034497
Pf3D7_08_v3	575736	578620	PF3D7_0811400	conserved protein, unknown function	Core	0.030281	0.00195	0.046928	0.07329	0.020894	0.010828	0.043925	0.036882	0.027757
Pf3D7_08_v3	579233	582471	PF3D7_0811500	histone-arginine methyltransferase CARM1, putative	Core	-0.007219	-0.015554	-0.005571	0.002244	-0.044242	-0.048521	-0.039839	0.010785	-0.047042
Pf3D7_08_v3	582733	587203	PF3D7_0811600	conserved protein, unknown function	Core	0.020927	0.035895	0.022964	0.091195	0.007394	0.010393	0.032378	0.059787	0.060552
Pf3D7_08_v3	589571	593569	PF3D7_0811700	conserved Plasmodium protein, unknown function	Core	-0.040359	-0.03196	-0.060184	-0.026072	-0.05225	-0.025473	-0.034877	-0.034834	-0.038383
Pf3D7_08_v3	593570	595662	PF3D7_0811800	conserved Plasmodium protein, unknown function	Core	0.111525	0.147735	0.130175	-0.000305	0.128636	0.096882	0.105354	0.133033	0.095564
Pf3D7_08_v3	595940	600426	PF3D7_0811900	RNA-binding protein, putative	Core	0.04173	0.008712	0.054049	0.030219	-0.008126	-0.023993	0.012117	0.027578	0.013469
Pf3D7_08_v3	600427	602497	PF3D7_0812000	conserved protein, unknown function	Core	0.002881	-0.021202	0.024336	0.036766	-0.0293	-0.05403	-0.024191	0.01819	-0.052663
Pf3D7_08_v3	604673	613101	PF3D7_0812100	proteasome activator complex subunit 4, putative	Core	-0.019434	-0.049056	-0.036443	-0.007864	-0.046074	-0.05617	-0.043801	-0.03869	-0.039991
Pf3D7_08_v3	613102	614890	PF3D7_0812220	GTPase, putative	Core	-0.04775	-0.06162	-0.038465	-0.018573	-0.051716	-0.078721	-0.069978	-0.039221	0.017753
Pf3D7_08_v3	614891	618071	PF3D7_0812200	trypsin-like serine protease, putative	Core	0.038389	0.001513	0.027292	0.085382	-0.002024	-0.007149	8e-05	0.032455	0.028344
Pf3D7_08_v3	618593	620478	PF3D7_0812300	sporozoite surface protein 3, putative	Core	0.015828	-0.037433	0.022008	0.012017	-0.008537	-0.018016	0.001101	0.040889	-0.022467
Pf3D7_08_v3	621555	623692	PF3D7_0812400	karyopherin alpha	Core	-0.017696	-0.041674	-0.040212	-0.00873	-0.032813	-0.028847	0.008579	-0.008893	-0.012657
Pf3D7_08_v3	625819	629195	PF3D7_0812500	RNA-binding protein, putative	Core	0.022379	0.002826	0.041951	0.025322	-0.030801	-0.055758	0.023624	-0.021048	-0.054664
Pf3D7_08_v3	631334	632479	PF3D7_0812600	ubiquitin-conjugating enzyme E2, putative	Core	0.014768	-0.052211	0.062735	0.05864	-0.01448	-0.032149	0.008436	0.063588	0.02791
Pf3D7_08_v3	633740	634947	PF3D7_0812700	U1 small nuclear ribonucleoprotein C, putative	Core	0.031575	-0.033018	0.025354	0.050396	-0.010451	-0.039243	0.011389	-0.028745	-0.015893
Pf3D7_08_v3	636378	641708	PF3D7_0812900	conserved Plasmodium protein, unknown function	Core	0.037025	0.01188	0.053813	0.040305	0.038594	-0.003649	0.034818	0.014773	0.00136
Pf3D7_08_v3	642836	645135	PF3D7_0813000	conserved protein, unknown function	Core	0.038848	0.015514	-0.003168	0.024982	0.030721	0.03268	0.054725	0.03543	0.096995
Pf3D7_08_v3	647066	649554	PF3D7_0813100	conserved Plasmodium protein, unknown function	Core	0.050598	0.012125	0.064608	0.043729	0.059651	0.025355	0.034443	0.037832	0.048907
Pf3D7_08_v3	651167	653054	PF3D7_0813200	CS domain protein, putative	Core	0.042964	0.010536	0.021859	0.062178	0.041514	0.004735	0.069936	0.051243	0.003326
Pf3D7_08_v3	655828	657880	PF3D7_0813300	conserved protein, unknown function	Core	-0.013481	-0.053751	-0.046102	-0.056132	-0.050066	-0.093738	-0.073417	-0.055252	-0.067424
Pf3D7_08_v3	658243	662345	PF3D7_0813400	conserved protein, unknown function	Core	-0.000511	-0.029722	-0.011917	-0.013628	-0.040676	-0.057472	-0.010109	-0.03016	0.023562
Pf3D7_08_v3	665298	667345	PF3D7_0813500	PUB domain-containing protein, putative	Core	-0.002723	0.010302	0.001084	0.024796	-0.024691	-0.029169	0.014767	0.038414	-0.013227
Pf3D7_08_v3	669291	670945	PF3D7_0813600	translation initiation factor SUI1, putative	Core	-0.073887	-0.103522	-0.084828	-0.069813	-0.105737	-0.051998	-0.063988	-0.084574	-0.005069
Pf3D7_08_v3	670946	675666	PF3D7_0813700	ABC transporter F family member 1	Core	-0.007602	-0.04235	-0.038727	-0.024053	-0.070089	-0.057579	-0.043244	-0.022664	-0.053507
Pf3D7_08_v3	676141	677714	PF3D7_0813800	GDP-mannose 4,6-dehydratase	Core	0.026581	0.028517	0.00403	0.010569	0.02847	0.044817	0.041296	0.036201	0.041743
Pf3D7_08_v3	677739	678975	PF3D7_0813900	40S ribosomal protein S16, putative	Core	-0.005161	-0.031908	-0.10214	0.020793	-0.007319	-0.053361	-0.02516	-0.034857	0.071911
Pf3D7_08_v3	680707	682059	PF3D7_0814000	60S ribosomal protein L13-2, putative	Core	-0.058956	-0.067255	-0.119094	-0.065003	-0.052182	-0.036673	-0.067923	-0.070565	-0.005869
Pf3D7_08_v3	682268	683822	PF3D7_0814100	conserved Plasmodium protein, unknown function	Core	0.030831	0.006305	0.085618	0.071734	-0.034011	-0.03682	-0.040692	0.003181	0.066447
Pf3D7_08_v3	687090	688336	PF3D7_0814200	DNA/RNA-binding protein Alba 1	Core	0.07987	0.042355	0.066962	0.11386	0.060682	0.096114	0.072427	0.105996	0.086764
Pf3D7_08_v3	690291	694393	PF3D7_0814300	AAA family ATPase, putative	Core	-0.037846	-0.040392	-0.006115	0.002	-0.053708	-0.067866	-0.035973	-0.04549	-0.027625
Pf3D7_08_v3	694965	697772	PF3D7_0814400	phospholipase DDHD1, putative	Core	-0.032316	-0.026654	-0.020807	0.000331	-0.050882	-0.014959	-0.023811	0.002723	-0.013624
Pf3D7_08_v3	700126	702902	PF3D7_0814500	conserved protein, unknown function	Core	-0.093703	-0.081691	-0.048978	-0.024914	-0.114072	-0.075377	-0.051616	-0.066737	-0.089756
Pf3D7_08_v3	703252	704933	PF3D7_0814600	conserved protein, unknown function	Core	-0.016658	-0.073319	-0.019912	-0.019041	-0.046627	-0.0937	-0.041364	-0.006958	-0.029213
Pf3D7_08_v3	705826	707246	PF3D7_0814700	conserved Plasmodium protein, unknown function	Core	-0.016355	-0.008197	0.024789	0.042451	-0.011397	-0.047866	0.043372	0.035569	0.018389
Pf3D7_08_v3	707978	709074	PF3D7_0814900	superoxide dismutase [Fe]	Core	0.017486	-0.042039	0.019977	0.028898	-0.020642	-0.07049	-0.0241	-0.047598	-0.064478
Pf3D7_08_v3	709083	710850	PF3D7_0815000	selenoprotein	Core	-0.065838	-0.120106	-0.032293	-0.051585	-0.098964	-0.104571	-0.113502	-0.094315	-0.05513
Pf3D7_08_v3	710989	714416	PF3D7_0815100	heptatricopeptide repeat and RAP domain-containing protein, putative	Core	0.031945	0.035714	-0.002299	0.012678	0.039087	0.02197	0.03804	0.006159	0.042588
Pf3D7_08_v3	716863	719996	PF3D7_0815200	importin subunit beta, putative	Core	0.047945	0.029598	0.022528	0.040535	0.030319	0.018387	0.028948	0.031663	-0.028828
Pf3D7_08_v3	721678	725628	PF3D7_0815300	FAD-dependent monooxygenase, putative	Core	0.012219	-0.020858	0.029678	0.019369	0.001542	-0.038448	-0.027261	0.017448	0.010711
Pf3D7_08_v3	725629	726752	PF3D7_0815400	ATP synthase-associated protein, putative	Core	0.052805	0.022616	0.073234	0.048121	0.069004	0.048302	-0.001214	0.013439	0.035439
Pf3D7_08_v3	727412	729822	PF3D7_0815500	conserved Plasmodium protein, unknown function	Core	0.072205	0.044248	0.151381	0.115909	0.073753	-0.004063	0.020269	0.069561	0.057882
Pf3D7_08_v3	729823	732437	PF3D7_0815600	eukaryotic translation initiation factor 3 subunit G, putative	Core	0.06154	0.009443	0.091187	0.080483	0.053413	-0.010682	0.03318	0.036947	0.030472
Pf3D7_08_v3	733029	734823	PF3D7_0815700	ubiquitin	Core	0.063943	0.000193	0.129069	0.027211	0.064417	0.019041	0.02644	0.004884	-0.014889
Pf3D7_08_v3	735430	741431	PF3D7_0815800	vacuolar protein sorting-associated protein 9, putative	Core	0.006825	-0.037167	0.030892	0.03598	-0.009304	-0.028212	-0.020708	0.009934	-0.024631
Pf3D7_08_v3	743255	745755	PF3D7_0815900	dihydrolipoyl dehydrogenase, apicoplast	Core	-0.064288	-0.084886	-0.025877	-0.044189	-0.044564	-0.069166	-0.033514	-0.030939	-0.042453
Pf3D7_08_v3	745763	747738	PF3D7_0816000	ribosome assembly protein RRB1, putative	Core	0.041064	-0.022708	0.010819	0.047893	0.018881	-0.019824	0.024866	0.038624	-0.01873
Pf3D7_08_v3	748403	749852	PF3D7_0816100	phosphopantothenoylcysteine decarboxylase, putative	Core	0.1819	0.15437	0.185404	0.2155	0.220111	0.146829	0.203101	0.140129	0.135362
Pf3D7_08_v3	749853	750961	PF3D7_0816200	vacuolar protein sorting-associated protein 2, putative	Core	-0.006141	-0.01692	-0.068943	-0.01719	-0.000879	-0.03519	-0.051435	-0.046526	-0.0124
Pf3D7_08_v3	751692	756423	PF3D7_0816300	conserved Plasmodium protein, unknown function	Core	-0.020533	-0.07364	0.002123	-0.010923	-0.027982	-0.042964	-0.061527	-0.035216	-0.065655
Pf3D7_08_v3	756974	758457	PF3D7_0816400	EF-hand calcium-binding domain-containing protein, putative	Core	-0.030346	-0.07291	-0.010088	0.023476	0.027978	-0.061049	-0.046048	0.021392	-0.04212
Pf3D7_08_v3	759888	761281	PF3D7_0816500	small heat shock protein HSP20, putative	Core	0.012526	-0.030354	0.032137	-0.044735	-0.030029	-0.094502	-0.032444	-0.043625	-0.028874
Pf3D7_08_v3	761868	765580	PF3D7_0816600	chaperone protein ClpB1	Core	0.050671	0.002896	0.055434	0.025393	0.035743	0.005297	0.01861	0.055234	0.01873
Pf3D7_08_v3	767899	770042	PF3D7_0816800	meiotic recombination protein DMC1, putative	Core	0.170217	0.082706	0.176926	0.174481	0.117143	0.05158	0.141892	0.177827	0.110124
Pf3D7_08_v3	770696	772023	PF3D7_0816900	adenylate kinase 2	Core	0.06288	0.121526	0.046403	0.021005	0.056585	0.056489	0.105948	0.096947	0.053997
Pf3D7_08_v3	772318	773987	PF3D7_0817000	NEDD8-activating enzyme E1 catalytic subunit, putative	Core	0.036196	0.030141	0.09711	0.040098	0.074536	0.044685	0.080503	0.117236	-0.036932
Pf3D7_08_v3	774049	777024	PF3D7_0817100	tRNA modification GTPase, putative	Core	0.021317	-0.034873	0.014761	0.029622	-0.005831	-0.016996	0.030834	0.011542	-0.006878
Pf3D7_08_v3	777025	779897	PF3D7_0817200	conserved protein, unknown function	Core	-0.04761	-0.104356	-0.085891	-0.074738	-0.05687	-0.10556	-0.068438	-0.079189	-0.083737
Pf3D7_08_v3	782659	789866	PF3D7_0817300	conserved Plasmodium protein, unknown function	Core	0.032192	0.001538	0.054516	0.046844	-0.011937	-0.013056	0.00234	0.001296	-0.003542
Pf3D7_08_v3	794037	798056	PF3D7_0817400	phosphatase, putative	Core	0.026178	0.034736	0.082319	0.068006	0.039218	-0.047498	0.008973	0.056913	0.067109
Pf3D7_08_v3	798527	800455	PF3D7_0817500	histidine triad nucleotide-binding protein 1	Core	0.049003	0.015438	0.079269	0.070245	0.0117	-0.008515	0.012624	0.062946	0.045281
Pf3D7_08_v3	800670	804284	PF3D7_0817600	conserved protein, unknown function	Core	0.0175	-0.043572	0.096806	0.005816	0.006553	-0.030422	-0.016525	0.003909	-0.053874
Pf3D7_08_v3	805547	813715	PF3D7_0817700	rhoptry neck protein 5	Core	0.011851	-0.01796	0.065816	0.027663	0.018314	-0.025233	-0.002844	-0.000291	-0.008913
Pf3D7_08_v3	816553	817352	PF3D7_0817900	high mobility group protein B2	Core	-0.005422	-0.023072	-0.043656	0.003738	0.015596	0.018989	-0.058589	-0.006667	-0.002053
Pf3D7_08_v3	821084	822702	PF3D7_0818000	U4/U6.U5 small nuclear ribonucleoprotein, putative	Core	0.01424	-0.02208	-0.019305	0.024192	-0.013696	0.033235	-0.025485	0.025115	0.058111
Pf3D7_08_v3	824314	826768	PF3D7_0818100	zinc finger protein, putative	Core	0.034918	-0.044233	-0.003972	0.003143	-0.012791	-0.010897	-0.017364	0.017926	0.005992
Pf3D7_08_v3	829756	831704	PF3D7_0818200	14-3-3 protein	Core	0.035594	-0.057857	0.008773	0.052835	-0.010678	-0.02927	-0.045596	0.027246	0.081993
Pf3D7_08_v3	832935	835584	PF3D7_0818300	dynactin subunit 6, putative	Core	-0.031032	-0.095899	-0.069891	-0.016807	-0.047339	-0.065978	-0.071871	-0.038976	0.02234
Pf3D7_08_v3	835728	837098	PF3D7_0818400	rRNA-processing protein FCF1, putative	Core	-0.051126	-0.080561	-0.115012	-0.048916	-0.017193	-0.025712	-0.047849	-0.020481	-0.012305
Pf3D7_08_v3	842067	843465	PF3D7_0818500	zinc finger protein, putative	Core	0.021963	-0.046499	0.018721	-0.015321	-0.040258	-0.050889	0.002248	-0.007969	-0.018963
Pf3D7_08_v3	845003	847630	PF3D7_0818600	BEM46-like protein, putative	Core	0.084326	0.075344	0.068172	0.087888	0.064138	0.03315	0.044508	0.026546	0.040696
Pf3D7_08_v3	848027	853197	PF3D7_0818700	DNA helicase, putative	Core	0.015042	-0.017248	0.002151	0.018681	0.004871	0.000755	-0.015227	-0.011039	0.018232
Pf3D7_08_v3	855404	856992	PF3D7_0818800	U3 small nucleolar ribonucleoprotein protein IMP4, putative	Core	0.056921	0.006465	8.7e-05	0.053361	-0.014275	0.042757	0.087888	0.014969	0.073996
Pf3D7_08_v3	860134	862667	PF3D7_0818900	heat shock protein 70	Core	0.04028	-0.029962	0.003759	0.015323	-0.015744	-0.021014	-0.024096	0.006922	-0.014849
Pf3D7_08_v3	863255	868387	PF3D7_0819000	conserved Plasmodium protein, unknown function	Core	-0.016186	-0.048004	-0.032339	-0.033984	-0.012529	-0.027851	-0.029104	-0.051077	-0.024311
Pf3D7_08_v3	869312	870824	PF3D7_0819100	BRIX domain, putative	Core	0.005021	-0.035768	-0.047097	0.047144	-0.026616	-0.050841	-0.006324	-0.043007	-0.014351
Pf3D7_08_v3	871160	873690	PF3D7_0819200	perforin-like protein 5	Core	0.054565	0.017051	0.046447	-0.012755	0.015414	0.022125	-0.001887	0.014974	-0.002632
Pf3D7_08_v3	874117	877748	PF3D7_0819300	conserved Plasmodium protein, unknown function	Core	-0.086261	-0.105491	-0.071468	-0.064267	-0.068251	-0.092017	-0.063163	-0.033093	-0.073685
Pf3D7_08_v3	878245	880709	PF3D7_0819400	perforin-like protein 4	Core	-0.060059	-0.063988	-0.032769	-0.050197	-0.084674	-0.073447	-0.034093	-0.030524	-0.087775
Pf3D7_08_v3	881340	884640	PF3D7_0819500	conserved protein, unknown function	Core	0.058265	0.03211	0.023512	0.079003	0.051915	-0.005576	0.032625	0.049688	0.018384
Pf3D7_08_v3	884948	886386	PF3D7_0819600	conserved protein, unknown function	Core	0.097052	0.009972	0.06997	0.094688	0.031362	-0.023133	0.03483	0.050525	-0.004543
Pf3D7_08_v3	887876	890721	PF3D7_0819700	conserved Plasmodium protein, unknown function	Core	-0.084266	-0.074935	-0.119526	-0.044252	-0.094746	-0.077303	-0.020296	-0.07275	-0.066189
Pf3D7_08_v3	891408	898752	PF3D7_0819800	conserved Plasmodium protein, unknown function	Core	-0.033386	-0.047015	-0.032228	-0.011604	-0.023508	-0.067319	-0.060142	-0.041869	-0.016138
Pf3D7_08_v3	900492	907964	PF3D7_0820000	Snf2-related CBP activator, putative	Core	0.003922	-0.0049	-0.024113	0.01896	-0.01269	-0.025572	0.001817	-0.020373	-0.028732
Pf3D7_08_v3	908957	910966	PF3D7_0820100	RNA-binding protein, putative	Core	0.006879	-0.025542	0.034938	0.0461	0.028592	-0.01319	0.00094	-0.008234	0.018754
Pf3D7_08_v3	912014	914499	PF3D7_0820200	phosphatidylglycerophosphate synthase	Core	0.022592	0.006435	0.00638	0.024989	0.003499	-0.032768	0.050873	0.018266	0.021127
Pf3D7_08_v3	918805	921146	PF3D7_0820300	conserved Plasmodium protein, unknown function	Core	-0.039101	-0.088731	-0.033522	-0.01466	-0.116213	-0.095147	-0.052949	-0.085914	-0.058805
Pf3D7_08_v3	921958	924182	PF3D7_0820400	conserved Plasmodium protein, unknown function	Core	-0.094842	-0.116412	-0.110621	-0.07262	-0.062486	-0.075602	-0.112688	-0.036018	-0.079037
Pf3D7_08_v3	924863	927921	PF3D7_0820500	protein transport protein YIF1, putative	Core	0.037903	-0.014873	0.020957	0.036097	0.02588	0.012952	0.028355	0.026906	0.044915
Pf3D7_08_v3	928895	931111	PF3D7_0820600	conserved protein, unknown function	Core	0.004384	-0.053409	-0.013614	0.035994	-0.062336	-0.085424	-0.090107	-0.031734	-0.026892
Pf3D7_08_v3	932071	935876	PF3D7_0820700	2-oxoglutarate dehydrogenase E1 component	Core	-0.033809	-0.072476	-0.067385	-0.047351	-0.054941	-0.045288	-0.052526	-0.023735	0.001895
Pf3D7_08_v3	936176	939126	PF3D7_0820800	conserved Plasmodium protein, unknown function	Core	-0.069984	-0.096028	-0.082766	-0.040298	-0.062762	-0.059856	-0.088002	-0.053237	0.003844
Pf3D7_08_v3	939333	944895	PF3D7_0820900	conserved Plasmodium protein, unknown function	Core	-0.048053	-0.081304	-0.075138	-0.050663	-0.07017	-0.037672	-0.060842	-0.010681	-0.015235
Pf3D7_08_v3	948495	951149	PF3D7_0821000	conserved Plasmodium protein, unknown function	Core	0.012283	-0.004193	-0.032679	0.020178	-0.013921	0.020409	-0.05113	0.012448	0.046307
Pf3D7_08_v3	953198	956564	PF3D7_0821100	protein kinase 1	Core	0.027257	-0.027731	0.00447	-0.01296	-0.002146	0.016596	0.006332	-0.010608	0.063773
Pf3D7_08_v3	957248	958302	PF3D7_0821200	conserved protein, unknown function	Core	0.102007	0.013609	0.091657	0.072682	0.079007	0.043288	0.033787	0.101347	0.13777
Pf3D7_08_v3	958303	961990	PF3D7_0821300	ATP-dependent RNA helicase DHX36, putative	Core	-0.006044	-0.050193	-0.013409	0.014853	-0.033155	-0.023348	-0.022378	-0.018066	-0.006665
Pf3D7_08_v3	965572	966907	PF3D7_0821400	conserved Plasmodium protein, unknown function	Core	-0.072033	-0.154431	-0.092039	-0.069869	-0.14966	-0.154297	-0.13899	-0.140754	-0.048513
Pf3D7_08_v3	967651	968990	PF3D7_0821500	ribosomal RNA small subunit methyltransferase NEP1, putative	Core	0.052657	0.018691	0.013561	-0.033827	0.037225	0.017902	0.035508	0.029295	0.030323
Pf3D7_08_v3	969440	971964	PF3D7_0821600	polyribonucleotide 5'-hydroxyl-kinase Clp1, putative	Core	-0.040887	-0.037803	-0.046331	-0.004506	-0.051347	-0.03705	-0.04392	-0.012805	-0.005802
Pf3D7_08_v3	973336	974517	PF3D7_0821700	60S ribosomal protein L22, putative	Core	0.004082	-0.036965	-0.033737	-0.004907	-0.015778	-0.029153	-0.122012	-0.010825	0.01898
Pf3D7_08_v3	975824	976894	PF3D7_0821800	protein transport protein SEC61 subunit beta, putative	Core	0.040496	0.046844	-0.020735	0.001737	-0.006978	0.034253	0.0004	-0.00266	0.015232
Pf3D7_08_v3	977182	978438	PF3D7_0821900	conserved protein, unknown function	Core	-0.1141	-0.161471	-0.212802	-0.073447	-0.107195	-0.08497	-0.165673	-0.121371	-0.077591
Pf3D7_08_v3	978548	980826	PF3D7_0822000	ribosomal protein L4, mitochondrial, putative	Core	-0.024992	-0.07847	-0.058648	-0.090473	-0.034363	-0.034438	-0.046841	-0.054619	-0.019959
Pf3D7_08_v3	980827	981972	PF3D7_0822100	mediator of RNA polymerase II transcription subunit 7, putative	Core	-0.110748	-0.18944	-0.110905	-0.074073	-0.140893	-0.094447	-0.11543	-0.114332	-0.12913
Pf3D7_08_v3	982320	987946	PF3D7_0822200	phosphorylated CTD interacting factor 1 WW domain-containing protein, putative	Core	-0.005537	-0.008674	-0.055416	-0.063981	-0.001602	-0.002594	0.004844	0.002301	0.074707
Pf3D7_08_v3	990000	992631	PF3D7_0822400	conserved Plasmodium protein, unknown function	Core	-0.044981	-0.006785	-0.091609	-0.087217	-0.046342	-0.05836	-0.016602	-0.016734	-0.043828
Pf3D7_08_v3	992632	994215	PF3D7_0822500	dynein light chain 1	Core	-0.009264	-0.005496	-0.044277	-0.037545	0.008174	-0.000832	-0.00625	-0.039141	0.019491
Pf3D7_08_v3	996805	999779	PF3D7_0822600	protein transport protein SEC23	Core	-0.024833	-0.051459	-0.070024	-0.088583	-0.047606	-0.049022	-0.018791	-0.051611	-0.048064
Pf3D7_08_v3	1000731	1004005	PF3D7_0822700	thrombospondin-related protein 1, putative	Core	-0.028025	-0.075218	-0.090369	-0.041458	-0.037429	-0.024481	-0.050663	-0.045407	-0.066564
Pf3D7_08_v3	1005586	1007060	PF3D7_0822800	U5 small nuclear ribonucleoprotein 40 kDa protein, putative	Core	-0.020883	-0.040759	-0.0498	-0.007268	-0.029697	-0.033784	-0.019124	-0.022598	-0.019172
Pf3D7_08_v3	1007527	1011557	PF3D7_0822900	conserved Plasmodium protein, unknown function	Core	0.001128	-0.018868	-0.029882	-0.028759	0.005174	-0.03148	-0.03997	-0.027031	-0.00137
Pf3D7_08_v3	1012677	1017626	PF3D7_0823000	serine/threonine protein kinase VPS15, putative	Core	-0.07353	-0.100137	-0.098994	-0.062839	-0.050425	-0.088523	-0.08055	-0.082467	-0.030353
Pf3D7_08_v3	1017839	1019518	PF3D7_0823100	RWD domain-containing protein, putative	Core	-0.017995	-0.031303	-0.016617	-0.00564	-0.001845	-0.031606	-0.018821	0.032455	0.007089
Pf3D7_08_v3	1022379	1024096	PF3D7_0823200	RNA-binding protein, putative	Core	-0.066514	-0.101875	-0.078198	-0.00739	-0.045408	-0.039998	-0.014342	0.022603	0.047849
Pf3D7_08_v3	1028502	1033764	PF3D7_0823300	histone acetyltransferase GCN5	Core	-0.101491	-0.105707	-0.135802	-0.101027	-0.110693	-0.09087	-0.106903	-0.076912	-0.075101
Pf3D7_08_v3	1034167	1036678	PF3D7_0823400	alpha/beta hydrolase, putative	Core	0.055929	0.055428	0.026782	0.02493	0.074932	0.085112	0.063543	0.057301	0.095029
Pf3D7_08_v3	1036850	1038858	PF3D7_0823500	inner membrane complex protein 1i, putative	Core	0.029033	0.035845	-0.013367	-0.035158	0.045508	0.05786	0.060723	0.084491	0.024566
Pf3D7_08_v3	1039657	1041461	PF3D7_0823600	lipoate-protein ligase B	Core	-0.01796	-0.030724	-0.064354	-0.055612	-0.014861	-0.033434	-0.035232	0.036216	0.044632
Pf3D7_08_v3	1043563	1046030	PF3D7_0823800	DnaJ protein, putative	Core	0.015583	-0.052445	-0.086199	0.00044	-0.045863	-0.030065	-0.036692	-0.020729	-0.001859
Pf3D7_08_v3	1047301	1048757	PF3D7_0823900	dicarboxylate/tricarboxylate carrier	Core	0.021717	-0.041412	-0.070095	-0.044468	-0.063176	-0.048735	-0.017198	-0.030628	-0.037728
Pf3D7_08_v3	1049032	1051955	PF3D7_0824000	conserved Plasmodium protein, unknown function	Core	0.024633	0.017227	-0.035071	-0.016968	-0.008015	0.021205	0.01089	-0.009168	-0.003692
Pf3D7_08_v3	1052521	1054241	PF3D7_0824100	exonuclease, putative	Core	-0.101569	-0.126222	-0.165886	-0.089623	-0.110816	-0.104216	-0.103765	-0.102766	-0.060892
Pf3D7_08_v3	1054885	1059124	PF3D7_0824200	conserved Plasmodium protein, unknown function	Core	-0.035114	-0.063049	-0.10144	-0.017675	-0.005084	-0.005161	-0.02067	-0.008847	0.024356
Pf3D7_08_v3	1059125	1061817	PF3D7_0824300	GTP-binding protein Obg2, putative	Core	-0.020601	-0.012453	-0.050456	-0.017067	0.002182	0.022612	-0.002405	0.006324	-0.001591
Pf3D7_08_v3	1062054	1064311	PF3D7_0824400	nucleoside transporter 2	Core	-0.036426	-0.033912	-0.108136	-0.054567	-0.042356	-0.007142	-0.036817	-0.035865	-0.003182
Pf3D7_08_v3	1065904	1067722	PF3D7_0824500	conserved protein, unknown function	Core	0.133702	0.069983	0.068149	0.065962	0.091658	0.138518	0.106303	0.039178	0.065193
Pf3D7_08_v3	1068313	1070152	PF3D7_0824600	Fe-S cluster assembly protein DRE2, putative	Core	0.030716	0.041948	-0.078454	-0.003243	0.040088	0.030041	0.007882	-0.011687	0.107535
Pf3D7_08_v3	1070738	1074667	PF3D7_0824700	lipase maturation factor, putative	Core	0.08733	0.031572	0.064879	0.0821	0.035626	0.019887	0.021882	0.049012	0.036438
Pf3D7_08_v3	1075550	1079842	PF3D7_0824800	conserved Plasmodium membrane protein, unknown function	Core	0.031514	-0.011603	-0.075149	-0.047086	-0.008787	0.034719	0.005449	0.00563	-0.003776
Pf3D7_08_v3	1079843	1083241	PF3D7_0824900	conserved Plasmodium protein, unknown function	Core	0.046792	0.007297	-0.051809	-0.020092	0.023574	0.032648	-0.002387	0.019921	0.001984
Pf3D7_08_v3	1085798	1091498	PF3D7_0825000	conserved Plasmodium protein, unknown function	Core	0.024019	-0.00658	-0.043993	-0.015512	0.00176	0.033619	-0.00676	0.023882	0.014154
Pf3D7_08_v3	1091748	1093455	PF3D7_0825100	ankyrin-repeat protein, putative	Core	0.0233	-0.079098	-0.091475	-0.05143	-0.027128	0.029001	-0.111216	-0.08231	-0.043998
Pf3D7_08_v3	1093456	1094739	PF3D7_0825200	translation initiation factor IF-3	Core	-0.063972	-0.072623	-0.064324	-0.01099	-0.020996	-0.032063	-0.041046	-0.044232	-0.006295
Pf3D7_08_v3	1096173	1097613	PF3D7_0825400	ATP synthase-associated protein, putative	Core	-0.002246	-0.030309	-0.09203	-0.078816	-0.008313	-0.008925	-0.072567	-0.061233	0.038399
Pf3D7_08_v3	1098234	1100596	PF3D7_0825500	protein KRI1, putative	Core	-0.026834	-0.057283	-0.113308	-0.084016	-0.034549	-0.033068	-0.040177	-0.026837	-0.047533
Pf3D7_08_v3	1101637	1103054	PF3D7_0825700	crystalloid-specific PH domain-containing protein, putative	Core	0.005856	0.023769	-0.105025	-0.023138	0.010389	0.041048	0.045476	0.018187	0.008171
Pf3D7_08_v3	1103518	1105358	PF3D7_0825800	conserved protein, unknown function	Core	-0.013171	0.001424	-0.074532	-0.080182	0.000358	0.003994	-0.005005	-0.005534	0.027845
Pf3D7_08_v3	1105798	1108211	PF3D7_0825900	conserved Plasmodium protein, unknown function	Core	0.050749	0.028381	-0.006437	-0.003276	0.048095	-0.001688	-0.004057	0.043483	0.009992
Pf3D7_08_v3	1109026	1113044	PF3D7_0826000	conserved Plasmodium protein, unknown function	Core	-0.110542	-0.103185	-0.158827	-0.091552	-0.075945	-0.055392	-0.102466	-0.083244	-0.063835
Pf3D7_08_v3	1113119	1139394	PF3D7_0826100	HECT-like E3 ubiquitin ligase, putative	Core	-0.013449	-0.016616	-0.050107	-0.032817	0.002914	0.014143	-0.016634	-0.030951	0.008228
Pf3D7_08_v3	1142249	1144557	PF3D7_0826200	alpha/beta hydrolase, putative	Core	0.002443	0.001045	-0.041654	-0.045429	-0.019491	0.029942	0.016016	-0.005254	-0.018651
Pf3D7_08_v3	1145917	1147754	PF3D7_0826300	SPRY domain, putative	Core	0.028438	-0.011397	-0.088248	-0.029189	-0.014185	0.076346	0.024274	-0.023822	0.008841
Pf3D7_08_v3	1147760	1150080	PF3D7_0826400	dehydrodolichyl diphosphate synthetase, putative	Core	-0.025743	0.011048	-0.116941	-0.064079	0.020511	0.051968	-0.057447	-0.033761	0.100484
Pf3D7_08_v3	1152052	1156532	PF3D7_0826500	ubiquitin conjugation factor E4 B, putative	Core	-0.009073	-0.0469	-0.114734	-0.057961	-0.036276	0.015308	-0.043265	-0.059998	0.005573
Pf3D7_08_v3	1157071	1158401	PF3D7_0826600	SNARE protein, putative	Core	0.041769	-0.033465	0.003937	0.030271	0.027926	-0.00705	-0.017044	-0.043059	0.022248
Pf3D7_08_v3	1159914	1161958	PF3D7_0826700	receptor for activated c kinase	Core	-0.043464	-0.006007	-0.148657	-0.096206	-0.042124	-0.011662	-0.040389	-0.073635	0.004823
Pf3D7_08_v3	1164405	1167392	PF3D7_0826900	conserved Plasmodium protein, unknown function	Core	-0.013177	-0.022774	-0.059229	-0.090893	-0.015459	-0.028168	-0.037448	-0.075773	-0.025316
Pf3D7_08_v3	1167393	1171698	PF3D7_0827000	ATP-dependent RNA helicase DBP10, putative	Core	-0.019004	-0.023972	-0.073615	-0.047219	-0.037023	-0.02342	-0.037699	-0.03349	-0.044319
Pf3D7_08_v3	1172144	1176837	PF3D7_0827100	translation initiation factor IF-2, putative	Core	-0.002535	-0.027225	-0.034891	-0.022902	-0.046187	-0.025866	-0.043739	-0.058577	-0.03769
Pf3D7_08_v3	1177060	1180574	PF3D7_0827200	conserved Plasmodium protein, unknown function	Core	0.063023	0.063371	0.024386	0.037782	0.056826	0.079095	0.030342	0.04299	0.02516
Pf3D7_08_v3	1181045	1184046	PF3D7_0827300	conserved Plasmodium protein, unknown function	Core	0.061603	0.069806	0.032523	0.077013	0.01411	0.022823	0.042975	0.045512	0.024927
Pf3D7_08_v3	1184345	1185501	PF3D7_0827400	conserved Plasmodium protein, unknown function	Core	-0.0047	-0.009036	0.007603	0.056952	0.04709	-0.005882	-0.021204	0.025257	0.021131
Pf3D7_08_v3	1185925	1187374	PF3D7_0827500	ribosomal protein L21, apicoplast, putative	Core	-0.133116	-0.113501	-0.22219	-0.088688	-0.084857	-0.072757	-0.112508	-0.102948	-0.114033
Pf3D7_08_v3	1187375	1193175	PF3D7_0827600	conserved Plasmodium protein, unknown function	Core	-0.062557	-0.030596	-0.062941	-0.023431	-0.050409	-0.031703	-0.05933	-0.038632	-0.041159
Pf3D7_08_v3	1193597	1196928	PF3D7_0827700	magnesium transporter, putative	Core	0.004805	0.014629	-0.039688	0.017561	-0.00496	0.068169	0.00763	0.03381	-0.008254
Pf3D7_08_v3	1198608	1206307	PF3D7_0827800	SET domain protein, putative	Core	-0.067179	-0.00643	-0.109238	-0.06557	-0.047796	0.009719	-0.049154	-0.040869	-0.047805
Pf3D7_08_v3	1206538	1208644	PF3D7_0827900	protein disulfide isomerase	Core	0.039961	0.057212	0.011019	0.011018	0.071216	0.076008	-0.001057	0.041863	0.006097
Pf3D7_08_v3	1210442	1212098	PF3D7_0828000	rhomboid protease ROM3	Core	-0.023596	0.011636	0.03889	-0.008375	0.025315	0.067615	-0.006536	0.046502	0.017419
Pf3D7_08_v3	1212099	1215880	PF3D7_0828100	conserved Plasmodium protein, unknown function	Core	-0.040825	0.029506	-0.081354	-0.070584	0.029181	0.069406	-0.016475	0.032583	0.037779
Pf3D7_08_v3	1216021	1220870	PF3D7_0828200	leucine--tRNA ligase, putative	Core	-0.017977	0.020014	-0.066349	-0.016568	0.018264	0.024986	-0.007149	0.014381	0.108567
Pf3D7_08_v3	1220871	1222933	PF3D7_0828300	conserved protein, unknown function	Core	-0.000845	0.032157	-0.028001	-0.012284	-0.004513	0.012296	-0.01598	-0.011571	0.02377
Pf3D7_08_v3	1223844	1226113	PF3D7_0828400	mitochondrial inner membrane protein OXA1, putative	Core	-0.02515	-0.005538	-0.092173	0.019122	-0.013757	0.028229	-0.036804	-0.024546	0.039997
Pf3D7_08_v3	1226500	1228659	PF3D7_0828500	translation initiation factor eIF-2B subunit alpha, putative	Core	-0.01933	0.006509	-0.098549	0.00333	-0.000609	0.051511	-0.002065	0.002326	0.038536
Pf3D7_08_v3	1229649	1232382	PF3D7_0828600	folate transporter 1	Core	-0.051777	0.028022	-0.117897	-0.084936	0.035519	0.045812	0.014927	-0.011731	0.014442
Pf3D7_08_v3	1233122	1236723	PF3D7_0828700	conserved protein, unknown function	Core	-0.13906	-0.062805	-0.183232	-0.129814	-0.054337	-0.032421	-0.05293	-0.053173	-0.060932
Pf3D7_08_v3	1237035	1239751	PF3D7_0828800	GPI-anchored micronemal antigen	Core	-0.099592	-0.041499	-0.112424	-0.11091	-0.04121	-0.022457	-0.061559	-0.07051	-0.013961
Pf3D7_08_v3	1241716	1243145	PF3D7_0828900	conserved protein, unknown function	Core	-0.147222	-0.072464	-0.187019	-0.078574	-0.071156	-0.082879	-0.087224	-0.102051	-0.041546
Pf3D7_08_v3	1244961	1251328	PF3D7_0829000	conserved Plasmodium membrane protein, unknown function	Core	-0.074138	-0.042245	-0.114463	-0.065399	-0.043271	-0.033441	-0.040989	-0.073269	0.005982
Pf3D7_08_v3	1252099	1254046	PF3D7_0829100	coiled-coil domain-containing protein 124, putative	Core	-0.145671	-0.094814	-0.145056	-0.062786	-0.083289	-0.057105	-0.107146	-0.098215	-0.006148
Pf3D7_08_v3	1254308	1255626	PF3D7_0829200	prohibitin 1, putative	Core	-0.003763	-0.003136	-0.040819	0.02723	0.056151	0.080108	-0.005672	0.011373	0.04153
Pf3D7_08_v3	1256305	1257383	PF3D7_0829300	U6 snRNA-associated Sm-like protein LSm8, putative	Core	-0.122273	-0.117917	-0.104805	-0.123566	-0.115987	-0.123112	-0.110307	-0.160519	-0.078241
Pf3D7_08_v3	1257466	1259291	PF3D7_0829400	prolyl 4-hydroxylase subunit alpha, putative	Core	-0.062054	-0.060435	-0.119456	-0.099933	-0.058299	-0.010714	-0.053472	-0.066519	0.092797
Pf3D7_08_v3	1259798	1266948	PF3D7_0829500	conserved Plasmodium protein, unknown function	Core	-0.184189	-0.089821	-0.194963	-0.15533	-0.118099	-0.061961	-0.128135	-0.131514	-0.060327
Pf3D7_08_v3	1268885	1269897	PF3D7_0829600	early transcribed membrane protein 8	Core	-0.076675	0.026868	-0.08844	0.01419	-0.071427	0.002599	0.020982	-0.067043	-0.007454
Pf3D7_08_v3	1271028	1272340	PF3D7_0829700	unspecified product	Core	0.006874	0.031765	-0.101885	-0.037197	0.029929	0.08575	-0.019698	-0.035547	0.097507
Pf3D7_08_v3	1272468	1275540	PF3D7_0829800	unspecified product	Core	-0.102188	-0.037693	-0.074621	-0.063761	-0.042837	-0.042304	-0.037574	-0.048813	0.028987
Pf3D7_08_v3	1275541	1279045	PF3D7_0829900	unspecified product	Core	-0.047908	0.005643	-0.06193	-0.012348	-2.1e-05	0.020119	0.034551	-0.022164	0.095411
Pf3D7_08_v3	1280685	1284011	PF3D7_0830100	unspecified product	Core	-0.125921	-0.041623	-0.146386	-0.090603	-0.03453	-0.038899	-0.043202	-0.095588	0.037665
Pf3D7_08_v3	1284328	1288005	PF3D7_0830200	28S ribosomal RNA	Core	-0.13062	-0.058898	-0.150183	-0.032259	-0.041684	-0.063047	-0.067964	-0.03811	0.115541
Pf3D7_08_v3	1289990	1291656	PF3D7_0830300	sporozoite invasion-associated protein 2	Core	-0.062983	-0.068477	-0.124761	-0.091009	-0.064209	-0.02491	-0.034797	-0.047435	0.006439
Pf3D7_08_v3	1293772	1294972	PF3D7_0830400	CRA domain-containing protein, putative	Core	-0.036039	-0.0152	-0.115261	0.03085	-0.055189	-0.039848	-0.062914	-0.032188	-0.00198
Pf3D7_08_v3	1295884	1298578	PF3D7_0830500	sporozoite and liver stage tryptophan-rich protein, putative	Core	-0.077539	-0.055968	-0.125323	-0.097631	-0.048897	-0.010636	-0.063488	-0.070501	-0.011999
Pf3D7_08_v3	1303073	1305063	PF3D7_0830600	Plasmodium exported protein (PHISTc), unknown function	Core	-0.120485	-0.076565	-0.175875	-0.146421	-0.133424	-0.087886	-0.118656	-0.077397	-0.014119
Pf3D7_08_v3	1306803	1308174	PF3D7_0830700	Plasmodium exported protein (hyp9), unknown function	Core	-0.047524	-0.129114	-0.214124	-0.055619	-0.141833	-0.121223	-0.117431	-0.161611	0.002478
Pf3D7_08_v3	1310387	1317205	PF3D7_0830800	surface-associated interspersed protein 8.2 (SURFIN 8.2)	Core	-0.044951	-0.060778	-0.121015	-0.02633	-0.074596	-0.061901	-0.065315	-0.059086	-0.051979
Pf3D7_08_v3	1317350	1318591	PF3D7_0830900	Plasmodium exported protein, unknown function	Core	0.021277	0.011106	-0.099091	0.019793	0.003202	-0.015033	-0.028487	-0.003679	0.000594
Pf3D7_08_v3	1321167	1323075	PF3D7_0831000	Plasmodium exported protein (PHISTb), unknown function	Core	0.041431	0.026933	-0.011506	0.049567	0.02959	0.033162	0.026204	0.01874	-0.022865
Pf3D7_08_v3	1324894	1331437	PF3D7_0831100	surface-associated interspersed protein 8.1 (SURFIN 8.1)	Core	-0.035498	-0.087606	-0.103833	-0.023057	-0.039667	-0.079738	-0.036916	-0.05419	-0.109552
Pf3D7_08_v3	1333038	1336549	PF3D7_0831200	DnaJ protein, putative	Core	0.069486	0.057569	0.002215	0.018028	-0.004223	0.032544	0.043543	0.036935	-0.024768
Pf3D7_08_v3	1339409	1342556	PF3D7_0831300	Plasmodium exported protein, unknown function	Core	0.141571	0.146423	0.036782	0.099529	0.082291	0.127359	0.099709	0.085587	-0.009731
Pf3D7_08_v3	1344155	1345737	PF3D7_0831400	Plasmodium exported protein, unknown function	Core	0.195359	0.182273	0.096841	0.141362	0.1197	0.161572	0.176729	0.16082	0.053938
Pf3D7_08_v3	1353206	1354919	PF3D7_0831500	Plasmodium exported protein (PHIST), unknown function	Core	0.127304	0.144184	0.049553	0.089968	0.133481	0.078367	0.143839	0.146534	-0.031717
Pf3D7_08_v3	1358064	1363868	PF3D7_0831600	cytoadherence linked asexual protein 8	Core	0.234863	0.233164	0.232634	0.195105	0.182369	0.211862	0.243892	0.218912	0.036789
Pf3D7_08_v3	1365217	1367756	PF3D7_0831700	heat shock protein 70	Core	0.236418	0.253745	0.218799	0.108919	0.209898	0.275774	0.25648	0.205231	0.056237
Pf3D7_08_v3	1405585	1407249	PF3D7_0832600	stevor	Subtelomeric Hypervariable	-0.278323	-0.328879	-0.300964	-0.257567	-0.333405	-0.241704	-0.298146	-0.30839	-0.25948
Pf3D7_08_v3	1414033	1415543	PF3D7_0832900	stevor	Subtelomeric Hypervariable	-0.289976	-0.306362	-0.348784	-0.297655	-0.337105	-0.305826	-0.303904	-0.330888	-0.299212
Pf3D7_08_v3	1417188	1418875	PF3D7_0833000	rifin	Subtelomeric Hypervariable	-0.126476	-0.153205	-0.222868	-0.109934	-0.092507	-0.08126	-0.110421	-0.078174	0.061194
Pf3D7_08_v3	1420568	1422327	PF3D7_0833100	rifin	Subtelomeric Hypervariable	-0.246416	-0.316639	-0.274255	-0.181419	-0.263277	-0.228799	-0.214613	-0.183343	-0.266819
Pf3D7_08_v3	1429080	1430764	PF3D7_0833300	erythrocyte membrane protein 1 (PfEMP1), exon 2, pseudogene	Subtelomeric Hypervariable	-0.109258	-0.087858	-0.153526	-0.183901	-0.088976	-0.058137	-0.078981	-0.173925	-0.124748
Pf3D7_08_v3	1435544	1443699	PF3D7_0833500	erythrocyte membrane protein 1, PfEMP1	Subtelomeric Hypervariable	0.268913	0.275367	0.266558	0.284691	0.246731	0.22263	0.215561	0.227261	0.221549
Pf3D7_09_v3	19830	28135	PF3D7_0900100	erythrocyte membrane protein 1, PfEMP1	Subtelomeric Hypervariable	0.055246	0.065677	0.052775	0.085455	0.079684	0.067859	0.021689	-0.02647	0.072115
Pf3D7_09_v3	33303	35045	PF3D7_0900300	rifin	Subtelomeric Hypervariable	0.03082	-0.057844	0.006841	0.053731	-0.045172	-0.01383	0.016082	-0.02086	-0.122791
Pf3D7_09_v3	39304	40990	PF3D7_0900400	rifin	Subtelomeric Hypervariable	-0.26837	-0.405039	-0.252881	-0.289309	-0.315371	-0.331188	-0.282368	-0.288211	-0.324086
Pf3D7_09_v3	45652	47486	PF3D7_0900600	rifin	Subtelomeric Hypervariable	-0.081906	-0.093052	-0.120424	-0.036481	-0.084558	-0.042225	-0.031108	-0.055671	-0.077082
Pf3D7_09_v3	49362	51221	PF3D7_0900700	rifin	Subtelomeric Hypervariable	0.013752	-0.007679	-0.080551	-0.032545	-0.012583	0.002165	0.002894	-0.004546	0.03325
Pf3D7_09_v3	54824	56331	PF3D7_0900900	stevor	Subtelomeric Hypervariable	-0.096779	-0.107392	-0.040995	0.056358	-0.099348	-0.148109	-0.118437	-0.152235	-0.115197
Pf3D7_09_v3	57912	59490	PF3D7_0901000	rifin	Subtelomeric Hypervariable	-0.13213	-0.162698	-0.241961	-0.046466	-0.171624	-0.121325	-0.148892	-0.121912	-0.054441
Pf3D7_09_v3	63966	64678	PF3D7_0901200	Plasmodium exported protein, unknown function, fragment	Subtelomeric Hypervariable	-0.098568	-0.084965	-0.103126	-0.147372	-0.101175	-0.130717	-0.085641	-0.141873	-0.210708
Pf3D7_09_v3	67084	68875	PF3D7_0901300	rifin	Subtelomeric Hypervariable	-0.208353	-0.26112	-0.284043	-0.123375	-0.153376	-0.174538	-0.176484	-0.166736	-0.06527
Pf3D7_09_v3	74159	75996	PF3D7_0901500	rifin	Subtelomeric Hypervariable	-0.068402	-0.05788	-0.12252	-0.063035	-0.060469	0.014652	-0.036766	-0.052179	0.135868
Pf3D7_09_v3	77611	79124	PF3D7_0901600	stevor	Subtelomeric Hypervariable	-0.034529	-0.026459	-0.065796	-0.050452	-0.023077	0.023559	-0.027238	-0.025193	-0.009466
Pf3D7_09_v3	81752	83248	PF3D7_0901700	Plasmodium exported protein (hyp5), unknown function	Core	0.01133	0.023501	-0.051745	-0.045449	0.039074	0.055789	-0.019647	0.016124	0.117199
Pf3D7_09_v3	84374	85860	PF3D7_0901800	Plasmodium exported protein, unknown function	Core	-0.092866	-0.129548	-0.14937	-0.047289	-0.08637	-0.130231	-0.116348	-0.092131	-0.009194
Pf3D7_09_v3	86134	88325	PF3D7_0901900	probable protein, unknown function	Core	-0.082724	-0.048251	-0.113846	-0.070492	0.005651	0.033363	0.001864	-0.048303	0.007518
Pf3D7_09_v3	89111	91545	PF3D7_0902000	serine/threonine protein kinase, FIKK family	Core	-0.076351	-0.044103	-0.070404	-0.00456	-0.048659	-0.018263	-0.05564	-0.024414	0.053156
Pf3D7_09_v3	93580	95863	PF3D7_0902100	serine/threonine protein kinase, FIKK family	Core	-0.034025	0.002944	-0.056887	-0.007232	-0.031186	0.055441	-0.020139	0.013192	0.090835
Pf3D7_09_v3	97925	100589	PF3D7_0902200	serine/threonine protein kinase, FIKK family	Core	0.005399	0.014939	0.022519	-0.023369	0.01243	0.042902	-0.000806	0.028478	0.08363
Pf3D7_09_v3	102242	104843	PF3D7_0902300	serine/threonine protein kinase, FIKK family	Core	-0.015219	0.004561	-0.015561	-0.016134	-0.045533	0.005791	-0.008816	-0.015063	0.039642
Pf3D7_09_v3	106264	108656	PF3D7_0902400	serine/threonine protein kinase, FIKK family	Core	-0.059285	-0.006282	-0.05391	-0.018723	0.024099	0.024138	-0.047915	-0.021374	0.098584
Pf3D7_09_v3	109084	111579	PF3D7_0902500	serine/threonine protein kinase, FIKK family	Core	-0.11046	-0.106353	-0.12754	-0.043718	-0.121127	-0.049241	-0.071538	-0.058257	-0.03597
Pf3D7_09_v3	113159	115799	PF3D7_0902600	serine/threonine protein kinase, FIKK family	Core	-0.081126	-0.062855	-0.094039	-0.043272	-0.091596	-0.010353	-0.051515	-0.044206	0.008579
Pf3D7_09_v3	119011	120999	PF3D7_0902700	Plasmodium exported protein (PHISTb), unknown function, pseudogene	Core	-0.026147	0.001735	-0.062016	0.038691	-0.046278	-0.005422	-0.042771	-0.049523	0.034718
Pf3D7_09_v3	121371	125256	PF3D7_0902800	serine repeat antigen 9	Core	-0.067661	-0.069868	-0.086889	-0.034819	-0.080987	-0.036415	-0.064689	-0.054848	0.009157
Pf3D7_09_v3	127166	127974	PF3D7_0902900	conserved Plasmodium protein, unknown function	Core	-0.071113	-0.04006	-0.093822	0.069999	-0.061074	-0.035694	-0.043418	-0.01522	0.070716
Pf3D7_09_v3	129921	131187	PF3D7_0903100	protein RER1, putative	Core	-0.05129	0.108544	-0.149575	-0.026719	0.058754	0.070823	0.007384	0.046822	0.396474
Pf3D7_09_v3	133512	135837	PF3D7_0903200	ras-related protein RAB7	Core	-0.03628	0.043833	-0.062648	-0.02467	0.010117	-0.005214	-0.069434	0.00311	0.054628
Pf3D7_09_v3	140727	150838	PF3D7_0903300	conserved protein, unknown function	Core	-0.094658	-0.047498	-0.092105	-0.060088	-0.040552	-0.018332	-0.064838	-0.050637	-0.028912
Pf3D7_09_v3	151450	159791	PF3D7_0903400	ATP-dependent RNA helicase DDX60, putative	Core	-0.045673	0.009398	-0.060905	-0.04482	0.027175	0.046198	-0.025479	-0.009897	0.058234
Pf3D7_09_v3	162519	167173	PF3D7_0903500	nucleoporin NUP138, putative	Core	-0.040862	-0.013254	-0.016532	-0.044305	0.020103	0.020237	-0.039735	-0.037077	-0.032401
Pf3D7_09_v3	168243	173137	PF3D7_0903600	conserved protein, unknown function, unspecified product	Core	-0.062994	-0.016126	-0.064377	-0.046108	-0.029735	-0.013864	-0.062965	-0.081005	-0.015212
Pf3D7_09_v3	175292	177692	PF3D7_0903700	alpha tubulin 1	Core	-0.061283	-0.026183	-0.118432	-0.018431	-0.027666	-0.015152	-0.034153	0.010688	0.035854
Pf3D7_09_v3	178937	184241	PF3D7_0903800	LCCL domain-containing protein	Core	-0.008027	0.012706	-0.069018	-0.047376	-0.023545	0.016761	-0.009422	-0.015336	-0.008953
Pf3D7_09_v3	185571	186633	PF3D7_0903900	60S ribosomal protein L32	Core	-0.065413	0.021993	-0.05822	-0.062364	-0.05479	-0.019507	-0.0151	-0.057231	-0.048689
Pf3D7_09_v3	187092	188872	PF3D7_0904000	GTPase-activating protein, putative	Core	-0.001196	0.074352	-0.074577	-0.041533	0.066553	0.088574	0.053564	0.066932	0.010861
Pf3D7_09_v3	190608	196077	PF3D7_0904100	AP-4 complex subunit epsilon, putative	Core	-0.023594	-0.021845	-0.088523	-0.06406	-0.013109	-0.007063	-0.028156	-0.038163	-0.045745
[truncated: 3,089 more rows]
