# Supplementary material for: Fungal-derived methyldeoxaphomins target Plasmodium falciparum segregation through the inhibition of PfActin1
Source: Proc Natl Acad Sci U S A. 2025 Feb 18;122(8):e2418871122. doi: 10.1073/pnas.2418871122 (PMC11874377; doi:10.1073/pnas.2418871122)
Supplement: Supplementary file 4 — Dataset S03 (XLSX) [file pnas.2418871122.sd03.xlsx]

## Sheet: Sarah-176LJ35A-2-Dd2pol_SNV-IND
Dataset S3. The single nucleotide variant analysis (SNVs) of the parent line and the resistant clones.
Chromosome	Position	Gene_Name	Gene_Descrip	Quality	Ref_Base	Alt_Base	Type	Effect	Impact	Codon_Change	Amino_Acid_Change	Sarah-176LJ35A-2-Dd2pol-parent_MutationCall	Sarah-176LJ35A-2-Dd2pol-1C7_MutationCall	Sarah-176LJ35A-2-Dd2pol-1D6_MutationCall	Sarah-176LJ35A-2-Dd2pol-1D7_MutationCall	Sarah-176LJ35A-2-Dd2pol-1F3_MutationCall	Sarah-176LJ35A-2-Dd2pol-2C4_MutationCall	Sarah-176LJ35A-2-Dd2pol-2F5_MutationCall	Sarah-176LJ35A-2-Dd2pol-3C3_MutationCall	Sarah-176LJ35A-2-Dd2pol-3C5_MutationCall	Sarah-176LJ35A-2-Dd2pol-parent_AltFrequency	Sarah-176LJ35A-2-Dd2pol-1C7_AltFrequency	Sarah-176LJ35A-2-Dd2pol-1D6_AltFrequency	Sarah-176LJ35A-2-Dd2pol-1D7_AltFrequency	Sarah-176LJ35A-2-Dd2pol-1F3_AltFrequency	Sarah-176LJ35A-2-Dd2pol-2C4_AltFrequency	Sarah-176LJ35A-2-Dd2pol-2F5_AltFrequency	Sarah-176LJ35A-2-Dd2pol-3C3_AltFrequency	Sarah-176LJ35A-2-Dd2pol-3C5_AltFrequency	Sarah-176LJ35A-2-Dd2pol-parent_Pvalue	Sarah-176LJ35A-2-Dd2pol-1C7_Pvalue	Sarah-176LJ35A-2-Dd2pol-1D6_Pvalue	Sarah-176LJ35A-2-Dd2pol-1D7_Pvalue	Sarah-176LJ35A-2-Dd2pol-1F3_Pvalue	Sarah-176LJ35A-2-Dd2pol-2C4_Pvalue	Sarah-176LJ35A-2-Dd2pol-2F5_Pvalue	Sarah-176LJ35A-2-Dd2pol-3C3_Pvalue	Sarah-176LJ35A-2-Dd2pol-3C5_Pvalue	Sarah-176LJ35A-2-Dd2pol-parent_AlleleDepths	Sarah-176LJ35A-2-Dd2pol-1C7_AlleleDepths	Sarah-176LJ35A-2-Dd2pol-1D6_AlleleDepths	Sarah-176LJ35A-2-Dd2pol-1D7_AlleleDepths	Sarah-176LJ35A-2-Dd2pol-1F3_AlleleDepths	Sarah-176LJ35A-2-Dd2pol-2C4_AlleleDepths	Sarah-176LJ35A-2-Dd2pol-2F5_AlleleDepths	Sarah-176LJ35A-2-Dd2pol-3C3_AlleleDepths	Sarah-176LJ35A-2-Dd2pol-3C5_AlleleDepths	Has_NonHet	Best_AAF_diff
Pf3D7_01_v3	998			894.41	CCTTACTCTTACTTACTTACTCTTACTTA	C	INDEL	intergenic_region			n.999_1026delCTTACTCTTACTTACTTACTCTTACTTA	1/1	0/1	0/1	0/1	0/1	0/1	0/1	0/1	0/0	0.666667	0.333333	0.454545	0.25	0.2	0.571429	0.125	0.4	0	1	0.321267	0.61991	0.277389	0.242424	1	0.0909091	0.608392	0.014985	2,4	8,4	6,5	6,2	4,1	3,4	7,1	6,4	8,0	TRUE	0.666667
Pf3D7_01_v3	1383			4519.29	C	G	SNP	intergenic_region			n.1383C>G	0/1	0/1	0/1	0/1	0/1	0/0	0/1	0/1	0/1	0.153846	0.148789	0.131915	0.12844	0.153191	0.0689655	0.128114	0.120567	0.128755	1	0.892939	0.563924	0.554457	1	0.0111442	0.481042	0.319476	0.470504	143,26	246,43	204,31	190,28	199,36	189,14	245,36	248,34	203,30	FALSE	0.0848806
Pf3D7_01_v3	1414			56717.1	C	T	SNP	intergenic_region			n.1414C>T	0/1	0/1	1/1	1/1	0/1	1/1	0/1	0/1	0/1	0.922222	0.890034	0.947955	0.955157	0.836364	0.94958	0.928571	0.917241	0.882591	1	0.268752	0.320344	0.204726	0.00994029	0.307424	0.85804	1	0.195963	14166	32259	14255	10213	36184	12226	22286	24266	29218	TRUE	0.0858586
Pf3D7_01_v3	1699			83845.9	A	T	SNP	intergenic_region			n.1699A>T	0/1	0/1	0/1	0/1	0/1	0/1	0/1	0/1	0/1	0.844898	0.738872	0.816514	0.807339	0.769231	0.788927	0.811856	0.789474	0.770909	1	0.00220774	0.432662	0.268626	0.0301781	0.117508	0.33428	0.097251	0.0352816	38207	88249	60267	63264	69230	61228	73315	84315	63212	FALSE	0.106026
Pf3D7_01_v3	1900			97679.9	A	G	SNP	intergenic_region			n.1900A>G	0/1	0/1	0/1	0/1	0/1	0/1	0/1	0/1	0/1	0.905594	0.895442	0.85241	0.895652	0.886435	0.870662	0.87	0.872549	0.861446	1	0.696398	0.0495351	0.691723	0.505598	0.198048	0.181909	0.184253	0.104231	27259	39334	49283	36309	36281	41276	52348	52356	46286	FALSE	0.0531848
Pf3D7_01_v3	1910			28121.9	T	A	SNP	intergenic_region			n.1910T>A	0/1	0/1	0/1	0/1	0/1	0/1	0/1	0/1	0/1	0.340909	0.28	0.302181	0.297143	0.270096	0.221122	0.266839	0.287879	0.240854	1	0.116243	0.328236	0.255522	0.0690386	0.00186095	0.0447691	0.168929	0.00800021	174,90	270105	224,97	246104	227,84	236,67	283103	282114	249,79	FALSE	0.119787
Pf3D7_01_v3	1915			27756.9	G	T	SNP	intergenic_region			n.1915G>T	0/1	0/1	0/1	0/1	0/1	0/1	0/1	0/1	0/1	0.337165	0.277473	0.300971	0.291908	0.259259	0.222603	0.274667	0.300261	0.239748	1	0.112836	0.367623	0.250225	0.0508792	0.0031225	0.095381	0.342467	0.0121944	173,88	263101	216,93	245101	220,77	227,65	272103	268115	241,76	FALSE	0.114562
Pf3D7_01_v3	2024			12736.9	G	C	SNP	intergenic_region			n.2024G>C	0/1	0/1	0/1	0/1	0/1	0/1	0/1	0/1	0/1	0.240741	0.261905	0.318471	0.273438	0.26087	0.340909	0.322404	0.377143	0.260274	1	0.777176	0.213402	0.654756	0.77542	0.117629	0.145019	0.018934	0.771172	82,26	124,44	107,50	93,35	119,42	87,45	124,59	109,66	108,38	FALSE	0.136402
Pf3D7_01_v3	2045			4286.93	A	T	SNP	intergenic_region			n.2045A>T	0/1	0/1	0/1	0/1	0/1	0/1	0/1	0/1	0/1	0.101695	0.16092	0.193182	0.275362	0.184211	0.296296	0.183908	0.258824	0.164179	1	0.339049	0.167461	0.0147765	0.225786	0.00643651	0.239083	0.0199119	0.434137	53,6	73,14	71,17	50,19	62,14	57,24	71,16	63,22	56,11	FALSE	0.194601
Pf3D7_01_v3	2054			1670.3	C	T	SNP	intergenic_region			n.2054C>T	0/0	0/1	0/1	0/1	0/1	0/1	0/1	0/1	0/1	0.05	0.142857	0.125	0.177778	0.121951	0.215686	0.169811	0.207547	0.113636	1	0.185996	0.29693	0.094612	0.432085	0.0338352	0.107253	0.0363376	0.436656	38,2	48,8	49,7	37,8	36,5	40,11	44,9	42,11	39,5	FALSE	0.165686
Pf3D7_01_v3	3691			8152.93	T	C	SNP	intergenic_region			n.3691T>C	0/1	0/1	0/1	0/1	0/1	0/1	0/1	0/1	0/1	0.351852	0.506849	0.393443	0.517857	0.456522	0.612903	0.4375	0.402597	0.363636	1	0.104178	0.701717	0.0874093	0.312172	0.0246383	0.353869	0.588028	1	35,19	36,37	37,24	27,29	25,21	12,19	36,28	46,31	35,20	FALSE	0.261051
Pf3D7_01_v3	4242			8975.32	G	T	SNP	intergenic_region			n.4242G>T	0/1	1/1	1/1	1/1	0/1	0/1	0/1	1/1	0/1	0.931034	0.954545	0.897436	0.933333	0.654545	0.878788	0.857143	0.945455	0.907407	1	1	1	1	0.00703783	0.675699	0.422723	1	1	2,27	2,42	4,35	2,28	19,36	4,29	4,24	3,52	5,49	TRUE	0.276489
Pf3D7_01_v3	4247			554.94	C	G	SNP	intergenic_region			n.4247C>G	0/0	0/0	0/0	0/0	0/1	0/1	0/1	0/0	0/1	0.03125	0.0434783	0.0243902	0.03125	0.26	0.108108	0.111111	0.0188679	0.0754717	1	1	1	1	0.00687538	0.363147	0.323229	1	0.64577	31,1	44,2	40,1	31,1	37,13	33,4	24,3	52,1	49,4	FALSE	0.22875
Pf3D7_01_v3	4253			738.13	T	G	SNP	intergenic_region			n.4253T>G	0/0	0/1	0/1	0/0	0/1	0/1	0/1	0/0	0/1	0.0294118	0.0740741	0.107143	0.0277778	0.25	0.102564	0.166667	0.0508475	0.0862069	1	0.644805	0.24695	1	0.00671147	0.363455	0.107083	1	0.407269	33,1	50,4	50,6	35,1	39,13	35,4	30,6	56,3	53,5	FALSE	0.220588
Pf3D7_01_v3	4748			1704.72	G	A	SNP	intergenic_region			n.4748G>A	0/1	0/1	0/1	0/0	0/1	0/1	0/0	0/1	0/1	0.152778	0.135714	0.207207	0.0707071	0.103896	0.145833	0.0551181	0.112	0.137931	1	0.835522	0.43783	0.1282	0.378376	1	0.0366882	0.505481	0.831945	61,11	121,19	88,23	92,7	138,16	82,14	120,7	111,14	100,16	FALSE	0.0976597
Pf3D7_01_v3	4849			16565.9	C	A	SNP	intergenic_region			n.4849C>A	0/1	0/1	0/1	0/1	0/1	0/1	0/1	0/1	0/1	0.354839	0.364286	0.323009	0.278261	0.301075	0.386364	0.314488	0.259259	0.303797	1	0.844525	0.530491	0.110507	0.226498	0.537413	0.368453	0.0293766	0.296446	120,66	178102	153,73	166,64	195,84	135,85	194,89	200,70	165,72	FALSE	0.0955795
Pf3D7_01_v3	4911			14456.9	A	ACT	INDEL	intergenic_region			n.4911_4912insCT	0/1	0/1	0/1	0/1	0/1	0/1	0/1	0/1	0/1	0.595745	0.8125	0.774194	0.87931	0.730159	0.716981	0.876923	0.730159	0.77193	1	0.0179315	0.0585069	0.00123987	0.1548	0.213296	0.000782376	0.1548	0.0586542	19,28	12,52	14,48	7,51	17,46	15,38	8,57	17,46	13,44	FALSE	0.283566
Pf3D7_01_v3	4913			14253.9	TCC	T	INDEL	intergenic_region			n.4914_4915delCC	0/1	0/1	0/1	0/1	0/1	0/1	0/1	0/1	0/1	0.528302	0.702703	0.738462	0.75	0.707692	0.603175	0.76	0.613333	0.709677	1	0.0620457	0.0211713	0.0130192	0.0563357	0.455454	0.00795397	0.367603	0.0544321	25,28	22,52	17,48	17,51	19,46	25,38	18,57	29,46	18,44	FALSE	0.231698
Pf3D7_01_v3	5252			21573.9	C	G	SNP	intergenic_region			n.5252C>G	0/1	0/1	0/1	0/1	0/1	0/1	0/1	0/1	0/1	0.253589	0.294872	0.241379	0.264286	0.366762	0.245211	0.256944	0.253472	0.350932	1	0.319902	0.829622	0.835144	0.00666741	0.914558	1	1	0.0213551	156,53	220,92	198,63	206,74	221128	197,64	214,74	215,73	209113	FALSE	0.113174
Pf3D7_01_v3	5536			14929.9	A	T	SNP	intergenic_region			n.5536A>T	0/1	0/1	0/1	0/1	0/1	0/1	0/1	0/1	0/1	0.787234	0.824561	0.762712	0.653061	0.888889	0.543478	0.651515	0.691176	0.753623	1	0.803159	0.818619	0.176088	0.182871	0.0159826	0.143982	0.290668	0.82347	10,37	10,47	14,45	17,32	6,48	21,25	23,43	21,47	17,52	FALSE	0.243756
Pf3D7_01_v3	5538			14550.9	G	C	SNP	intergenic_region			n.5538G>C	0/1	0/1	0/1	0/1	0/1	0/1	0/1	0/1	0/1	0.782609	0.803922	0.754386	0.666667	0.884615	0.522727	0.634921	0.691176	0.760563	1	0.807331	0.816926	0.258529	0.273211	0.0142515	0.139153	0.391066	0.825948	10,36	10,41	14,43	17,34	6,46	21,23	23,40	21,47	17,54	FALSE	0.259881
Pf3D7_01_v3	5547			8226.93	A	T	SNP	intergenic_region			n.5547A>T	0/1	0/1	0/1	0/1	0/1	0/1	0/1	0/1	0/1	0.52381	0.543478	0.5	0.396226	0.436364	0.285714	0.416667	0.41791	0.521739	1	1	0.834521	0.299461	0.418668	0.0447067	0.317733	0.326004	1	20,22	21,25	23,23	32,21	31,24	30,12	35,25	39,28	33,36	FALSE	0.238095
Pf3D7_01_v3	5726			2768.99	C	A	SNP	intergenic_region			n.5726C>A	0/1	0/1	0/1	0/1	0/1	0/1	0/1	0/1	0/1	0.833333	0.7	0.722222	0.454545	0.4375	0.388889	0.541667	0.444444	0.555556	1	0.62406	0.669319	0.0893795	0.0540264	0.0255564	0.142724	0.158824	0.23527	2,10	3,7	5,13	6,5	9,7	11,7	11,13	5,4	8,10	FALSE	0.444444
Pf3D7_01_v3	5736			340	C	G	SNP	intergenic_region			n.5736C>G	1/1	0/0	0/1	0/0	0/1	0/1	0/0	.	0/1	1	0	0.5	0	0.5	0.25	0	.	0.2	1	0.1	0.428571	0.1	0.428571	0.142857	0.0285714	.	0.142857	0,3	2,0	2,2	2,0	2,2	3,1	4,0	.	4,1	TRUE	1
Pf3D7_01_v3	6477			8754.93	G	C	SNP	intergenic_region			n.6477G>C	0/1	0/1	0/1	0/1	0/1	0/1	0/1	0/1	0/1	0.357143	0.478261	0.298246	0.395062	0.202532	0.358974	0.394737	0.451923	0.378947	1	0.110477	0.442622	0.633077	0.0365183	1	0.657282	0.232885	0.876734	54,30	60,55	80,34	49,32	63,16	50,28	69,45	57,47	59,36	FALSE	0.154611
Pf3D7_01_v3	6683			2076.19	C	G	SNP	intergenic_region			n.6683C>G	0/1	0/1	1/1	0/1	0/1	0/1	1/1	0/1	0/1	0.4	0.777778	1	0.75	0.625	0.666667	1	0.571429	0.6	1	0.265734	0.0606061	0.292929	0.610792	1	0.021978	1	1	3,2	2,7	0,6	2,6	6,10	1,2	0,10	3,4	2,3	TRUE	0.6
Pf3D7_01_v3	7287			1969.99	C	CTATTTTT	INDEL	intergenic_region			n.7287_7288insTATTTTT	0/1	0/1	0/1	1/1	0/1	0/1	0/1	0/1	0/1	0.25	0.5	0.25	1	0.65625	0.25	0.4	0.0769231	0.928571	1	0.575758	1	0.142857	0.277124	1	1	0.426471	0.0186275	3,1	4,4	3,1	0,3	11,21	6,2	6,4	12,1	1,13	TRUE	0.75
Pf3D7_01_v3	7289			1963.83	TCACACGC	T	INDEL	intergenic_region			n.7290_7296delCACACGC	0/1	0/1	0/1	1/1	0/1	0/1	0/1	0/1	0/1	0.25	0.5	0.25	1	0.636364	0.25	0.4	0.0714286	0.928571	1	0.575758	1	0.142857	0.282989	1	1	0.405229	0.0186275	3,1	4,4	3,1	0,3	12,21	6,2	6,4	13,1	1,13	TRUE	0.75
Pf3D7_01_v3	7300			1918.6	G	A	SNP	intergenic_region			n.7300G>A	0/1	0/1	0/1	0/1	0/1	0/1	0/1	0/0	0/1	0.166667	0.444444	0.25	0.75	0.6	0.222222	0.4	0.0625	0.764706	1	0.58042	1	0.190476	0.0795218	1	0.587912	0.480519	0.0183066	5,1	5,4	3,1	1,3	14,21	7,2	6,4	15,1	4,13	FALSE	0.598039
Pf3D7_01_v3	7301			1918.6	T	C	SNP	intergenic_region			n.7301T>C	0/1	0/1	0/1	0/1	0/1	0/1	0/1	0/0	0/1	0.166667	0.444444	0.25	0.75	0.6	0.222222	0.4	0.0625	0.764706	1	0.58042	1	0.190476	0.0795218	1	0.587912	0.480519	0.0183066	5,1	5,4	3,1	1,3	14,21	7,2	6,4	15,1	4,13	FALSE	0.598039
Pf3D7_01_v3	7304			1915.6	T	C	SNP	intergenic_region			n.7304T>C	0/1	0/1	0/1	0/1	0/1	0/1	0/1	0/0	0/1	0.166667	0.444444	0.25	0.75	0.583333	0.222222	0.4	0.0625	0.764706	1	0.58042	1	0.190476	0.0866335	1	0.587912	0.480519	0.0183066	5,1	5,4	3,1	1,3	15,21	7,2	6,4	15,1	4,13	FALSE	0.598039
Pf3D7_01_v3	7307			884.8	A	C	SNP	intergenic_region			n.7307A>C	0/1	0/1	0/0	0/1	0/1	0/1	0/1	0/0	0/1	0.166667	0.333333	0	0.75	0.583333	0.111111	0.2	0	0.764706	1	0.604396	1	0.190476	0.0866335	1	1	0.272727	0.0183066	5,1	6,3	4,0	1,3	15,21	8,1	8,2	16,0	4,13	FALSE	0.598039
Pf3D7_01_v3	7308			1915.6	T	A	SNP	intergenic_region			n.7308T>A	0/1	0/1	0/1	0/1	0/1	0/1	0/1	0/0	0/1	0.166667	0.444444	0.25	0.75	0.583333	0.222222	0.4	0.0625	0.764706	1	0.58042	1	0.190476	0.0866335	1	0.587912	0.480519	0.0183066	5,1	5,4	3,1	1,3	15,21	7,2	6,4	15,1	4,13	FALSE	0.598039
Pf3D7_01_v3	7324			2556.05	A	G	SNP	intergenic_region			n.7324A>G	0/1	0/1	0/1	0/1	0/1	0/1	0/1	1/1	0/1	0.857143	0.555556	0.75	0.5	0.416667	0.8	0.6	0.941176	0.235294	1	0.307692	1	0.265734	0.045948	1	0.338235	0.507246	0.00884127	1,6	4,5	1,3	3,3	21,15	2,8	4,6	1,16	13,4	TRUE	0.621849
Pf3D7_01_v3	7453			1541.13	A	G	SNP	intergenic_region			n.7453A>G	0/0	0/0	0/1	0/1	0/1	0/0	0/0	0/0	0/1	0.02	0.0632911	0.0892857	0.0862069	0.292453	0.0322581	0.0810811	0.0425532	0.178571	1	0.403937	0.20986	0.213404	2.72394e-05	1	0.239929	0.658626	0.00529143	49,1	74,5	51,5	53,5	75,31	60,2	68,6	90,4	69,15	FALSE	0.272453
Pf3D7_01_v3	7511			2945.93	C	G	SNP	intergenic_region			n.7511C>G	0/1	0/1	0/1	0/1	0/1	0/1	0/1	0/1	0/1	0.113924	0.164502	0.150538	0.212121	0.197425	0.127389	0.12844	0.128099	0.176744	1	0.186799	0.34408	0.0235718	0.0361445	0.732699	0.750768	0.755886	0.107233	140,18	193,38	158,28	130,35	187,46	137,20	190,28	211,31	177,38	FALSE	0.0981972
Pf3D7_01_v3	7880			59115.9	T	C	SNP	intergenic_region			n.7880T>C	0/1	0/1	0/1	0/1	0/1	0/1	0/1	0/1	0/1	0.508251	0.583732	0.54908	0.532164	0.524297	0.558065	0.579208	0.567164	0.585938	1	0.0486313	0.337489	0.58059	0.702039	0.22535	0.0669121	0.127168	0.0447948	149154	174244	147179	160182	186205	137173	170234	174228	159225	FALSE	0.0776867
Pf3D7_01_v3	8408			28171.5	T	A	SNP	intergenic_region			n.8408T>A	0/1	0/1	1/1	0/1	0/1	0/1	0/1	0/1	0/1	0.837838	0.73913	0.938272	0.852941	0.702479	0.816901	0.885965	0.710526	0.741573	1	0.134718	0.0696931	0.833852	0.0398473	0.827248	0.382989	0.0546218	0.179905	12,62	24,68	5,76	15,87	36,85	13,58	13101	33,81	23,66	TRUE	0.135358
Pf3D7_01_v3	8409			27680.6	G	C	SNP	intergenic_region			n.8409G>C	0/1	0/1	1/1	0/1	0/1	0/1	0/1	0/1	0/1	0.849315	0.755814	0.948718	0.851485	0.697479	0.811594	0.893805	0.705357	0.735632	1	0.167467	0.0561487	1	0.0239563	0.655567	0.3724	0.0333464	0.0853112	11,62	21,65	4,74	15,86	36,83	13,56	12101	33,79	23,64	TRUE	0.151836
Pf3D7_01_v3	8436			1336.92	C	G	SNP	intergenic_region			n.8436C>G	0/1	0/1	0/1	0/1	0/1	0/1	0/1	0/1	0/1	0.465116	0.3125	0.375	0.412698	0.327273	0.333333	0.474359	0.203704	0.423077	1	0.195138	0.403321	0.690574	0.210926	0.258718	1	0.00844144	0.835765	23,20	33,15	30,18	37,26	37,18	24,12	41,37	43,11	30,22	FALSE	0.261413
Pf3D7_01_v3	8561			46491.9	A	G,C	SNP,SNP	intergenic_region,intergenic_region	,	,	n.8561A>G,n.8561A>C	1/2	1/2	1/2	1/2	1/2	1/2	1/2	1/2	1/2	0.945455	0.965278	0.97619	0.937063	0.945205	0.981651	0.955414	0.993007	0.952381	1	0.539049	0.310442	1	1	0.279969	0.776517	0.045188	1	6,48,56	5,74,65	3,68,55	9,70,64	8,64,74	2,66,41	7,87,63	1,71,71	6,63,57	TRUE	0.0475524
Pf3D7_01_v3	9052			13975.9	G	A	SNP	intergenic_region			n.9052G>A	0/1	0/1	0/1	0/1	0/1	0/1	0/1	0/1	0/1	0.616162	0.490909	0.538462	0.540541	0.385621	0.56	0.707692	0.5	0.425373	1	0.0724599	0.305301	0.327583	0.00046644	0.472344	0.158438	0.0841487	0.00528865	38,61	56,54	42,49	51,60	94,59	44,56	38,92	66,66	77,57	FALSE	0.230541
Pf3D7_01_v3	9165			717.18	G	C	SNP	intergenic_region			n.9165G>C	0/1	0/0	0/1	0/1	0/1	0/0	0/0	0/1	0/1	0.0689655	0.0188679	0.075	0.0769231	0.253968	0.0294118	0.0217391	0.0731707	0.177778	1	0.284237	1	1	0.047928	0.590315	0.555498	1	0.297946	27,2	52,1	37,3	36,3	47,16	33,1	45,1	38,3	37,8	FALSE	0.185003
Pf3D7_01_v3	9169			882.31	T	C	SNP	intergenic_region			n.9169T>C	0/1	0/0	0/1	0/1	0/1	0/0	0/0	0/1	0/1	0.0689655	0.0185185	0.097561	0.121951	0.261538	0.0294118	0.0217391	0.0731707	0.177778	1	0.278382	1	0.691318	0.0491942	0.590315	0.555498	1	0.297946	27,2	53,1	37,4	36,5	48,17	33,1	45,1	38,3	37,8	FALSE	0.192573
Pf3D7_01_v3	9227			3935.93	T	C	SNP	intergenic_region			n.9227T>C	0/1	0/1	0/1	0/1	0/1	0/1	0/1	0/1	0/1	0.09375	0.175926	0.119048	0.164384	0.336207	0.0895522	0.197531	0.184466	0.151163	1	0.180648	0.790688	0.311483	0.000268539	1	0.104435	0.123938	0.33183	58,6	89,19	74,10	61,12	77,39	61,6	65,16	84,19	73,13	FALSE	0.242457
Pf3D7_01_v3	9229			3416.93	T	C	SNP	intergenic_region			n.9229T>C	0/1	0/1	0/1	0/1	0/1	0/1	0/1	0/1	0/1	0.09375	0.145455	0.104651	0.142857	0.322314	0.0869565	0.154762	0.163462	0.144444	1	0.356195	1	0.442587	0.000521833	1	0.327232	0.251439	0.457826	58,6	94,16	77,9	66,11	82,39	63,6	71,13	87,17	77,13	FALSE	0.228564
Pf3D7_01_v3	9784			1172.93	C	T	SNP	intergenic_region			n.9784C>T	0/1	0/1	0/1	0/1	0/1	0/1	0/1	0/1	0/1	0.5	0.222222	0.27027	0.2	0.388889	0.333333	0.222222	0.285714	0.210526	1	0.0650191	0.144804	0.0331596	0.531837	0.368018	0.0650191	0.146694	0.0958456	10,10	21,6	27,10	28,7	11,7	18,9	21,6	20,8	15,4	FALSE	0.3
Pf3D7_01_v3	11581			1538.89	AGTTAACTAACT	A	INDEL	intergenic_region			n.11582_11592delGTTAACTAACT	0/1	0/1	0/1	0/1	0/1	0/1	0/1	0/1	0/1	0.220779	0.113636	0.141026	0.119403	0.227273	0.133333	0.0957447	0.1	0.1	1	0.0905255	0.216472	0.126575	1	0.203644	0.0316497	0.0358702	0.049559	60,17	78,10	67,11	59,8	51,15	65,10	85,9	99,11	72,8	FALSE	0.125035
Pf3D7_01_v3	11606			1280.82	C	G	SNP	intergenic_region			n.11606C>G	0/1	0/1	0/1	0/1	0/1	0/1	0/1	0/0	0/0	0.138889	0.147059	0.272727	0.272727	0.416667	0.09375	0.241379	0.0588235	0.075	1	1	0.301876	0.301876	0.0308648	0.713444	0.345728	0.266883	0.465339	31,5	29,5	16,6	16,6	14,10	29,3	22,7	48,3	37,3	FALSE	0.277778
Pf3D7_01_v3	11628			377.13	T	A	SNP	intergenic_region			n.11628T>A	0/1	0/1	0/1	0/1	0/1	0/0	0/1	0/0	0/0	0.0714286	0.125	0.222222	0.214286	0.357143	0.047619	0.0769231	0.0465116	0.0555556	1	0.613881	0.243561	0.31258	0.0312945	1	1	0.644364	1	26,2	14,2	7,2	11,3	9,5	20,1	12,1	41,2	34,2	FALSE	0.285714
Pf3D7_01_v3	11818			2257.42	ACTAACTTAGGTCTTACCTTCACTTATATAGGTCTTACTTTCACTAACTGAGGTCATACTTCTT	A	INDEL	intergenic_region			n.11819_11881delCTAACTTAGGTCTTACCTTCACTTATATAGGTCTTACTTTCACTAACTGAGGTCATACTTCTT	0/1	0/1	0/1	0/1	0/1	0/1	0/1	0/1	0/0	0.0752688	0.227848	0.180723	0.104651	0.175676	0.184211	0.122449	0.126984	0.0666667	1	0.00816457	0.0411175	0.602756	0.0566968	0.0372746	0.337287	0.267995	0.795162	86,7	61,18	68,15	77,9	61,13	62,14	86,12	110,16	112,8	FALSE	0.152579
Pf3D7_01_v3	11842			615.35	T	*,A	SNP	intergenic_region			n.11842T>A	0/1	1/2	0/1	1/2	0/1	0/1	0/1	1/2	1/2	0.571429	0.92	0.888889	0.826087	0.772727	0.842105	0.727273	0.875	1	1	0.0160865	0.0963589	0.132234	0.273498	0.122031	0.471494	0.0515723	0.0170569	6,7,1	2,18,5	2,15,1	4,9,10	5,13,4	3,14,2	6,12,4	3,16,5	0,8,4	TRUE	0.428571
Pf3D7_01_v3	12279			1544.85	A	C	SNP	intergenic_region			n.12279A>C	0/1	0/1	0/1	0/1	0/1	0/1	0/1	0/1	0/1	0.215686	0.0819672	0.115942	0.133333	0.107143	0.0727273	0.163265	0.168831	0.152174	1	0.058335	0.205258	0.314682	0.185122	0.0499883	0.612726	0.644291	0.447341	40,11	56,5	61,8	52,8	50,6	51,4	41,8	64,13	39,7	FALSE	0.142959
Pf3D7_01_v3	12281			1538.85	C	G	SNP	intergenic_region			n.12281C>G	0/1	0/1	0/1	0/1	0/1	0/1	0/1	0/1	0/1	0.215686	0.0819672	0.114286	0.131148	0.107143	0.0727273	0.163265	0.168831	0.152174	1	0.058335	0.139376	0.313101	0.185122	0.0499883	0.612726	0.644291	0.447341	40,11	56,5	62,8	53,8	50,6	51,4	41,8	64,13	39,7	FALSE	0.142959
Pf3D7_01_v3	12306			1902.93	C	A	SNP	intergenic_region			n.12306C>A	0/1	0/1	0/1	0/1	0/1	0/1	0/1	0/1	0/1	0.5	0.375	0.3	0.384615	0.294118	0.15	0.4	0.428571	0.461538	1	0.682838	0.320095	0.716841	0.305267	0.0353882	0.728506	0.752496	1	9,9	5,3	14,6	8,5	12,5	17,3	9,6	12,9	7,6	FALSE	0.35
Pf3D7_01_v3	12308			1983.93	C	T	SNP	intergenic_region			n.12308C>T	0/1	0/1	0/1	0/1	0/1	0/1	0/1	0/1	0/1	0.6	0.5	0.333333	0.555556	0.5	0.166667	0.5	0.5625	0.5	1	1	0.169733	1	0.69683	0.0142735	0.706825	1	0.706825	6,9	3,3	12,6	4,5	5,5	15,3	6,6	7,9	6,6	FALSE	0.433333
Pf3D7_01_v3	13179			33342.6	C	T,G	SNP,SNP	intergenic_region,intergenic_region	,	,	n.13179C>T,n.13179C>G	1/2	1/2	1/2	1/2	1/2	1/2	1/2	0/2	0/2	0.824	0.863354	0.826389	0.84252	0.815126	0.923077	0.832461	0.825397	0.777778	1	0.409975	1	0.737208	0.869339	0.0224758	0.879134	1	0.471906	22,31,72	22,30,109	25,36,83	20,37,70	22,36,61	10,40,80	32,53,106	22,20,84	18,18,45	TRUE	0.0990769
Pf3D7_01_v3	13208			5021.93	A	T	SNP	intergenic_region			n.13208A>T	0/1	0/1	0/1	0/1	0/1	0/1	0/1	0/1	0/1	0.209302	0.333333	0.319149	0.326531	0.307692	0.488372	0.356164	0.272727	0.333333	1	0.241279	0.340137	0.245416	0.325108	0.0121796	0.142029	0.61766	0.223549	34,9	32,16	32,15	33,16	27,12	22,21	47,26	32,12	26,13	FALSE	0.27907
Pf3D7_01_v3	13215			5792.93	A	T	SNP	intergenic_region			n.13215A>T	0/1	0/1	0/1	0/1	0/1	0/1	0/1	0/1	0/1	0.388889	0.5	0.352941	0.527778	0.333333	0.705882	0.428571	0.405405	0.433333	1	0.363591	0.808083	0.344217	0.797847	0.00937622	0.82882	1	0.803498	22,14	20,20	22,12	17,19	20,10	10,24	32,24	22,15	17,13	FALSE	0.316993
Pf3D7_01_v3	13219			2382.93	C	A	SNP	intergenic_region			n.13219C>A	0/1	0/1	0/1	0/1	0/1	0/1	0/1	0/1	0/1	0.185185	0.333333	0.25	0.296296	0.277778	0.571429	0.323529	0.2	0.315789	1	0.24131	0.735825	0.525588	0.488926	0.00744337	0.255852	1	0.483988	22,5	20,10	18,6	19,8	13,5	9,12	23,11	20,5	13,6	FALSE	0.386243
Pf3D7_01_v3	13224			1491.93	T	G	SNP	intergenic_region			n.13224T>G	0/1	0/1	0/1	0/1	0/1	0/1	0/1	0/1	0/1	0.1875	0.25	0.307692	0.388889	0.3	0.666667	0.3	0.153846	0.285714	1	0.708599	0.6665	0.270058	0.644269	0.0113422	0.700273	1	0.621385	13,3	15,5	9,4	11,7	7,3	5,10	14,6	11,2	5,2	FALSE	0.479167
Pf3D7_01_v3	14407			815.59	A	T	SNP	intergenic_region			n.14407A>T	0/1	0/0	0/1	0/1	0/0	0/1	0/1	0/1	0/0	0.114286	0	0.0833333	0.178571	0.0566038	0.0862069	0.140845	0.163265	0.0606061	1	0.0139093	0.715869	0.553914	0.429142	0.724578	1	0.753205	0.673747	31,4	64,0	44,4	46,10	50,3	53,5	61,10	41,8	31,2	FALSE	0.114286
Pf3D7_01_v3	14419			260.06	T	A	SNP	intergenic_region			n.14419T>A	0/1	0/0	0/0	0/1	0/0	0/0	0/1	0/1	0/0	0.1	0	0.027027	0.162162	0.0769231	0.0555556	0.0816327	0.125	0.04	1	0.0494158	0.317908	0.720617	1	0.652464	1	1	0.617364	27,3	50,0	36,1	31,6	36,3	34,2	45,4	28,4	24,1	FALSE	0.1
Pf3D7_01_v3	14916			2349.93	C	T	SNP	intergenic_region			n.14916C>T	0/1	0/1	0/1	0/1	0/1	0/1	0/1	0/1	0/1	0.333333	0.45	0.315789	0.416667	0.823529	0.666667	0.555556	0.470588	0.684211	1	1	1	1	0.0450038	0.321267	0.640405	0.66002	0.175296	4,2	11,9	13,6	7,5	3,14	4,8	8,10	9,8	6,13	FALSE	0.490196
Pf3D7_01_v3	14921			1480.92	A	G	SNP	intergenic_region			n.14921A>G	0/1	0/1	0/1	0/1	0/1	0/1	0/1	0/1	0/1	0.2	0.421053	0.1875	0.3	0.769231	0.2	0.466667	0.357143	0.571429	1	0.614625	1	1	0.0473856	1	0.602683	1	0.303406	4,1	11,8	13,3	7,3	3,10	4,1	8,7	9,5	6,8	FALSE	0.569231
Pf3D7_01_v3	14922			1438.9	G	C	SNP	intergenic_region			n.14922G>C	0/1	0/1	0/1	0/1	0/1	0/1	0/1	0/1	0/1	0.2	0.352941	0.133333	0.3	0.769231	0.2	0.466667	0.307692	0.5	1	1	1	1	0.0473856	1	0.602683	1	0.338235	4,1	11,6	13,2	7,3	3,10	4,1	8,7	9,4	6,6	FALSE	0.569231
Pf3D7_01_v3	15682			5400.36	T	G	SNP	intergenic_region			n.15682T>G	0/1	0/1	1/1	1/1	1/1	1/1	0/1	0/1	0/1	0.619048	0.928571	1	1	1	1	0.833333	0.73913	0.882353	1	0.0556397	0.011403	0.011403	0.0132634	0.0317104	0.171283	0.52057	0.136493	8,13	1,13	0,15	0,15	0,13	0,10	3,15	6,17	2,15	TRUE	0.380952
Pf3D7_01_v3	15683			5400.36	A	T	SNP	intergenic_region			n.15683A>T	0/1	0/1	1/1	1/1	1/1	1/1	0/1	0/1	0/1	0.619048	0.928571	1	1	1	1	0.833333	0.73913	0.882353	1	0.0556397	0.011403	0.011403	0.0132634	0.0317104	0.171283	0.52057	0.136493	8,13	1,13	0,15	0,15	0,13	0,10	3,15	6,17	2,15	TRUE	0.380952
Pf3D7_01_v3	15692			4110.93	C	A	SNP	intergenic_region			n.15692C>A	0/1	0/1	0/1	0/1	0/1	0/1	0/1	0/1	0/1	0.242424	0.666667	0.7	0.736842	0.722222	0.75	0.448276	0.317073	0.393939	1	0.00608672	0.00157012	0.00105001	0.00125501	0.0120329	0.110845	0.605775	0.290464	25,8	6,12	6,14	5,14	5,13	2,6	16,13	28,13	20,13	FALSE	0.507576
Pf3D7_01_v3	15693			4020.93	T	C	SNP	intergenic_region			n.15693T>C	0/1	0/1	0/1	0/1	0/1	0/1	0/1	0/1	0/1	0.242424	0.631579	0.608696	0.7	0.65	0.6	0.387097	0.288889	0.393939	1	0.00811803	0.0114465	0.00157012	0.00448964	0.0548538	0.282782	0.797193	0.290464	25,8	7,12	9,14	6,14	7,13	4,6	19,12	32,13	20,13	FALSE	0.457576
Pf3D7_01_v3	15696			3864.93	T	G	SNP	intergenic_region			n.15696T>G	0/1	0/1	0/1	0/1	0/1	0/1	0/1	0/1	0/1	0.2	0.5	0.451613	0.451613	0.541667	0.461538	0.315789	0.254902	0.382353	1	0.0243191	0.0375007	0.0375007	0.00665902	0.0801193	0.3032	0.620762	0.120557	32,8	12,12	17,14	17,14	11,13	7,6	26,12	38,13	21,13	FALSE	0.341667
Pf3D7_01_v3	15704			3438.93	A	T	SNP	intergenic_region			n.15704A>T	0/1	0/1	0/1	0/1	0/1	0/1	0/1	0/1	0/1	0.142857	0.272727	0.285714	0.358974	0.361111	0.206897	0.25	0.188406	0.22807	1	0.133599	0.093749	0.0246524	0.0216175	0.540632	0.214224	0.631849	0.33404	48,8	32,12	35,14	25,14	23,13	23,6	36,12	56,13	44,13	FALSE	0.218254
Pf3D7_01_v3	15786			12248.9	A	C	SNP	intergenic_region			n.15786A>C	0/1	0/1	0/1	0/1	0/1	0/1	0/1	0/1	0/1	0.5	0.661972	0.573529	0.666667	0.592593	0.703704	0.577465	0.433333	0.619048	1	0.0889406	0.455109	0.106049	0.426199	0.0433876	0.455417	0.561837	0.292635	24,24	24,47	29,39	17,34	22,32	16,38	30,41	34,26	16,26	FALSE	0.203704
Pf3D7_01_v3	15789			11967.9	A	G	SNP	intergenic_region			n.15789A>G	0/1	0/1	0/1	0/1	0/1	0/1	0/1	0/1	0/1	0.479167	0.671233	0.57971	0.66	0.592593	0.698113	0.577465	0.413793	0.6	1	0.0394933	0.346735	0.102035	0.320319	0.0280129	0.34992	0.558332	0.289164	25,23	24,49	29,40	17,33	22,32	16,37	30,41	34,24	16,24	FALSE	0.218947
Pf3D7_01_v3	15801			9244.93	A	C	SNP	intergenic_region			n.15801A>C	0/1	0/1	0/1	0/1	0/1	0/1	0/1	0/1	0/1	0.533333	0.696429	0.710526	0.83871	0.774194	0.714286	0.73913	0.485714	0.84	1	0.160861	0.205033	0.0134284	0.0620018	0.197319	0.0849025	0.805011	0.0216581	14,16	17,39	11,27	5,26	7,24	10,25	12,34	18,17	4,21	FALSE	0.306667
Pf3D7_01_v3	15802			8650.97	G	A	SNP	intergenic_region			n.15802G>A	0/1	0/1	0/1	0/1	0/1	0/1	0/1	0/1	0/1	0.615385	0.772727	0.833333	0.916667	0.785714	0.833333	0.846154	0.64	0.9	1	0.180573	0.0787819	0.0194905	0.235835	0.0787819	0.0436223	1	0.0430383	10,16	10,34	5,25	2,22	6,22	5,25	6,33	9,16	2,18	FALSE	0.301282
Pf3D7_01_v3	15805			8233.97	A	G	SNP	intergenic_region			n.15805A>G	0/1	0/1	0/1	0/1	0/1	0/1	0/1	0/1	0/1	0.64	0.756098	0.833333	0.916667	0.785714	0.814815	0.842105	0.625	0.888889	1	0.402715	0.127704	0.0374297	0.360371	0.214672	0.0781054	1	0.0855746	9,16	10,31	5,25	2,22	6,22	5,22	6,32	9,15	2,16	FALSE	0.276667
Pf3D7_01_v3	15807			7056.95	C	T	SNP	intergenic_region			n.15807C>T	0/1	0/1	0/1	0/1	0/1	0/1	0/1	0/1	0/1	0.611111	0.757576	0.807692	0.913043	0.73913	0.807692	0.882353	0.571429	0.875	1	0.341029	0.182567	0.0283257	0.503288	0.182567	0.0339815	1	0.125088	7,11	8,25	5,21	2,21	6,17	5,21	4,30	9,12	2,14	FALSE	0.301932
Pf3D7_01_v3	15904			1212.57	G	T	SNP	intergenic_region			n.15904G>T	0/1	0/1	0/0	0/1	0/0	0/1	0/0	0/1	0/1	0.0980392	0.129412	0.0689655	0.157895	0.0547945	0.157143	0.0721649	0.114754	0.264151	1	0.784437	0.534619	0.402629	0.485627	0.421797	0.752381	1	0.0412466	46,5	74,11	81,6	48,9	69,4	59,11	90,7	54,7	39,14	FALSE	0.166112
Pf3D7_01_v3	15945			4697.93	T	A	SNP	intergenic_region			n.15945T>A	0/1	0/1	0/1	0/1	0/1	0/1	0/1	0/1	0/1	0.333333	0.35	0.272727	0.365385	0.392157	0.309524	0.32	0.140351	0.386364	1	1	0.640062	0.82284	0.654627	1	1	0.0381716	0.648221	24,12	39,21	40,15	33,19	31,20	29,13	51,24	49,8	27,17	FALSE	0.192982
Pf3D7_01_v3	15952			3203.93	A	G	SNP	intergenic_region			n.15952A>G	0/1	0/1	0/1	0/1	0/1	0/1	0/1	0/1	0/1	0.289474	0.274194	0.209677	0.233333	0.32	0.22449	0.228916	0.103448	0.255814	1	1	0.469983	0.635662	0.81841	0.619895	0.501603	0.0282003	0.805024	27,11	45,17	49,13	46,14	34,16	38,11	64,19	52,6	32,11	FALSE	0.186025
Pf3D7_01_v3	16919			3155.93	G	A	SNP	intergenic_region			n.16919G>A	0/1	0/1	0/1	0/1	0/1	0/1	0/1	0/1	0/1	0.722222	0.5	0.7	0.625	0.3125	0.5	0.545455	0.724138	0.722222	1	0.382101	1	0.667285	0.037403	0.266258	0.431998	1	1	5,13	4,4	3,7	3,5	11,5	6,6	5,6	8,21	5,13	FALSE	0.409722
Pf3D7_01_v3	17542			1162.67	GGTAAGTA	G	INDEL	intergenic_region			n.17543_17549delGTAAGTA	1/1	1/1	0/1	0/1	1/1	0/1	0/1	0/1	0/1	1	1	0.5	0.333333	1	0.333333	0.6	0.555556	0.666667	1	1	0.109091	0.020979	1	0.0666667	0.151515	0.0884615	0.192308	0,7	0,1	2,2	4,2	0,3	2,1	2,3	4,5	2,4	TRUE	0.666667
Pf3D7_01_v3	18022			47781.7	C	A	SNP	intergenic_region			n.18022C>A	1/1	1/1	1/1	1/1	1/1	1/1	1/1	1/1	1/1	0.913043	0.937888	0.964286	0.916667	0.990909	0.961165	0.946108	0.955414	0.964602	1	0.484204	0.109184	1	0.0100744	0.17482	0.335664	0.20501	0.166174	10105	10151	5135	9,99	1109	4,99	9158	7150	4109	TRUE	0.0778656
Pf3D7_01_v3	19184			5115.93	T	G	SNP	intergenic_region			n.19184T>G	0/1	0/1	0/1	0/1	0/1	0/1	0/1	0/1	0/1	0.0948276	0.146552	0.176	0.157895	0.211382	0.137405	0.21875	0.169492	0.139394	1	0.313659	0.0906735	0.168176	0.0191402	0.328091	0.00834472	0.085414	0.353042	105,11	99,17	103,22	96,18	97,26	113,18	125,35	147,30	142,23	FALSE	0.123922
Pf3D7_01_v3	19545			11471.9	T	TTAGGTCTTAACTTGACTAAC	INDEL	intergenic_region			n.19545_19546insTAGGTCTTAACTTGACTAAC	0/1	0/1	0/1	0/1	0/1	0/1	0/1	0/1	0/1	0.305556	0.411215	0.420455	0.409836	0.418605	0.364706	0.413793	0.345794	0.508475	1	0.159197	0.142381	0.274796	0.184879	0.499385	0.163097	0.628495	0.0206846	50,22	63,44	51,37	36,25	50,36	54,31	68,48	70,37	29,30	FALSE	0.202919
Pf3D7_01_v3	20970			13956.1	A	T	SNP	intergenic_region			n.20970A>T	0/1	0/1	0/1	0/1	0/1	0/1	0/1	0/1	1/1	0.45	0.64557	0.647059	0.666667	0.538462	0.666667	0.635294	0.688312	0.9	1	0.0254799	0.0266737	0.0243194	0.37254	0.0186668	0.0290361	0.00560762	1.70197e-07	33,27	28,51	30,55	18,36	30,35	21,42	31,54	24,53	6,54	TRUE	0.45
Pf3D7_01_v3	22630			6694.93	T	C	SNP	intergenic_region			n.22630T>C	0/1	0/1	0/1	0/1	0/1	0/1	0/1	0/1	0/1	0.434783	0.397849	0.297297	0.4	0.277778	0.352273	0.358696	0.511628	0.463415	1	0.747124	0.117245	0.717896	0.0447254	0.324696	0.333761	0.418753	0.745248	39,30	56,37	52,22	33,22	65,25	57,31	59,33	42,44	44,38	FALSE	0.157005
Pf3D7_01_v3	22644			3669.59	TAGGTCTTAAATTCAGTAACTA	*,T	INDEL	intergenic_region			n.22645_22665delAGGTCTTAAATTCAGTAACTA	0/2	0/2	0/2	0/2	0/2	0/2	0/2	0/2	0/1	0.349206	0.402299	0.418919	0.369565	0.4125	0.405063	0.337079	0.191011	0.257143	1	0.609519	0.482138	0.842292	0.490873	0.602006	1	0.0377338	0.262405	41,4,18	52,10,25	43,4,27	29,8,9	47,13,20	47,5,27	59,3,27	72,6,11	52,9,9	FALSE	0.158195
Pf3D7_01_v3	22810			5188.56	CAGAGG	C	INDEL	intergenic_region			n.22811_22815delAGAGG	0/1	0/1	0/1	0/1	1/1	0/1	0/1	0/1	0/1	0.555556	0.733333	0.736842	0.666667	1	0.9	0.806452	0.826087	0.8125	1	0.412034	0.407396	0.673065	0.0210526	0.0558798	0.190337	0.176006	0.20491	4,5	4,11	5,14	4,8	0,12	2,18	6,25	4,19	3,13	TRUE	0.444444
Pf3D7_01_v3	22817			4804.56	CTT	C	INDEL	intergenic_region			n.22818_22819delTT	0/1	0/1	0/1	0/1	1/1	0/1	0/1	0/1	0/1	0.555556	0.733333	0.722222	0.636364	1	0.9	0.793103	0.818182	0.785714	1	0.412034	0.422842	1	0.0325077	0.0558798	0.205139	0.18453	0.363037	4,5	4,11	5,13	4,7	0,10	2,18	6,23	4,18	3,11	TRUE	0.444444
Pf3D7_01_v3	22820			4236.89	AACAT	A	INDEL	intergenic_region			n.22821_22824delACAT	0/1	0/1	0/1	0/1	0/1	0/1	0/1	0/1	0/1	0.444444	0.642857	0.619048	0.555556	0.818182	0.888889	0.724138	0.727273	0.785714	1	0.417284	0.443358	1	0.159675	0.0234519	0.226232	0.217497	0.179297	5,4	5,9	8,13	4,5	2,9	2,16	8,21	6,16	3,11	FALSE	0.444444
Pf3D7_01_v3	22827			3656.89	CTAACTAAGGT	C	INDEL	intergenic_region			n.22828_22837delTAACTAAGGT	0/1	0/1	0/1	0/1	0/1	0/1	0/1	0/1	0/1	0.137931	0.209302	0.288889	0.178571	0.3	0.484848	0.368421	0.333333	0.407407	1	0.541267	0.164245	0.729726	0.209236	0.00585546	0.0429437	0.0665965	0.034437	25,4	34,9	32,13	23,5	21,9	17,16	36,21	32,16	16,11	FALSE	0.346917
Pf3D7_01_v3	23062			24801.9	C	CCATT	INDEL	intergenic_region			n.23062_23063insCATT	0/1	0/1	0/1	0/1	0/1	0/1	0/1	0/1	0/1	0.889831	0.714286	0.754717	0.847826	0.826087	0.627451	0.857143	0.924658	0.927007	1	0.00974596	0.0363404	0.439449	0.301901	0.000173376	0.619587	0.391137	0.38161	13105	14,35	13,40	7,39	8,38	19,32	8,48	11135	10127	FALSE	0.26238
Pf3D7_01_v3	23063			1515.92	A	T	SNP	intergenic_region			n.23063A>T	0/1	0/1	0/1	0/1	0/1	0/1	0/1	0/1	0/1	0.108108	0.342857	0.189189	0.137931	0.2	0.314286	0.21875	0.107143	0.0740741	1	0.00662171	0.252167	0.735895	0.220855	0.0135965	0.142626	1	0.577907	66,8	23,12	30,7	25,4	24,6	24,11	25,7	75,9	75,6	FALSE	0.234749
Pf3D7_01_v3	23064			1394.92	T	A	SNP	intergenic_region			n.23064T>A	0/1	0/1	0/1	0/1	0/1	0/1	0/1	0/1	0/1	0.108108	0.342857	0.189189	0.137931	0.2	0.272727	0.193548	0.0740741	0.0740741	1	0.00662171	0.252167	0.735895	0.220855	0.0445944	0.344162	0.577907	0.577907	66,8	23,12	30,7	25,4	24,6	24,9	25,6	75,6	75,6	FALSE	0.234749
Pf3D7_01_v3	23178			1018.93	C	A	SNP	intergenic_region			n.23178C>A	0/1	0/1	0/1	0/1	0/1	0/1	0/1	0/1	0/0	0.5	0.571429	0.272727	0.125	0.333333	0.583333	0.333333	0.0769231	0	1	1	0.376518	0.282051	0.637186	1	0.637186	0.0474716	0.0769231	4,4	6,8	8,3	7,1	6,3	5,7	6,3	12,1	8,0	FALSE	0.5
Pf3D7_01_v3	23179			973.93	G	C	SNP	intergenic_region			n.23179G>C	0/1	0/1	0/1	0/1	0/1	0/1	0/1	0/1	0/0	0.5	0.571429	0.272727	0.125	0.222222	0.583333	0.333333	0.0769231	0	1	1	0.376518	0.282051	0.334842	1	0.637186	0.0474716	0.0769231	4,4	6,8	8,3	7,1	7,2	5,7	6,3	12,1	8,0	FALSE	0.5
Pf3D7_01_v3	23190			320.31	T	A	SNP	intergenic_region			n.23190T>A	0/1	0/1	0/1	0/0	0/1	0/1	0/1	0/0	0/0	0.333333	0.1875	0.0909091	0	0.142857	0.272727	0.0714286	0	0	1	0.63004	0.28483	0.205882	0.584615	1	0.260079	0.0287179	0.0365217	6,3	13,3	10,1	8,0	6,1	8,3	13,1	18,0	16,0	FALSE	0.333333
Pf3D7_01_v3	24475			1196.28	C	A	SNP	intergenic_region			n.24475C>A	0/1	0/1	0/1	0/1	0/1	0/1	0/1	0/0	0/1	0.195122	0.230769	0.190476	0.0909091	0.12766	0.0967742	0.142857	0.0377358	0.0769231	1	0.801046	1	0.218486	0.560346	0.33059	0.570008	0.0188971	0.122243	33,8	40,12	34,8	40,4	41,6	28,3	36,6	51,2	48,4	FALSE	0.157386
Pf3D7_01_v3	24479			6033.93	G	T	SNP	intergenic_region			n.24479G>T	0/1	0/1	0/1	0/1	0/1	0/1	0/1	0/1	0/1	0.708333	0.441176	0.590909	0.5	0.7	0.368421	0.357143	0.756757	0.805556	1	0.0617125	0.537901	0.158769	1	0.0343186	0.0143844	0.76882	0.534507	7,17	19,15	9,13	13,13	9,21	12,7	18,10	9,28	7,29	FALSE	0.35119
Pf3D7_01_v3	24481			5920.93	T	A	SNP	intergenic_region			n.24481T>A	0/1	0/1	0/1	0/1	0/1	0/1	0/1	0/1	0/1	0.68	0.46875	0.481481	0.52	0.625	0.35	0.4	0.777778	0.794118	1	0.178283	0.171411	0.386845	0.782202	0.0378919	0.0876856	0.554881	0.373774	8,17	17,15	14,13	12,13	12,20	13,7	15,10	8,28	7,27	FALSE	0.33
Pf3D7_01_v3	24491			3563.53	A	AAC,AACT	INDEL,INDEL	intergenic_region,intergenic_region	,	,	n.24491_24492insAC,n.24491_24492insACT	1/2	0/2	0/2	1/2	1/2	1/2	0/2	1/2	0/2	1	0.666667	0.727273	1	0.941176	0.833333	0.769231	0.882353	0.9375	1	0.0391304	0.0815217	1	1	0.22	0.22	0.491954	1	0,5,8	4,2,6	3,3,5	0,2,10	1,2,14	2,4,6	3,3,7	2,3,12	1,1,14	TRUE	0.333333
Pf3D7_01_v3	24521			339.74	A	G	SNP	intergenic_region			n.24521A>G	0/0	0/0	0/1	0/1	0/0	0/0	0/0	0/1	0/1	0	0.0714286	0.162791	0.181818	0.0666667	0.0384615	0.025	0.2	0.0909091	1	0.213559	0.017931	0.0231304	0.319149	0.448276	1	0.0116028	0.238462	32,0	26,2	36,7	18,4	14,1	25,1	39,1	28,7	30,3	FALSE	0.2
Pf3D7_01_v3	27075			4418.09	T	G	SNP	intergenic_region			n.27075T>G	0/1	0/1	0/1	0/1	1/1	1/1	0/1	0/1	0/1	0.666667	0.619048	0.642857	0.789474	1	1	0.73913	0.769231	0.6875	1	1	1	0.475634	0.0197575	0.27249	0.734068	0.506105	1	6,12	8,13	10,18	4,15	0,16	0,5	6,17	6,20	5,11	TRUE	0.333333
Pf3D7_01_v3	27458			78.06	T	C	SNP	intergenic_region			n.27458T>C	0/1	0/1	0/0	0/1	0/0	0/1	0/0	0/0	0/0	0.428571	0.3	0	0.4	0.0555556	0.230769	0.153846	0.105263	0.117647	1	0.643665	0.0227273	1	0.0525692	0.612616	0.289796	0.101414	0.126482	4,3	7,3	15,0	3,2	17,1	10,3	11,2	17,2	15,2	FALSE	0.428571
Pf3D7_01_v3	27812			1857.13	T	A	SNP	intergenic_region			n.27812T>A	0/0	0/1	0/0	0/1	0/1	0/1	0/0	0/1	0/1	0	0.1	0.027027	0.153846	0.456522	0.0714286	0.03125	0.207547	0.340426	1	0.116336	1	0.025098	3.13294e-07	0.181731	0.463768	0.00229638	3.06276e-05	37,0	36,4	36,1	22,4	25,21	26,2	31,1	42,11	31,16	FALSE	0.456522
Pf3D7_01_v3	27838			1815.13	C	T	SNP	intergenic_region			n.27838C>T	0/0	0/1	0/0	0/1	0/1	0/1	0/0	0/1	0/1	0	0.1	0.027027	0.153846	0.444444	0.0714286	0.03125	0.207547	0.340426	1	0.116336	1	0.025098	6.41197e-07	0.181731	0.463768	0.00229638	3.06276e-05	37,0	36,4	36,1	22,4	25,20	26,2	31,1	42,11	31,16	FALSE	0.444444
Pf3D7_01_v3	28274			13685.9	A	G	SNP	intergenic_region			n.28274A>G	0/1	0/1	0/1	0/1	0/1	0/1	0/1	0/1	0/1	0.202247	0.30597	0.196347	0.258216	0.212963	0.198312	0.265152	0.256	0.199134	1	0.0160018	0.899976	0.229506	0.804583	1	0.140665	0.204509	1	142,36	186,82	176,43	158,55	170,46	190,47	194,70	186,64	185,46	FALSE	0.103723
Pf3D7_01_v3	28303			12182.9	C	CT	INDEL	intergenic_region			n.28303_28304insT	0/1	0/1	0/1	0/1	0/1	0/1	0/1	0/1	0/1	0.264151	0.39521	0.234848	0.307143	0.213793	0.246753	0.312102	0.281046	0.258741	1	0.027195	0.651655	0.480905	0.369233	0.7732	0.411691	0.779086	1	78,28	101,66	101,31	97,43	114,31	116,38	108,49	110,43	106,37	FALSE	0.131059
Pf3D7_01_v3	28306			32667.9	T	A	SNP	intergenic_region			n.28306T>A	0/1	0/1	0/1	0/1	0/1	0/1	0/1	0/1	0/1	0.705263	0.565789	0.74359	0.674603	0.784173	0.733813	0.677632	0.707143	0.72093	1	0.0315277	0.540022	0.66203	0.217259	0.657651	0.674273	1	0.881201	28,67	66,86	30,87	41,85	30109	37102	49103	41,99	36,93	FALSE	0.139474
Pf3D7_01_v3	28533	PF3D7_0100100	erythrocyte membrane protein 1, PfEMP1 (VAR)	1821.5	A	AG	INDEL	upstream_gene_variant		976	c.-977_-976insG	0/1	0/1	0/1	0/1	0/1	0/1	0/1	0/1	0/1	0.0714286	0.705882	0.285714	0.4375	0.545455	0.2	0.4	0.210526	0.5	1	0.000679151	0.325926	0.039458	0.00483735	0.550395	0.154799	0.366202	0.0500832	13,1	5,12	10,4	9,7	10,12	8,2	3,2	15,4	5,5	FALSE	0.634454
Pf3D7_01_v3	28544	PF3D7_0100100	erythrocyte membrane protein 1, PfEMP1 (VAR)	1734.88	G	T	SNP	upstream_gene_variant		966	c.-966G>T	0/1	0/1	0/1	0/1	0/1	0/1	0/1	0/1	0/1	0.115385	0.444444	0.148148	0.44	0.466667	0.0869565	0.142857	0.125	0.25	1	0.013507	1	0.0128304	0.00775708	1	1	1	0.267376	23,3	15,12	23,4	14,11	16,14	21,2	12,2	28,4	15,5	FALSE	0.351282
Pf3D7_01_v3	28620	PF3D7_0100100	erythrocyte membrane protein 1, PfEMP1 (VAR)	7217.93	A	T	SNP	upstream_gene_variant		890	c.-890A>T	0/1	0/1	0/1	0/1	0/1	0/1	0/1	0/1	0/1	0.875	0.694444	0.76	0.65	0.833333	0.709677	0.47619	0.794872	0.72093	1	0.297869	0.447653	0.244919	1	0.286933	0.0165164	0.705514	0.310158	2,14	11,25	6,19	7,13	5,25	9,22	11,10	8,31	12,31	FALSE	0.39881
Pf3D7_01_v3	28728	PF3D7_0100100	erythrocyte membrane protein 1, PfEMP1 (VAR)	29271.9	G	T	SNP	upstream_gene_variant		782	c.-782G>T	0/1	0/1	0/1	0/1	0/1	0/1	0/1	0/1	0/1	0.703704	0.676829	0.809917	0.691358	0.680851	0.823529	0.866667	0.722222	0.713115	1	0.770108	0.090816	1	0.764823	0.0761613	0.00653012	0.87477	1	24,57	53111	23,98	25,56	45,96	18,84	16104	35,91	35,87	FALSE	0.162963
Pf3D7_01_v3	28736	PF3D7_0100100	erythrocyte membrane protein 1, PfEMP1 (VAR)	21648.9	C	T	SNP	upstream_gene_variant		774	c.-774C>T	0/1	0/1	0/1	0/1	0/1	0/1	0/1	0/1	0/1	0.647059	0.614865	0.73913	0.571429	0.631148	0.68	0.795699	0.627451	0.59596	1	0.762352	0.225856	0.473408	0.87578	0.724771	0.0469793	0.871253	0.521796	24,44	57,91	24,68	27,36	45,77	24,51	19,74	38,64	40,59	FALSE	0.14864
Pf3D7_01_v3	28770	PF3D7_0100100	erythrocyte membrane protein 1, PfEMP1 (VAR)	5263.89	AT	A	INDEL	upstream_gene_variant		739	c.-739delT	0/1	0/1	0/1	0/1	0/1	0/1	0/1	0/1	0/1	0.15942	0.40566	0.236559	0.375	0.351852	0.142857	0.156627	0.209524	0.206612	1	0.000724409	0.244251	0.00751423	0.00580651	0.819962	1	0.437111	0.449727	58,11	63,43	71,22	35,21	70,38	66,11	70,13	83,22	96,25	FALSE	0.24624
Pf3D7_01_v3	28828	PF3D7_0100100	erythrocyte membrane protein 1, PfEMP1 (VAR)	8321.93	A	G	SNP	upstream_gene_variant		682	c.-682A>G	0/1	0/1	0/1	0/1	0/1	0/1	0/1	0/1	0/1	0.224138	0.452632	0.326316	0.470588	0.433962	0.184211	0.234568	0.238938	0.257812	1	0.00550971	0.200775	0.00854225	0.0103407	0.664985	1	1	0.715066	45,13	52,43	64,31	27,24	60,46	62,14	62,19	86,27	95,33	FALSE	0.24645
Pf3D7_01_v3	28831	PF3D7_0100100	erythrocyte membrane protein 1, PfEMP1 (VAR)	8330.93	A	C	SNP	upstream_gene_variant		679	c.-679A>C	0/1	0/1	0/1	0/1	0/1	0/1	0/1	0/1	0/1	0.224138	0.452632	0.326316	0.470588	0.442308	0.184211	0.234568	0.241071	0.257812	1	0.00550971	0.200775	0.00854225	0.00644861	0.664985	1	0.850975	0.715066	45,13	52,43	64,31	27,24	58,46	62,14	62,19	85,27	95,33	FALSE	0.24645
Pf3D7_01_v3	28962	PF3D7_0100100	erythrocyte membrane protein 1, PfEMP1 (VAR)	73.74	G	A	SNP	upstream_gene_variant		548	c.-548G>A	0/0	0/0	0/0	0/0	0/0	0/1	0/0	0/0	0/0	0	0.0289855	0.03125	0	0.015625	0.125	0.0153846	0.0416667	0.0246914	1	0.515789	0.508924	1	1	0.0265756	1	0.280313	0.534308	46,0	67,2	62,2	44,0	63,1	42,6	64,1	69,3	79,2	FALSE	0.125
Pf3D7_01_v3	28964	PF3D7_0100100	erythrocyte membrane protein 1, PfEMP1 (VAR)	73.7	CGA	C	INDEL	upstream_gene_variant		545	c.-545_-544delGA	0/0	0/0	0/0	0/0	0/0	0/1	0/0	0/0	0/0	0	0.0289855	0.03125	0	0.015625	0.125	0.0153846	0.0416667	0.0246914	1	0.515789	0.508924	1	1	0.0265756	1	0.280313	0.534308	46,0	67,2	62,2	44,0	63,1	42,6	64,1	69,3	79,2	FALSE	0.125
Pf3D7_01_v3	28978	PF3D7_0100100	erythrocyte membrane protein 1, PfEMP1 (VAR)	117.75	A	T	SNP	upstream_gene_variant		532	c.-532A>T	0/0	0/0	0/0	0/0	0/0	0/1	0/0	0/0	0/0	0	0.0909091	0.0789474	0.0689655	0.0454545	0.222222	0.06	0	0.0677966	1	0.158844	0.252374	0.491228	0.51446	0.00684563	0.29406	1	0.297811	29,0	50,5	35,3	27,2	42,2	28,8	47,3	47,0	55,4	FALSE	0.222222
Pf3D7_01_v3	29118	PF3D7_0100100	erythrocyte membrane protein 1, PfEMP1 (VAR)	3928.93	A	T	SNP	upstream_gene_variant		392	c.-392A>T	0/1	0/1	0/1	0/1	0/1	0/1	0/1	0/1	0/1	0.533333	0.764706	0.888889	0.636364	0.8	0.826087	0.75	0.76	0.821429	1	0.177242	0.00899219	0.700717	0.245077	0.0733204	0.186514	0.1748	0.0739499	7,8	8,26	4,32	4,7	3,12	4,19	9,27	6,19	5,23	FALSE	0.355556
Pf3D7_01_v3	29126	PF3D7_0100100	erythrocyte membrane protein 1, PfEMP1 (VAR)	817.25	A	G	SNP	upstream_gene_variant		384	c.-384A>G	0/1	0/1	0/0	0/1	0/1	0/1	0/1	0/1	0/1	0.291667	0.153846	0.0425532	0.318182	0.181818	0.121212	0.28	0.25	0.138889	1	0.214422	0.00550546	1	0.496596	0.173392	1	0.771319	0.193154	17,7	33,6	45,2	15,7	18,4	29,4	36,14	27,9	31,5	FALSE	0.249113
Pf3D7_01_v3	29327	PF3D7_0100100	erythrocyte membrane protein 1, PfEMP1 (VAR)	340.33	C	A	SNP	upstream_gene_variant		183	c.-183C>A	0/0	0/1	1/1	0/1	0/1	0/0	0/0	0/1	0/0	0	0.2	1	0.75	0.333333	0	0	0.166667	0.0666667	1	0.454545	0.0357143	0.00965701	0.454545	1	1	0.529412	1	6,0	4,1	0,2	2,6	4,2	6,0	6,0	10,2	14,1	TRUE	1
Pf3D7_01_v3	30350	PF3D7_0100100	erythrocyte membrane protein 1, PfEMP1 (VAR)	354.88	T	TGTGAA	INDEL	frameshift_variant		tgc/tgTGAAGc	p.Asn282fs/c.842_843insTGAAG	0/1	0/0	0/0	0/0	0/1	0/1	0/0	0/1	0/0	0.15	0.0555556	0.0344828	0	0.121951	0.075	0.0185185	0.111111	0.0217391	1	0.162877	0.0598595	0.00708278	0.75597	0.481369	0.039373	0.755972	0.0462915	34,6	51,3	56,2	48,0	36,5	37,3	53,1	48,6	45,1	FALSE	0.15
Pf3D7_01_v3	30352	PF3D7_0100100	erythrocyte membrane protein 1, PfEMP1 (VAR)	351.86	CA	C	INDEL	frameshift_variant		aat/	p.Asn282fs/c.845delA	0/1	0/0	0/0	0/0	0/1	0/1	0/0	0/1	0/0	0.15	0.0555556	0.0344828	0	0.121951	0.0731707	0.0185185	0.111111	0.0217391	1	0.162877	0.0598595	0.00708278	0.75597	0.31178	0.039373	0.755972	0.0462915	34,6	51,3	56,2	48,0	36,5	38,3	53,1	48,6	45,1	FALSE	0.15
Pf3D7_01_v3	30356	PF3D7_0100100	erythrocyte membrane protein 1, PfEMP1 (VAR)	393.9	G	A	SNP	missense_variant	MISSENSE	Gct/Act	p.Ala283Thr/c.847G>A	0/1	0/0	0/0	0/0	0/1	0/1	0/0	0/1	0/0	0.128205	0.0555556	0.0344828	0	0.121951	0.0731707	0.0185185	0.142857	0.0217391	1	0.272869	0.113419	0.0146968	1	0.476385	0.0789518	1	0.089434	34,5	51,3	56,2	49,0	36,5	38,3	53,1	48,8	45,1	FALSE	0.128205
Pf3D7_01_v3	30357	PF3D7_0100100	erythrocyte membrane protein 1, PfEMP1 (VAR)	492.75	CT	C	INDEL	frameshift_variant		gct/	p.Gly285fs/c.849delT	0/1	0/1	0/0	0/0	0/1	0/1	0/0	0/1	0/0	0.128205	0.0727273	0.0508475	0	0.142857	0.0731707	0.0363636	0.157895	0.0217391	1	0.481922	0.25921	0.0146968	1	0.476385	0.122388	0.774706	0.089434	34,5	51,4	56,3	49,0	36,6	38,3	53,2	48,9	45,1	FALSE	0.128205
Pf3D7_01_v3	30395	PF3D7_0100100	erythrocyte membrane protein 1, PfEMP1 (VAR)	1026.93	T	A	SNP	missense_variant	MISSENSE	Tca/Aca	p.Ser296Thr/c.886T>A	0/1	0/1	0/1	0/1	0/1	0/1	0/1	0/1	0/1	0.1875	0.5	0.285714	0.5	0.333333	0.4	0.210526	0.285714	0.75	1	0.167048	0.621385	0.167048	0.585327	0.36917	1	0.674585	0.0214883	13,3	4,4	5,2	4,4	4,2	6,4	15,4	10,4	2,6	FALSE	0.5625
Pf3D7_01_v3	30398	PF3D7_0100100	erythrocyte membrane protein 1, PfEMP1 (VAR)	967.89	GGA	G	INDEL	frameshift_variant		gaa/	p.Glu298fs/c.892_893delGA	0/1	0/1	0/1	0/1	0/1	0/1	0/1	0/1	0/1	0.2	0.428571	0.285714	0.428571	0.285714	0.444444	0.210526	0.266667	0.75	1	0.334084	1	0.334084	1	0.356355	1	1	0.0227609	12,3	4,3	5,2	4,3	5,2	5,4	15,4	11,4	2,6	FALSE	0.55
Pf3D7_01_v3	30401	PF3D7_0100100	erythrocyte membrane protein 1, PfEMP1 (VAR)	2426.94	G	A	SNP	missense_variant	MISSENSE	Gaa/Aaa	p.Glu298Lys/c.892G>A	0/1	0/1	0/1	0/1	0/1	0/1	0/1	0/1	0/1	0.8	0.571429	0.714286	0.5	0.833333	0.555556	0.777778	0.733333	0.25	1	0.334084	1	0.290635	1	0.356355	1	1	0.0227609	3,12	3,4	2,5	3,3	1,5	4,5	4,14	4,11	6,2	FALSE	0.55
Pf3D7_01_v3	30412	PF3D7_0100100	erythrocyte membrane protein 1, PfEMP1 (VAR)	495.13	A	T	SNP	missense_variant	MISSENSE	aaA/aaT	p.Lys301Asn/c.903A>T	0/0	0/1	0/0	0/1	0/1	0/1	0/1	0/1	0/1	0	0.333333	0	0.4	0.166667	0.166667	0.133333	0.181818	0.714286	1	0.110294	1	0.0833333	0.352941	0.352941	0.492308	0.47619	0.00245098	11,0	4,2	4,0	3,2	5,1	5,1	13,2	9,2	2,5	FALSE	0.714286
Pf3D7_01_v3	30415	PF3D7_0100100	erythrocyte membrane protein 1, PfEMP1 (VAR)	498.13	C	A	SNP	missense_variant	MISSENSE	gaC/gaA	p.Asp302Glu/c.906C>A	0/0	0/1	0/0	0/1	0/1	0/1	0/1	0/1	0/1	0	0.333333	0	0.4	0.166667	0.166667	0.133333	0.2	0.714286	1	0.110294	1	0.0833333	0.352941	0.352941	0.492308	0.214286	0.00245098	11,0	4,2	4,0	3,2	5,1	5,1	13,2	8,2	2,5	FALSE	0.714286
Pf3D7_01_v3	30418	PF3D7_0100100	erythrocyte membrane protein 1, PfEMP1 (VAR)	1922.67	A	T	SNP	missense_variant	MISSENSE	aaA/aaT	p.Lys303Asn/c.909A>T	1/1	0/1	1/1	0/1	0/1	0/1	0/1	0/1	0/1	1	0.666667	1	0.75	0.833333	0.8	0.833333	0.777778	0.285714	1	0.142857	1	0.307692	0.4	0.357143	0.485714	0.470588	0.00480769	0,9	2,4	0,2	1,3	1,5	1,4	2,10	2,7	5,2	TRUE	0.714286
Pf3D7_01_v3	30434	PF3D7_0100100	erythrocyte membrane protein 1, PfEMP1 (VAR)	1292.39	GAC	G	INDEL	frameshift_variant		gacaag/	p.Asp309fs/c.927_928delCA	1/1	0/1	1/1	0/0	0/1	0/1	0/1	0/1	0/1	1	0.666667	1	0	0.8	0.8	0.666667	0.75	0.166667	1	0.272727	1	0.111111	0.384615	0.384615	0.164835	0.466667	0.002997	0,8	1,2	0,2	1,0	1,4	1,4	2,4	2,6	5,1	TRUE	1
Pf3D7_01_v3	30437	PF3D7_0100100	erythrocyte membrane protein 1, PfEMP1 (VAR)	1252.48	A	G	SNP	missense_variant	MISSENSE	Aag/Gag	p.Lys310Glu/c.928A>G	0/1	0/1	1/1	0/0	0/1	0/1	0/1	0/1	0/1	0.888889	0.5	1	0	0.8	0.8	0.444444	0.75	0.166667	1	0.202797	1	0.2	1	1	0.131222	0.576471	0.010989	1,8	2,2	0,2	1,0	1,4	1,4	5,4	2,6	5,1	TRUE	0.888889
Pf3D7_01_v3	30438	PF3D7_0100100	erythrocyte membrane protein 1, PfEMP1 (VAR)	498.15	A	AAT	INDEL	frameshift_variant		aag/aaATg	p.Val311fs/c.929_930insAT	0/0	0/1	0/0	1/1	0/1	0/1	0/1	0/1	0/1	0	0.333333	0	1	0.2	0.2	0.428571	0.25	0.833333	1	0.272727	1	0.111111	0.384615	0.384615	0.0769231	0.466667	0.002997	8,0	2,1	2,0	0,1	4,1	4,1	4,3	6,2	1,5	TRUE	1
Pf3D7_01_v3	30442	PF3D7_0100100	erythrocyte membrane protein 1, PfEMP1 (VAR)	1043.04	C	T	SNP	synonymous_variant	SILENT	gtC/gtT	p.Val311Val/c.933C>T	0/1	0/1	0/1	0/0	0/1	0/1	0/1	0/1	0/1	0.615385	0.166667	0.125	0	0.363636	0.4	0.285714	0.545455	0.0833333	1	0.140867	0.0668731	0.2	0.413649	0.413649	0.128346	1	0.011167	5,8	5,1	7,1	3,0	7,4	6,4	10,4	5,6	11,1	FALSE	0.615385
Pf3D7_01_v3	30510	PF3D7_0100100	erythrocyte membrane protein 1, PfEMP1 (VAR)	1360.83	G	GGAAA	INDEL	frameshift_variant		aga/agGAAAa	p.Leu335fs/c.1001_1002insGAAA	0/1	0/1	0/1	0/1	0/1	0/1	0/1	0/1	0/1	0.37931	0.133333	0.2	0.263158	0.117647	0.08	0.277778	0.214286	0.15625	1	0.0390971	0.232401	0.535184	0.0194446	0.0123718	0.432089	0.248304	0.0791479	18,11	26,4	20,5	14,5	30,4	23,2	26,10	22,6	27,5	FALSE	0.29931
Pf3D7_01_v3	30511	PF3D7_0100100	erythrocyte membrane protein 1, PfEMP1 (VAR)	1563.83	ATT	A	INDEL	frameshift_variant		tta/	p.Leu335fs/c.1003_1004delTT	0/1	0/1	0/1	0/1	0/1	0/1	0/1	0/1	0/1	0.37931	0.133333	0.2	0.263158	0.117647	0.08	0.277778	0.214286	0.15625	1	0.0390971	0.232401	0.535184	0.0194446	0.0123718	0.432089	0.248304	0.0791479	18,11	26,4	20,5	14,5	30,4	23,2	26,10	22,6	27,5	FALSE	0.29931
Pf3D7_01_v3	30515	PF3D7_0100100	erythrocyte membrane protein 1, PfEMP1 (VAR)	1628.83	AGG	A	INDEL	frameshift_variant		agg/	p.Arg336fs/c.1007_1008delGG	0/1	0/1	0/1	0/1	0/1	0/1	0/1	0/1	0/1	0.37931	0.133333	0.230769	0.3	0.142857	0.08	0.277778	0.214286	0.15625	1	0.0390971	0.259712	0.761092	0.0427335	0.0123718	0.432089	0.248304	0.0791479	18,11	26,4	20,6	14,6	30,5	23,2	26,10	22,6	27,5	FALSE	0.29931
Pf3D7_01_v3	30552	PF3D7_0100100	erythrocyte membrane protein 1, PfEMP1 (VAR)	1158.11	G	GTAAACCAAA	INDEL	conservative_inframe_insertion		gga/AAACCAAATgga	p.Arg348_Gly349insLysProAsn/c.1044_1045insAAACCAAAT	0/0	0/1	0/1	0/1	0/1	0/1	0/1	0/1	0/1	0.0588235	0.25	0.107143	0.12	0.304348	0.2	0.121212	0.153846	0.391304	1	0.207215	1	0.635486	0.107415	0.319244	0.649788	0.632661	0.0256769	16,1	18,6	25,3	22,3	16,7	12,3	29,4	22,4	14,9	FALSE	0.332481
Pf3D7_01_v3	35739	PF3D7_0100100	erythrocyte membrane protein 1, PfEMP1 (VAR)	2583.89	ATATAT	A	INDEL	intron_variant			c.5254-143_5254-139delTATAT	0/1	0/1	0/1	0/1	0/1	0/1	0/1	0/1	0/1	0.264706	0.28	0.0952381	0.297297	0.150943	0.222222	0.168675	0.268293	0.25	1	1	0.0389539	0.797328	0.268037	0.79148	0.305353	1	1	25,9	54,21	76,8	26,11	45,8	35,10	69,14	60,22	48,16	FALSE	0.169468
Pf3D7_01_v3	36166	PF3D7_0100100	erythrocyte membrane protein 1, PfEMP1 (VAR)	42204.3	A	G	SNP	synonymous_variant	SILENT	ttA/ttG	p.Leu1844Leu/c.5532A>G	0/1	0/1	0/1	0/1	1/1	0/1	0/1	0/1	1/1	0.880342	0.875	0.884956	0.891667	0.955882	0.892157	0.916084	0.875	0.947826	1	1	1	0.839755	0.0345827	0.83391	0.407483	1	0.099826	14103	17119	13100	13107	6130	11,91	12131	17119	6109	TRUE	0.0755405
Pf3D7_01_v3	36181	PF3D7_0100100	erythrocyte membrane protein 1, PfEMP1 (VAR)	52909.9	T	A	SNP	synonymous_variant	SILENT	ctT/ctA	p.Leu1849Leu/c.5547T>A	0/1	0/1	0/1	0/1	0/1	0/1	0/1	0/1	0/1	0.8	0.82	0.837349	0.860606	0.895	0.812081	0.864078	0.874286	0.911243	1	0.687503	0.395294	0.186552	0.0120361	0.886553	0.120779	0.0768437	0.00470064	33132	36164	27139	23142	21179	28121	28178	22153	15154	FALSE	0.111243
Pf3D7_01_v3	36630	PF3D7_0100100	erythrocyte membrane protein 1, PfEMP1 (VAR)	30606.9	T	A	SNP	missense_variant	MISSENSE	tTt/tAt	p.Phe1999Tyr/c.5996T>A	0/1	0/1	0/1	0/1	0/1	0/1	0/1	0/1	0/1	0.384	0.337423	0.357388	0.385159	0.357447	0.297071	0.404494	0.353147	0.357143	1	0.255387	0.53297	1	0.573226	0.0455669	0.673216	0.473614	0.584235	154,96	216110	187104	174109	151,84	168,71	212144	185101	171,95	FALSE	0.0869289
Pf3D7_01_v3	36723	PF3D7_0100100	erythrocyte membrane protein 1, PfEMP1 (VAR)	362.79	A	C	SNP	missense_variant	MISSENSE	aAa/aCa	p.Lys2030Thr/c.6089A>C	0/0	0/0	0/0	0/0	0/1	0/0	0/0	0/0	0/1	0.0153846	0.0105263	0	0.0615385	0.184211	0.0185185	0.0266667	0.0666667	0.13253	1	1	0.485075	0.365196	0.000855614	1	1	0.215878	0.0125715	64,1	94,1	69,0	61,4	62,14	53,1	73,2	70,5	72,11	FALSE	0.168826
Pf3D7_01_v3	36751	PF3D7_0100100	erythrocyte membrane protein 1, PfEMP1 (VAR)	5455.04	T	C	SNP	synonymous_variant	SILENT	tgT/tgC	p.Cys2039Cys/c.6117T>C	1/1	1/1	1/1	0/1	0/1	1/1	1/1	0/1	0/1	1	1	1	0.777778	0.555556	1	1	0.823529	0.703704	1	1	1	0.267778	0.00755108	1	1	0.257937	0.0765316	0,11	0,17	0,10	4,14	12,15	0,8	0,21	3,14	8,19	TRUE	0.444444
Pf3D7_01_v3	36754	PF3D7_0100100	erythrocyte membrane protein 1, PfEMP1 (VAR)	844.98	A	G	SNP	synonymous_variant	SILENT	gaA/gaG	p.Glu2040Glu/c.6120A>G	0/0	0/0	0/0	0/1	0/1	0/0	0/0	0/1	0/1	0	0	0	0.117647	0.461538	0	0	0.176471	0.296296	1	1	1	0.529231	0.014576	1	1	0.529231	0.159628	9,0	17,0	10,0	15,2	14,12	8,0	17,0	14,3	19,8	FALSE	0.461538
Pf3D7_01_v3	36841	PF3D7_0100100	erythrocyte membrane protein 1, PfEMP1 (VAR)	6528.93	T	G	SNP	missense_variant	MISSENSE	gaT/gaG	p.Asp2069Glu/c.6207T>G	0/1	0/1	0/1	0/1	0/1	0/1	0/1	0/1	0/1	0.585366	0.413793	0.470588	0.392157	0.277778	0.55814	0.366667	0.553191	0.1875	1	0.106049	0.359416	0.0928168	0.0109849	0.828678	0.0418271	0.830782	0.000762292	17,24	34,24	18,16	31,20	26,10	19,24	38,22	21,26	26,6	FALSE	0.397866
Pf3D7_01_v3	37078	PF3D7_0100100	erythrocyte membrane protein 1, PfEMP1 (VAR)	31415.9	G	C	SNP	synonymous_variant	SILENT	acG/acC	p.Thr2148Thr/c.6444G>C	0/1	0/1	0/1	0/1	0/1	0/1	0/1	0/1	0/1	0.427966	0.453947	0.542254	0.42449	0.443946	0.433099	0.449315	0.459649	0.372694	1	0.600337	0.0106391	1	0.777696	0.929276	0.614833	0.47995	0.23713	135101	166138	130154	141104	124,99	161123	201164	154131	170101	FALSE	0.114287
Pf3D7_01_v3	37106	PF3D7_0100100	erythrocyte membrane protein 1, PfEMP1 (VAR)	14164.9	G	T	SNP	missense_variant	MISSENSE	Gcc/Tcc	p.Ala2158Ser/c.6472G>T	0/1	0/1	0/1	0/1	0/1	0/1	0/1	0/1	0/1	0.181373	0.231343	0.163793	0.16895	0.220513	0.227799	0.282895	0.215768	0.206897	1	0.209874	0.703079	0.798205	0.381514	0.248802	0.0110402	0.405874	0.545606	167,37	206,62	194,38	182,37	152,43	200,59	218,86	189,52	184,48	FALSE	0.101522
Pf3D7_01_v3	37108	PF3D7_0100100	erythrocyte membrane protein 1, PfEMP1 (VAR)	16150.1	C	G,A	SNP,SNP	synonymous_variant,synonymous_variant	SILENT,SILENT	gcC/gcG,gcC/gcA	p.Ala2158Ala/c.6474C>G,p.Ala2158Ala/c.6474C>A	0/2	0/1	0/2	0/2	0/1	0/1	0/1	0/1	0/1	0.468571	0.519149	0.497382	0.450262	0.520231	0.476793	0.577778	0.5	0.457286	1	0.319801	0.601783	0.753384	0.391057	0.920562	0.0255855	0.541913	0.836083	93,37,45	113,62,60	96,38,57	105,37,49	83,43,47	124,59,54	114,86,70	106,52,54	108,48,43	FALSE	0.109206
Pf3D7_01_v3	37234	PF3D7_0100100	erythrocyte membrane protein 1, PfEMP1 (VAR)	624.3	G	T	SNP	downstream_gene_variant		108	c.*108G>T	1/1	0/1	0/1	0/1	0/0	1/1	0/1	0/1	0/0	1	0.5	0.333333	0.666667	0	1	0.6	0.222222	0	1	0.428571	0.166667	0.5	0.1	1	0.464286	0.0454545	0.1	0,3	2,2	4,2	2,4	2,0	0,3	2,3	7,2	3,0	TRUE	1
Pf3D7_01_v3	39037	PF3D7_0100200	rifin,PIR protein (RIF)	396.67	C	A	SNP	missense_variant	MISSENSE	cGa/cTa	p.Arg314Leu/c.941G>T	0/1	0/0	0/1	0/1	0/1	0/0	0/1	0/1	0/1	0.6	0.0909091	0.428571	0.166667	0.25	0.0625	0.421053	0.222222	0.333333	1	0.0631868	1	0.116516	0.52381	0.0275689	0.629917	0.265734	0.5671	2,3	10,1	4,3	10,2	3,1	15,1	11,8	7,2	4,2	FALSE	0.5375
Pf3D7_01_v3	39645	PF3D7_0100200	rifin,PIR protein (RIF)	4662.93	G	T	SNP	missense_variant	MISSENSE	gaC/gaA	p.Asp111Glu/c.333C>A	0/1	0/1	0/1	0/1	0/1	0/1	0/1	0/1	0/1	0.228571	0.40625	0.5	0.28125	0.333333	0.47619	0.463415	0.386364	0.225806	1	0.186925	0.0186876	0.779712	0.430428	0.0327691	0.0535549	0.152108	1	27,8	19,13	21,21	23,9	24,12	22,20	22,19	27,17	24,7	FALSE	0.271429
Pf3D7_01_v3	39648	PF3D7_0100200	rifin,PIR protein (RIF)	4632.93	C	T	SNP	missense_variant	MISSENSE	atG/atA	p.Met110Ile/c.330G>A	0/1	0/1	0/1	0/1	0/1	0/1	0/1	0/1	0/1	0.222222	0.40625	0.488372	0.257143	0.333333	0.47619	0.452381	0.377778	0.205882	1	0.120881	0.019352	0.786085	0.430428	0.0323074	0.0552169	0.153115	1	28,8	19,13	22,21	26,9	24,12	22,20	23,19	28,17	27,7	FALSE	0.26615
Pf3D7_01_v3	39649	PF3D7_0100200	rifin,PIR protein (RIF)	4608.93	A	G	SNP	missense_variant	MISSENSE	aTg/aCg	p.Met110Thr/c.329T>C	0/1	0/1	0/1	0/1	0/1	0/1	0/1	0/1	0/1	0.222222	0.393939	0.466667	0.25	0.324324	0.465116	0.44186	0.369565	0.205882	1	0.189918	0.0351366	1	0.432822	0.0337397	0.0568145	0.226618	1	28,8	20,13	24,21	27,9	25,12	23,20	24,19	29,17	27,7	FALSE	0.244444
Pf3D7_01_v3	39718	PF3D7_0100200	rifin,PIR protein (RIF)	7990.89	T	TGCA	INDEL	conservative_inframe_insertion		aaa/aTGCaa	p.Lys87delinsMetGln/c.259_260insTGC	0/1	0/1	0/1	0/1	0/1	0/1	0/1	0/1	0/1	0.363636	0.627451	0.468085	0.409091	0.489796	0.545455	0.482143	0.470588	0.386364	1	0.0136914	0.3958	0.826909	0.294539	0.133528	0.309321	0.32928	1	28,16	19,32	25,22	26,18	25,24	20,24	29,27	36,32	27,17	FALSE	0.263815
Pf3D7_01_v3	39720	PF3D7_0100200	rifin,PIR protein (RIF)	7363.89	TTGG	T	INDEL	disruptive_inframe_deletion		cgccaa/cga	p.Gln86del/c.255_257delCCA	0/1	0/1	0/1	0/1	0/1	0/1	0/1	0/1	0/1	0.348837	0.604167	0.404762	0.414634	0.456522	0.545455	0.482143	0.435484	0.357143	1	0.020813	0.657751	0.653875	0.38807	0.0854395	0.22087	0.421766	1	28,15	19,29	25,17	24,17	25,21	20,24	29,27	35,27	27,15	FALSE	0.255329
Pf3D7_01_v3	39730	PF3D7_0100200	rifin,PIR protein (RIF)	7325.77	G	C	SNP	missense_variant	MISSENSE	aCt/aGt	p.Thr83Ser/c.248C>G	0/1	0/1	0/1	0/1	0/1	0/1	0/1	0/1	0/1	0.424242	0.714286	0.5	0.566667	0.5	0.617647	0.557692	0.490566	0.473684	1	0.0177697	0.622208	0.317146	0.62666	0.144929	0.270062	0.657765	0.811615	19,14	12,30	16,16	13,17	17,17	13,21	23,29	27,26	20,18	FALSE	0.290043
Pf3D7_01_v3	39734	PF3D7_0100200	rifin,PIR protein (RIF)	7484.93	T	G	SNP	missense_variant	MISSENSE	Aaa/Caa	p.Lys82Gln/c.244A>C	0/1	0/1	0/1	0/1	0/1	0/1	0/1	0/1	0/1	0.411765	0.72093	0.484848	0.580645	0.5	0.617647	0.566038	0.481481	0.475	1	0.0100546	0.62666	0.217904	0.62666	0.144929	0.190957	0.660596	0.643481	20,14	12,31	17,16	13,18	17,17	13,21	23,30	28,26	21,19	FALSE	0.309166
Pf3D7_01_v3	41554	PF3D7_0100300	erythrocyte membrane protein 1, PfEMP1 (VAR)	8973.93	A	G	SNP	downstream_gene_variant		813	c.*813T>C	0/1	0/1	0/1	0/1	0/1	0/1	0/1	0/1	0/1	0.694915	0.7	0.655172	0.666667	0.654545	0.655172	0.628205	0.49	0.585366	1	1	0.720122	0.832807	0.692003	0.695782	0.469747	0.0133629	0.217188	18,41	21,49	30,57	15,30	19,36	20,38	29,49	51,49	34,48	FALSE	0.204915
Pf3D7_01_v3	41649	PF3D7_0100300	erythrocyte membrane protein 1, PfEMP1 (VAR)	51891.9	TAA	T	INDEL	downstream_gene_variant		717	c.*716_*717delTT	1/1	1/1	1/1	1/1	1/1	1/1	1/1	1/1	1/1	0.967105	0.986395	0.989247	0.979592	0.984962	0.975806	1	0.995434	1	1	0.448033	0.250304	0.707816	0.454727	0.734014	0.0212645	0.0443009	0.0191091	5147	2145	2184	2,96	2131	3121	0,174	1218	0,181	TRUE	0.0328947
Pf3D7_01_v3	42634	PF3D7_0100300	erythrocyte membrane protein 1, PfEMP1 (VAR)	7589.93	T	G	SNP	synonymous_variant	SILENT	atA/atC	p.Ile1239Ile/c.3717A>C	0/1	0/1	0/1	0/1	0/1	0/1	0/1	0/1	0/1	0.216216	0.153846	0.165854	0.238462	0.152542	0.214689	0.135371	0.186916	0.126582	1	0.157161	0.268699	0.669424	0.208635	1	0.0477194	0.505598	0.0472433	116,32	165,30	171,34	99,31	100,18	139,38	198,31	174,40	138,20	FALSE	0.0896339
Pf3D7_01_v3	42637	PF3D7_0100300	erythrocyte membrane protein 1, PfEMP1 (VAR)	7634.93	A	C	SNP	synonymous_variant	SILENT	tcT/tcG	p.Ser1238Ser/c.3714T>G	0/1	0/1	0/1	0/1	0/1	0/1	0/1	0/1	0/1	0.216216	0.162437	0.165854	0.24031	0.152542	0.214689	0.135371	0.186916	0.126582	1	0.211003	0.268699	0.667988	0.208635	1	0.0477194	0.505598	0.0472433	116,32	165,32	171,34	98,31	100,18	139,38	198,31	174,40	138,20	FALSE	0.0896339
Pf3D7_01_v3	42718	PF3D7_0100300	erythrocyte membrane protein 1, PfEMP1 (VAR)	8229.86	T	TATATCTAACAA	INDEL	frameshift_variant+stop_gained		aaa/aaTTGTTAGATATa	p.Lys1211fs/c.3632_3633insTTGTTAGATAT	1/1	1/1	1/1	0/1	0/1	1/1	1/1	1/1	1/1	0.84	1	1	0.9	0.933333	1	1	0.925926	1	1	0.0370908	0.127299	1	0.632983	0.114196	0.0277945	0.410935	0.276605	4,21	0,30	0,18	1,9	1,14	0,21	0,34	2,25	0,14	TRUE	0.16
Pf3D7_01_v3	43020	PF3D7_0100300	erythrocyte membrane protein 1, PfEMP1 (VAR)	29390.3	G	T	SNP	missense_variant	MISSENSE	Cat/Aat	p.His1111Asn/c.3331C>A	0/1	0/1	1/1	0/1	0/1	0/1	1/1	0/1	0/1	0.87013	0.867257	0.957447	0.710145	0.811321	0.843373	0.928571	0.82906	0.79845	1	1	0.0499848	0.0234159	0.318596	0.659071	0.209788	0.543925	0.255171	10,67	15,98	4,90	20,49	20,86	13,70	7,91	20,97	26103	TRUE	0.159985
Pf3D7_01_v3	43041	PF3D7_0100300	erythrocyte membrane protein 1, PfEMP1 (VAR)	23035.9	C	T	SNP	missense_variant	MISSENSE	Gaa/Aaa	p.Glu1104Lys/c.3310G>A	0/1	0/1	0/1	0/1	0/1	0/1	0/1	0/1	0/1	0.725	0.699187	0.733333	0.623377	0.582524	0.64	0.738318	0.585366	0.528926	1	0.75294	1	0.232674	0.0613691	0.300929	0.868438	0.0518267	0.00771045	22,58	37,86	28,77	29,48	43,60	27,48	28,79	51,72	57,64	FALSE	0.196074
Pf3D7_01_v3	43042	PF3D7_0100300	erythrocyte membrane protein 1, PfEMP1 (VAR)	9361.93	C	T	SNP	synonymous_variant	SILENT	ggG/ggA	p.Gly1103Gly/c.3309G>A	0/1	0/1	0/1	0/1	0/1	0/1	0/1	0/1	0/1	0.2375	0.219512	0.257143	0.337662	0.362745	0.333333	0.205607	0.31405	0.439024	1	0.863977	0.863998	0.216481	0.0768715	0.214296	0.721217	0.265848	0.00433994	61,19	96,27	78,27	51,26	65,37	50,25	85,22	83,38	69,54	FALSE	0.201524
Pf3D7_01_v3	43092	PF3D7_0100300	erythrocyte membrane protein 1, PfEMP1 (VAR)	24328.9	G	C	SNP	missense_variant	MISSENSE	Caa/Gaa	p.Gln1087Glu/c.3259C>G	0/1	0/1	0/1	0/1	0/1	0/1	0/1	0/1	0/1	0.451128	0.534483	0.539568	0.436893	0.484127	0.482759	0.547771	0.743119	0.855072	1	0.167348	0.148199	0.895099	0.619765	0.70255	0.125376	4.42535e-06	1.40877e-08	73,60	81,93	64,75	58,45	65,61	60,56	71,86	28,81	10,59	FALSE	0.403945
Pf3D7_01_v3	43094	PF3D7_0100300	erythrocyte membrane protein 1, PfEMP1 (VAR)	24094.9	T	G	SNP	missense_variant	MISSENSE	aAt/aCt	p.Asn1086Thr/c.3257A>C	0/1	0/1	0/1	0/1	0/1	0/1	0/1	0/1	0/1	0.428571	0.519553	0.517241	0.412844	0.472868	0.446281	0.521212	0.698276	0.842857	1	0.114911	0.154768	0.89714	0.539759	0.803173	0.109387	1.71167e-05	4.95076e-09	80,60	86,93	70,75	64,45	68,61	67,54	79,86	35,81	11,59	FALSE	0.414286
Pf3D7_01_v3	43095	PF3D7_0100300	erythrocyte membrane protein 1, PfEMP1 (VAR)	24145.9	T	G	SNP	missense_variant	MISSENSE	Aat/Cat	p.Asn1086His/c.3256A>C	0/1	0/1	0/1	0/1	0/1	0/1	0/1	0/1	0/1	0.426573	0.522472	0.510204	0.405405	0.469231	0.439024	0.51497	0.698276	0.833333	1	0.092947	0.159987	0.797843	0.542473	0.901345	0.138286	1.75464e-05	7.45861e-09	82,61	85,93	72,75	66,45	69,61	69,54	81,86	35,81	12,60	FALSE	0.40676
Pf3D7_01_v3	43122	PF3D7_0100300	erythrocyte membrane protein 1, PfEMP1 (VAR)	10418.9	G	C	SNP	missense_variant	MISSENSE	Caa/Gaa	p.Gln1077Glu/c.3229C>G	0/1	0/1	0/1	0/1	0/1	0/1	0/1	0/1	0/1	0.170103	0.247748	0.187166	0.160256	0.223684	0.21519	0.219512	0.260274	0.354167	1	0.0552721	0.689737	0.885293	0.220123	0.339448	0.255727	0.0586656	0.000648727	161,33	167,55	152,35	131,25	118,34	124,34	160,45	108,38	62,34	FALSE	0.184064
Pf3D7_01_v3	43134	PF3D7_0100300	erythrocyte membrane protein 1, PfEMP1 (VAR)	27739.9	G	T	SNP	missense_variant	MISSENSE	Cca/Aca	p.Pro1073Thr/c.3217C>A	0/1	0/1	0/1	0/1	0/1	0/1	0/1	0/1	0/1	0.57377	0.524038	0.497487	0.525	0.528662	0.516779	0.529412	0.266667	0.130435	1	0.359798	0.151015	0.385363	0.444225	0.319592	0.413484	2.15095e-08	3.60035e-13	78105	99109	100,99	76,84	74,83	72,77	96108	110,40	80,12	FALSE	0.443336
Pf3D7_01_v3	43137	PF3D7_0100300	erythrocyte membrane protein 1, PfEMP1 (VAR)	27706.9	T	C	SNP	missense_variant	MISSENSE	Att/Gtt	p.Ile1072Val/c.3214A>G	0/1	0/1	0/1	0/1	0/1	0/1	0/1	0/1	0/1	0.564516	0.519048	0.510309	0.525	0.532051	0.506579	0.524272	0.25641	0.129032	1	0.419042	0.304749	0.51602	0.585978	0.323921	0.477358	8.83054e-09	5.37342e-13	81105	101109	95,99	76,84	73,83	75,77	98108	116,40	81,12	FALSE	0.435484
Pf3D7_01_v3	46861	PF3D7_0100300	erythrocyte membrane protein 1, PfEMP1 (VAR)	1474.29	C	T	SNP	upstream_gene_variant		354	c.-354G>A	0/1	0/1	0/1	0/1	0/1	0/1	0/0	0/1	0/1	0.333333	0.166667	0.2	0.125	0.194444	0.27027	0.0344828	0.333333	0.257143	1	0.298882	0.335268	0.247888	0.339921	0.765145	0.00666	1	0.556966	14,7	20,4	20,5	14,2	29,7	27,10	28,1	24,12	26,9	FALSE	0.298851
Pf3D7_01_v3	46964	PF3D7_0100300	erythrocyte membrane protein 1, PfEMP1 (VAR)	33369.9	A	G	SNP	upstream_gene_variant		457	c.-457T>C	0/1	0/1	0/1	0/1	0/1	0/1	0/1	0/1	0/1	0.422535	0.537688	0.411017	0.4	0.494845	0.446602	0.480645	0.450199	0.471545	1	0.0376118	0.830224	0.80119	0.223247	0.66197	0.264811	0.672326	0.397256	82,60	92107	139,97	72,48	98,96	114,92	161149	138113	130116	FALSE	0.115153
Pf3D7_01_v3	46965	PF3D7_0100300	erythrocyte membrane protein 1, PfEMP1 (VAR)	33452.9	T	C	SNP	upstream_gene_variant		458	c.-458A>G	0/1	0/1	0/1	0/1	0/1	0/1	0/1	0/1	0/1	0.422535	0.537688	0.413502	0.404959	0.494845	0.446602	0.480645	0.450199	0.471545	1	0.0376118	0.914386	0.802553	0.223247	0.66197	0.264811	0.672326	0.397256	82,60	92107	139,98	72,49	98,96	114,92	161149	138113	130116	FALSE	0.115153
Pf3D7_01_v3	47045	PF3D7_0100300	erythrocyte membrane protein 1, PfEMP1 (VAR)	4254.58	T	A	SNP	upstream_gene_variant		538	c.-538A>T	1/1	0/1	0/1	0/1	0/1	0/1	0/1	0/1	0/1	1	0.533333	0.653846	0.5	0.52381	0.428571	0.806452	0.722222	0.56	1	0.0223372	0.0741931	0.0325077	0.0133968	0.0192308	0.306494	0.135786	0.0172452	0,9	7,8	9,17	5,5	10,11	4,3	6,25	5,13	11,14	TRUE	0.571429
Pf3D7_01_v3	47062	PF3D7_0100300	erythrocyte membrane protein 1, PfEMP1 (VAR)	1072.01	TATG	T,CATG	INDEL,INDEL	upstream_gene_variant,upstream_gene_variant	,	556555	c.-558_-556delCAT,c.-555A>G	0/0	0/2	0/1	0/2	0/1	0/2	0/2	0/1	0/1	0	0.428571	0.36	0.444444	0.45	0.5	0.111111	0.277778	0.391304	1	0.0480549	0.0732318	0.0823529	0.0270335	0.043956	0.557563	0.135786	0.0347705	9,0,0	8,3,3	16,5,4	5,1,3	11,7,2	3,1,2	24,0,3	13,3,2	14,7,2	FALSE	0.5
Pf3D7_01_v3	47071	PF3D7_0100300	erythrocyte membrane protein 1, PfEMP1 (VAR)	2296.4	A	T	SNP	upstream_gene_variant		564	c.-564T>A	0/0	0/1	0/1	0/1	0/1	0/1	0/1	0/1	0/1	0	0.454545	0.407407	0.444444	0.5	0.625	0.28125	0.434783	0.48	1	0.0379257	0.0340837	0.0823529	0.0217599	0.00904977	0.166659	0.0302879	0.0131833	9,0	6,5	16,11	5,4	8,8	3,5	23,9	13,10	13,12	FALSE	0.625
Pf3D7_01_v3	47075	PF3D7_0100300	erythrocyte membrane protein 1, PfEMP1 (VAR)	3435.89	AAAT	A	INDEL	upstream_gene_variant		569	c.-571_-569delATT	0/1	0/1	0/1	0/1	0/1	0/1	0/1	0/1	0/1	0.75	0.428571	0.482759	0.5	0.388889	0.181818	0.611111	0.433333	0.387097	1	0.130246	0.17129	0.356347	0.0717168	0.0122781	0.496947	0.0913207	0.0452086	3,9	8,6	15,14	4,4	11,7	9,2	14,22	17,13	19,12	FALSE	0.568182
Pf3D7_01_v3	48327			70.8	C	A	SNP	intergenic_region			n.48327C>A	0/1	0/0	0/0	0/1	0/0	0/0	0/0	0/0	0/0	0.136364	0.0285714	0.0285714	0.0833333	0	0	0.0322581	0.0454545	0	1	0.287524	0.287524	0.658915	0.232558	0.0499093	0.295467	0.60692	0.0890379	19,3	34,1	34,1	22,2	22,0	36,0	30,1	21,1	26,0	FALSE	0.136364
Pf3D7_01_v3	48384			318.45	G	T	SNP	intergenic_region			n.48384G>T	0/1	0/1	0/0	0/1	0/1	0/0	0/0	0/0	0/1	0.210526	0.115385	0	0.105263	0.0869565	0.0322581	0	0.0606061	0.153846	1	0.432897	0.0199198	0.659881	0.38421	0.0621986	0.0155102	0.175109	0.704292	15,4	23,3	29,0	17,2	21,2	30,1	32,0	31,2	22,4	FALSE	0.210526
Pf3D7_01_v3	48393			434.25	G	A	SNP	intergenic_region			n.48393G>A	0/1	0/1	0/0	0/1	0/1	0/0	0/0	0/1	0/1	0.210526	0.115385	0	0.105263	0.153846	0.030303	0	0.0857143	0.16	1	0.432897	0.0217307	0.659881	0.704292	0.0536892	0.0182937	0.225926	0.709518	15,4	23,3	28,0	17,2	22,4	32,1	30,0	32,3	21,4	FALSE	0.210526
Pf3D7_01_v3	48394			4586.32	C	T	SNP	intergenic_region			n.48394C>T	0/1	0/1	1/1	0/1	0/1	0/1	1/1	0/1	0/1	0.789474	0.807692	0.964286	0.842105	0.730769	0.909091	1	0.69697	0.68	1	1	0.142402	1	0.73626	0.40026	0.0199198	0.533534	0.507145	4,15	5,21	1,27	3,16	7,19	3,30	0,29	10,23	8,17	TRUE	0.210526
Pf3D7_01_v3	48424			1678.24	TA	T	INDEL	intergenic_region			n.48425delA	0/1	0/1	1/1	0/1	0/1	0/1	1/1	0/1	0/1	0.5	0.454545	1	0.555556	0.352941	0.636364	1	0.272727	0.125	1	1	0.0549451	1	0.643021	0.643665	0.0294118	0.351839	0.100478	3,3	6,5	0,8	4,5	11,6	4,7	0,11	16,6	14,2	TRUE	0.5
Pf3D7_01_v3	48426			1249.71	A	AT	INDEL	intergenic_region			n.48426_48427insT	0/1	0/1	0/0	0/1	0/1	0/1	0/0	0/1	0/1	0.5	0.363636	0	0.333333	0.368421	0.181818	0	0.318182	0.529412	1	0.643665	0.0549451	0.622378	0.653162	0.280058	0.0294118	0.634496	1	3,3	7,4	8,0	6,3	12,7	9,2	11,0	15,7	8,9	FALSE	0.5
Pf3D7_01_v3	48438			1331.75	T	G	SNP	intergenic_region			n.48438T>G	0/1	0/1	0/0	0/1	0/1	0/1	0/0	0/1	0/1	0.5	0.363636	0	0.3	0.25	0.166667	0	0.272727	0.590909	1	0.643665	0.0549451	0.606643	0.3287	0.268207	0.0294118	0.351839	1	3,3	7,4	8,0	7,3	18,6	10,2	11,0	16,6	9,13	FALSE	0.5
Pf3D7_01_v3	48439			1289.75	T	C	SNP	intergenic_region			n.48439T>C	0/1	0/1	0/0	0/1	0/1	0/1	0/0	0/1	0/1	0.5	0.363636	0	0.3	0.25	0.166667	0	0.238095	0.590909	1	0.643665	0.0549451	0.606643	0.3287	0.268207	0.0294118	0.319104	1	3,3	7,4	8,0	7,3	18,6	10,2	11,0	16,5	9,13	FALSE	0.5
Pf3D7_01_v3	50830	PF3D7_0100400	rifin,PIR protein (RIF)	826.2	A	G	SNP	missense_variant	MISSENSE	Aca/Gca	p.Thr105Ala/c.313A>G	0/0	0/0	0/1	0/0	0/1	0/1	0/1	0/1	0/1	0	0.0444444	0.09375	0.0416667	0.205882	0.258065	0.075	0.152174	0.136364	1	0.510526	0.238095	0.436364	0.0115043	0.00466637	0.251509	0.0374347	0.0387135	31,0	43,2	29,3	23,1	27,7	23,8	37,3	39,7	38,6	FALSE	0.258065
Pf3D7_01_v3	50837	PF3D7_0100400	rifin,PIR protein (RIF)	803.23	A	C	SNP	missense_variant	MISSENSE	aAg/aCg	p.Lys107Thr/c.320A>C	0/0	0/0	0/1	0/0	0/1	0/1	0/1	0/1	0/1	0	0.0454545	0.0967742	0.0416667	0.205882	0.233333	0.0769231	0.155556	0.139535	1	0.508468	0.237705	0.436364	0.0115043	0.00466637	0.249068	0.0371156	0.0368837	31,0	42,2	28,3	23,1	27,7	23,7	36,3	38,7	37,6	FALSE	0.233333
Pf3D7_01_v3	50847	PF3D7_0100400	rifin,PIR protein (RIF)	654.73	A	G	SNP	synonymous_variant	SILENT	tcA/tcG	p.Ser110Ser/c.330A>G	0/0	0/0	0/0	0/0	0/1	0/1	0/1	0/1	0/1	0	0.0425532	0.0645161	0.0434783	0.189189	0.189189	0.0731707	0.117647	0.133333	1	0.514819	0.491803	0.425926	0.0133324	0.0133324	0.254108	0.0782815	0.0755988	31,0	45,2	29,2	22,1	30,7	30,7	38,3	45,6	39,6	FALSE	0.189189
Pf3D7_01_v3	50853	PF3D7_0100400	rifin,PIR protein (RIF)	464.99	A	C	SNP	missense_variant	MISSENSE	caA/caC	p.Gln112His/c.336A>C	0/0	0/0	0/0	0/0	0/1	0/1	0/0	0/0	0/1	0	0.0181818	0	0.0344828	0.142857	0.170732	0.0638298	0.0545455	0.122449	1	1	1	0.460317	0.0378573	0.0140373	0.260185	0.283708	0.0767346	34,0	54,1	31,0	28,1	42,7	34,7	44,3	52,3	43,6	FALSE	0.170732
Pf3D7_01_v3	50856	PF3D7_0100400	rifin,PIR protein (RIF)	386.99	T	G	SNP	synonymous_variant	SILENT	acT/acG	p.Thr113Thr/c.339T>G	0/0	0/0	0/0	0/0	0/1	0/1	0/0	0/0	0/1	0	0	0	0.0344828	0.125	0.157895	0.0638298	0.037037	0.122449	1	1	1	0.47541	0.0760191	0.0279666	0.26777	0.527223	0.0762846	32,0	54,0	29,0	28,1	42,6	32,6	44,3	52,2	43,6	FALSE	0.157895
Pf3D7_01_v3	52596	PF3D7_0100400	rifin,PIR protein (RIF)	289.88	G	GA,GAA	INDEL,INDEL	downstream_gene_variant,downstream_gene_variant	,	961961	c.*960_*961insA,c.*960_*961insAA	0/2	0/0	0/2	0/0	0/0	0/1	0/0	0/0	0/1	0.24	0.1	0.242424	0	0.0909091	0.193548	0.025641	0.0769231	0.215385	1	0.272709	1	0.00545453	0.152129	0.749797	0.0118922	0.136851	0.783883	19,1,5	27,1,2	25,1,7	31,0,0	40,2,2	25,4,2	38,1,0	36,1,2	51,9,5	FALSE	0.24
Pf3D7_01_v3	52733	PF3D7_0100500	erythrocyte membrane protein 1 (PfEMP1), exon 1, pseudogene	201.45	A	AT	INDEL	downstream_gene_variant		435	c.*436_*437insA	0/1	0/1	0/1	0/1	0/1	0/1	0/0	0/0	0/1	0.384615	0.230769	0.210526	0.3	0.263158	0.636364	0.1	0.114286	0.235294	1	0.672769	0.426935	1	0.699291	0.413649	0.0838207	0.0475136	0.466826	8,5	10,3	15,4	7,3	14,5	4,7	18,2	31,4	26,8	FALSE	0.284615
Pf3D7_01_v3	53129	PF3D7_0100500	erythrocyte membrane protein 1 (PfEMP1), exon 1, pseudogene	555.8	T	G	SNP	downstream_gene_variant		40	c.*41A>C	0/0	0/1	0/0	0/0	0/0	0/0	0/1	0/1	0/0	0.0344828	0.230769	0.0625	0	0.0526316	0.105263	0.195122	0.222222	0.0425532	1	0.0356743	1	1	1	0.554001	0.070534	0.0417296	1	28,1	30,9	45,3	16,0	36,2	17,2	33,8	35,10	45,2	FALSE	0.196286
Pf3D7_01_v3	53158	PF3D7_0100500	erythrocyte membrane protein 1 (PfEMP1), exon 1, pseudogene	1564.75	A	AAAACACATACATATTTCC	INDEL	downstream_gene_variant		10	c.*11_*12insGGAAATATGTATGTGTTT	0/0	0/0	0/0	0/0	0/0	0/1	0/1	0/0	0/0	0	0	0	0	0	0.404255	0.444444	0	0	1	1	1	1	1	2.36772e-06	2.90515e-07	1	1	37,0	66,0	57,0	36,0	43,0	28,19	30,24	61,0	46,0	FALSE	0.444444
Pf3D7_01_v3	53240	PF3D7_0100500	erythrocyte membrane protein 1 (PfEMP1), exon 1, pseudogene	22508.9	G	A	SNP	missense_variant	MISSENSE	gCg/gTg	p.Ala14Val/c.41C>T	0/1	0/1	0/1	0/1	0/1	0/1	0/1	0/1	0/1	0.916667	0.846154	0.882353	0.791045	0.851351	0.753247	0.77551	0.858696	0.837838	1	0.29723	0.571083	0.0791658	0.292705	0.0133787	0.0285349	0.316781	0.200792	5,55	12,66	8,60	14,53	11,63	19,58	22,76	13,79	12,62	FALSE	0.16342
Pf3D7_01_v3	53241	PF3D7_0100500	erythrocyte membrane protein 1 (PfEMP1), exon 1, pseudogene	2018.89	C	CA	INDEL	frameshift_variant		att/attT	p.Ala14fs/c.39dupT	0/1	0/1	0/1	0/1	0/1	0/1	0/1	0/1	0/1	0.0793651	0.109756	0.0810811	0.188406	0.08	0.2375	0.178218	0.0957447	0.128205	1	0.584745	1	0.0797611	1	0.0133514	0.104983	0.783332	0.418289	58,5	73,9	68,6	56,13	69,6	61,19	83,18	85,9	68,10	FALSE	0.158135
Pf3D7_01_v3	53293	PF3D7_0100500	erythrocyte membrane protein 1 (PfEMP1), exon 1, pseudogene	26137.6	G	A	SNP	upstream_gene_variant		13	c.-13C>T	1/1	1/1	1/1	1/1	1/1	0/1	0/1	1/1	0/1	0.935185	0.931973	0.913043	0.920792	0.925	0.755556	0.795455	0.939024	0.895161	1	1	0.633029	0.79116	0.80112	0.000191715	0.00113251	1	0.350924	7101	10137	12126	8,93	9111	33102	36140	10154	13111	TRUE	0.17963
Pf3D7_01_v3	53338	PF3D7_0100500	erythrocyte membrane protein 1 (PfEMP1), exon 1, pseudogene	1117.81	T	G	SNP	upstream_gene_variant		58	c.-58A>C	0/0	0/0	0/0	0/0	0/0	0/1	0/1	0/0	0/0	0.0204082	0.0310078	0.056	0.032967	0.0747664	0.183486	0.178808	0.041958	0.0877193	1	0.700994	0.304736	0.673106	0.104163	8.3139e-05	6.80891e-05	0.478229	0.0395717	96,2	125,4	118,7	88,3	99,8	89,20	124,27	137,6	104,10	FALSE	0.163078
Pf3D7_01_v3	56129	PF3D7_0100700	Plasmodium exported protein, unknown function, fragment	1851.38	AAAAAAAAAAC	A	INDEL	downstream_gene_variant		560	c.*551_*560delGTTTTTTTTT	0/0	0/1	0/1	0/1	0/1	0/1	0/1	0/1	0/1	0.0555556	0.142857	0.2	0.162791	0.150943	0.142857	0.290323	0.0983607	0.175	1	0.26032	0.0690389	0.170149	0.192706	0.26032	0.00800362	0.706083	0.158656	34,2	30,5	44,11	36,7	45,8	30,5	44,18	55,6	33,7	FALSE	0.234767
Pf3D7_01_v3	56171	PF3D7_0100700	Plasmodium exported protein, unknown function, fragment	1564.3	T	C	SNP	downstream_gene_variant		519	c.*519A>G	0/0	0/1	0/1	0/1	0/1	0/1	0/1	0/1	0/1	0.04	0.16129	0.232558	0.131579	0.122449	0.16129	0.326087	0.0847458	0.176471	1	0.209686	0.045023	0.38852	0.411318	0.209686	0.00650533	0.664098	0.220754	24,1	26,5	33,10	33,5	43,6	26,5	31,15	54,5	28,6	FALSE	0.286087
Pf3D7_01_v3	58480			485.4	A	AAT	INDEL	intergenic_region			n.58480_58481insAT	0/1	0/1	0/1	0/1	0/1	0/0	0/0	0/1	0/1	0.0909091	0.272727	0.0909091	0.2	0.6	0	0	0.230769	0.0769231	1	0.586466	1	1	0.0237358	1	1	0.596273	1	10,1	8,3	10,1	4,1	4,6	5,0	10,0	10,3	12,1	FALSE	0.509091
Pf3D7_01_v3	59662	PF3D7_0100800	rifin,PIR protein (RIF)	1402.69	G	C	SNP	upstream_gene_variant		110	c.-110G>C	0/0	0/1	0/1	0/1	0/1	0/1	0/0	0/1	0/1	0.0526316	0.135135	0.0857143	0.294118	0.304348	0.2	0.0625	0.344828	0.255814	1	0.652164	1	0.0806452	0.0540777	0.341649	1	0.0323787	0.0850331	18,1	32,5	32,3	12,5	16,7	16,4	30,2	19,10	32,11	FALSE	0.292196
Pf3D7_01_v3	59664	PF3D7_0100800	rifin,PIR protein (RIF)	1270.69	T	C	SNP	upstream_gene_variant		108	c.-108T>C	0/0	0/1	0/1	0/1	0/1	0/1	0/0	0/1	0/1	0.0526316	0.135135	0.0857143	0.294118	0.304348	0.2	0.0625	0.321429	0.209302	1	0.652164	1	0.0806452	0.0540777	0.341649	1	0.0339129	0.155083	18,1	32,5	32,3	12,5	16,7	16,4	30,2	19,9	34,9	FALSE	0.268797
Pf3D7_01_v3	59801	PF3D7_0100800	rifin,PIR protein (RIF)	2412.93	A	G	SNP	synonymous_variant	SILENT	ttA/ttG	p.Leu10Leu/c.30A>G	0/1	0/1	0/1	0/1	0/1	0/1	0/1	0/1	0/1	0.111111	0.282609	0.205882	0.333333	0.433333	0.26087	0.196429	0.409091	0.277778	1	0.14181	0.489154	0.0993537	0.00857258	0.269732	0.532471	0.00815269	0.127589	24,3	33,13	27,7	18,9	17,13	17,6	45,11	26,18	26,10	FALSE	0.322222
Pf3D7_01_v3	59872	PF3D7_0100800	rifin,PIR protein (RIF)	262.02	A	G	SNP	intron_variant			c.54+47A>G	0/0	0/1	0/0	0/0	0/1	0/0	0/0	0/1	0/1	0	0.153846	0.0666667	0.0769231	0.08	0.0384615	0.030303	0.21875	0.0967742	1	0.112353	0.499274	0.361111	0.490248	1	1	0.0337131	0.252621	23,0	22,4	28,2	12,1	23,2	25,1	32,1	25,7	28,3	FALSE	0.21875
Pf3D7_01_v3	59952	PF3D7_0100800	rifin,PIR protein (RIF)	7170.93	A	G	SNP	intron_variant			c.55-71A>G	0/1	0/1	0/1	0/1	0/1	0/1	0/1	0/1	0/1	0.538462	0.791667	0.633333	0.7	0.678571	0.84	0.661765	0.512195	0.77551	1	0.0775392	0.588168	0.272592	0.403256	0.0337288	0.341222	1	0.0401962	12,14	5,19	11,19	9,21	9,19	4,21	23,45	20,21	11,38	FALSE	0.301538
Pf3D7_01_v3	60241	PF3D7_0100800	rifin,PIR protein (RIF)	14343.9	A	G	SNP	synonymous_variant	SILENT	aaA/aaG	p.Lys91Lys/c.273A>G	0/1	0/1	0/1	0/1	0/1	0/1	0/1	0/1	0/1	0.278481	0.300926	0.278409	0.298137	0.205	0.269737	0.248945	0.22314	0.180851	1	0.647128	1	0.712496	0.133092	0.899075	0.559049	0.234716	0.038484	114,44	151,65	127,49	113,48	159,41	111,41	178,59	188,54	154,34	FALSE	0.0976299
Pf3D7_01_v3	60289	PF3D7_0100800	rifin,PIR protein (RIF)	5678.93	C	A	SNP	synonymous_variant	SILENT	atC/atA	p.Ile107Ile/c.321C>A	0/1	0/1	0/1	0/1	0/1	0/1	0/1	0/1	0/1	0.194245	0.139785	0.146893	0.104167	0.19403	0.194805	0.115741	0.129213	0.189542	1	0.224926	0.290141	0.0440304	1	1	0.0462859	0.122931	1	112,27	160,26	151,26	129,15	108,26	124,30	191,25	155,23	124,29	FALSE	0.0900779
Pf3D7_01_v3	60358	PF3D7_0100800	rifin,PIR protein (RIF)	2727.2	T	C	SNP	synonymous_variant	SILENT	tgT/tgC	p.Cys130Cys/c.390T>C	0/1	0/1	0/1	0/1	0/1	0/1	0/0	0/1	0/1	0.115789	0.0977778	0.119403	0.11399	0.124352	0.126582	0.055794	0.0852018	0.0685714	1	0.631825	1	1	0.875476	0.868951	0.0326267	0.324987	0.14955	168,22	203,22	177,24	171,22	169,24	138,20	220,13	204,19	163,12	FALSE	0.0599955
Pf3D7_01_v3	60708	PF3D7_0100800	rifin,PIR protein (RIF)	191.99	AGTGTGAACGTTTTGGATTTATATTAGATACTATGGGTAAAAACACGCTTAAGGTTTTTAATAGAAACTATCACATACAAGTAGAAGCAGTTAAAAATGCTGTCGATGCTGCTGAAGCAGCCGAAAGTCTTAAATTAGCAACAAAT	A	INDEL	frameshift_variant			p.Cys248fs/c.741_885del	0/0	0/1	0/0	0/1	0/1	0/1	0/0	0/1	0/1	0.153846	0.3125	0.352941	0.25	0.272727	0.434783	0.214286	0.588235	0.166667	1	0.409962	0.406883	0.662835	0.679997	0.142724	1	0.0255564	1	11,2	11,5	11,6	12,4	16,6	13,10	22,6	7,10	15,3	FALSE	0.434389
Pf3D7_01_v3	61225	PF3D7_0100800	rifin,PIR protein (RIF)	10425.2	A	G	SNP	downstream_gene_variant		222	c.*222A>G	0/1	1/1	0/1	0/1	1/1	0/1	0/1	1/1	1/1	0.785714	1	0.88	0.666667	1	0.863636	0.931818	0.967742	0.930233	1	0.0241246	0.331882	0.608716	0.0338589	0.713056	0.140105	0.0454128	0.140764	6,22	0,25	6,44	2,4	0,20	3,19	3,41	1,30	3,40	TRUE	0.214286
Pf3D7_01_v3	61241	PF3D7_0100800	rifin,PIR protein (RIF)	10338.3	A	G	SNP	downstream_gene_variant		238	c.*238A>G	0/1	0/1	1/1	1/1	1/1	1/1	0/1	1/1	1/1	0.789474	0.896552	0.958333	1	1	0.956522	0.918919	1	0.976744	1	0.411621	0.0496755	0.540395	0.106205	0.158023	0.21219	0.0168302	0.0275531	4,15	3,26	2,46	0,6	0,17	1,22	3,34	0,31	1,42	TRUE	0.210526
Pf3D7_01_v3	61243	PF3D7_0100800	rifin,PIR protein (RIF)	74.53	A	T	SNP	downstream_gene_variant		240	c.*240A>T	0/1	0/1	0/0	0/0	0/0	0/0	0/0	0/0	0/0	0.210526	0.103448	0.0416667	0	0	0.0454545	0.0810811	0.0645161	0.0232558	1	0.411621	0.0496755	0.540395	0.106205	0.164444	0.21219	0.184147	0.0275531	15,4	26,3	46,2	6,0	17,0	21,1	34,3	29,2	42,1	FALSE	0.210526
Pf3D7_01_v3	61308	PF3D7_0100800	rifin,PIR protein (RIF)	1029.29	G	A	SNP	downstream_gene_variant		305	c.*305G>A	0/1	0/1	0/1	0/1	0/1	0/0	0/1	0/1	0/1	0.277778	0.16	0.264706	0.166667	0.272727	0	0.318182	0.130435	0.15	1	0.455436	1	0.669319	1	0.0464896	1	0.267399	0.438139	13,5	21,4	25,9	10,2	8,3	16,0	15,7	20,3	17,3	FALSE	0.277778
Pf3D7_01_v3	61309	PF3D7_0100800	rifin,PIR protein (RIF)	1029.29	A	G	SNP	downstream_gene_variant		306	c.*306A>G	0/1	0/1	0/1	0/1	0/1	0/0	0/1	0/1	0/1	0.277778	0.16	0.264706	0.166667	0.272727	0	0.318182	0.130435	0.15	1	0.455436	1	0.669319	1	0.0464896	1	0.267399	0.438139	13,5	21,4	25,9	10,2	8,3	16,0	15,7	20,3	17,3	FALSE	0.277778
Pf3D7_01_v3	61537	PF3D7_0100800	rifin,PIR protein (RIF)	6048.89	T	TTAC	INDEL	downstream_gene_variant		535	c.*534_*535insTAC	0/1	0/1	0/1	0/1	0/1	0/1	0/1	0/1	0/1	0.431818	0.477273	0.433962	0.405405	0.259259	0.369565	0.234568	0.328358	0.296296	1	0.830649	1	0.825405	0.0877451	0.667457	0.0263573	0.316978	0.167604	25,19	23,21	30,23	22,15	40,14	29,17	62,19	45,22	57,24	FALSE	0.19725
Pf3D7_01_v3	61938	PF3D7_0100800	rifin,PIR protein (RIF)	3187.92	T	C	SNP	downstream_gene_variant		935	c.*935T>C	0/1	0/1	0/1	0/1	0/1	0/1	0/1	0/1	0/1	0.0729927	0.09375	0.127962	0.0720721	0.136364	0.2	0.117949	0.146739	0.0959596	1	0.657219	0.112573	1	0.110466	0.00365741	0.196761	0.0512803	0.555199	127,10	116,12	184,27	103,8	114,18	104,26	172,23	157,27	179,19	FALSE	0.127007
Pf3D7_01_v3	61940	PF3D7_0100800	rifin,PIR protein (RIF)	3195.93	C	T	SNP	downstream_gene_variant		937	c.*937C>T	0/1	0/1	0/1	0/1	0/1	0/1	0/1	0/1	0/1	0.0735294	0.09375	0.131707	0.0740741	0.130769	0.19685	0.116402	0.143646	0.102151	1	0.657549	0.109904	1	0.1554	0.00359377	0.257917	0.0725403	0.434187	126,10	116,12	178,27	100,8	113,17	102,25	167,22	155,26	167,19	FALSE	0.123321
Pf3D7_01_v3	62264	PF3D7_0100900	rifin,PIR protein (RIF)	30239	T	A	SNP	missense_variant	MISSENSE	Ata/Tta	p.Ile326Leu/c.976A>T	1/1	1/1	1/1	1/1	1/1	1/1	0/1	1/1	1/1	0.987952	0.955056	0.952941	0.938462	0.97561	0.954545	0.913978	0.969697	0.989691	1	0.369181	0.367628	0.169152	0.620413	0.322334	0.0369767	0.626725	1	1,82	4,85	4,81	4,61	2,80	3,63	8,85	3,96	1,96	TRUE	0.0739733
Pf3D7_01_v3	62874	PF3D7_0100900	rifin,PIR protein (RIF)	641.75	A	G	SNP	synonymous_variant	SILENT	gaT/gaC	p.Asp122Asp/c.366T>C	0/1	0/1	0/0	0/1	0/1	0/1	0/0	0/1	0/0	0.111111	0.5	0	0.2	0.2	0.4	0.0526316	0.107143	0.05	1	0.0577193	0.263636	0.648718	0.437989	0.0488098	0.63219	1	0.626104	24,3	3,3	18,0	12,3	16,4	9,6	18,1	25,3	19,1	FALSE	0.388889
Pf3D7_01_v3	62878	PF3D7_0100900	rifin,PIR protein (RIF)	4179.93	C	T	SNP	missense_variant	MISSENSE	aGt/aAt	p.Ser121Asn/c.362G>A	0/1	0/1	0/1	0/1	0/1	0/1	0/1	0/1	0/1	0.592593	0.117647	0.631579	0.375	0.454545	0.32	0.44	0.6	0.586207	1	0.00206476	1	0.215152	0.31214	0.0580937	0.405052	1	1	11,16	15,2	7,12	10,6	18,15	17,8	14,11	14,21	12,17	FALSE	0.474946
Pf3D7_01_v3	62889	PF3D7_0100900	rifin,PIR protein (RIF)	2535.93	T	A	SNP	synonymous_variant	SILENT	acA/acT	p.Thr117Thr/c.351A>T	0/1	0/1	0/1	0/1	0/1	0/1	0/1	0/1	0/1	0.5	0.111111	0.588235	0.166667	0.228571	0.25	0.176471	0.451613	0.5	1	0.0100335	0.75198	0.075624	0.0492945	0.135095	0.0501996	0.789307	1	12,12	16,2	7,10	10,2	27,8	18,6	14,3	17,14	13,13	FALSE	0.388889
Pf3D7_01_v3	62892	PF3D7_0100900	rifin,PIR protein (RIF)	1233.93	G	T	SNP	missense_variant	MISSENSE	caC/caA	p.His116Gln/c.348C>A	0/1	0/1	0/1	0/1	0/1	0/1	0/1	0/1	0/1	0.4	0.111111	0.461538	0.166667	0.1	0.1	0.176471	0.291667	0.315789	1	0.0672929	1	0.247898	0.017263	0.0648332	0.16906	0.531591	0.741054	12,8	16,2	7,6	10,2	27,3	18,2	14,3	17,7	13,6	FALSE	0.3
Pf3D7_01_v3	62964	PF3D7_0100900	rifin,PIR protein (RIF)	5875.93	T	A	SNP	missense_variant	MISSENSE	gaA/gaT	p.Glu92Asp/c.276A>T	0/1	0/1	0/1	0/1	0/1	0/1	0/1	0/1	0/1	0.565217	0.4	0.47619	0.448276	0.697674	0.555556	0.283019	0.473684	0.481481	1	0.213956	0.763045	0.577086	0.294522	1	0.03688	0.599553	0.583502	10,13	30,20	11,10	16,13	13,30	16,20	38,15	20,18	14,13	FALSE	0.282199
Pf3D7_01_v3	62967	PF3D7_0100900	rifin,PIR protein (RIF)	5875.93	G	A	SNP	synonymous_variant	SILENT	tgC/tgT	p.Cys91Cys/c.273C>T	0/1	0/1	0/1	0/1	0/1	0/1	0/1	0/1	0/1	0.565217	0.4	0.47619	0.448276	0.697674	0.555556	0.283019	0.473684	0.481481	1	0.213956	0.763045	0.577086	0.294522	1	0.03688	0.599553	0.583502	10,13	30,20	11,10	16,13	13,30	16,20	38,15	20,18	14,13	FALSE	0.282199
Pf3D7_01_v3	64765			3032.94	G	T	SNP	intergenic_region			n.64765G>T	0/1	0/1	0/1	0/1	0/1	0/1	0/1	0/1	0/1	0.357143	0.636364	0.521739	0.833333	0.857143	0.5	0.5	0.647059	0.3125	1	0.237744	0.49786	0.0214161	0.0634675	0.483652	0.518625	0.155613	1	9,5	4,7	11,12	2,10	1,6	8,8	15,15	6,11	11,5	FALSE	0.5
Pf3D7_01_v3	64766			1394.54	T	G	SNP	intergenic_region			n.64766T>G	0/1	0/1	0/1	0/1	0/1	0/1	0/1	0/1	0/1	0.642857	0.222222	0.333333	0.166667	0.142857	0.375	0.4	0.133333	0.5625	1	0.0893795	0.0937241	0.0214161	0.0634675	0.272303	0.197222	0.00777506	0.721966	5,9	7,2	14,7	10,2	6,1	10,6	18,12	13,2	7,9	FALSE	0.509524
Pf3D7_01_v3	64769			3007.93	G	A	SNP	intergenic_region			n.64769G>A	0/1	0/1	0/1	0/1	0/1	0/1	0/1	0/1	0/1	0.357143	0.777778	0.571429	0.833333	0.8	0.5	0.5	0.733333	0.3125	1	0.0893795	0.305267	0.0214161	0.140867	0.483652	0.518625	0.0655955	1	9,5	2,7	9,12	2,10	1,4	8,8	15,15	4,11	11,5	FALSE	0.47619
Pf3D7_01_v3	64774			1365.76	G	T	SNP	intergenic_region			n.64774G>T	0/1	0/1	0/1	0/1	0/1	0/1	0/1	0/1	0/1	0.642857	0.222222	0.333333	0.166667	0.2	0.333333	0.413793	0.133333	0.615385	1	0.0893795	0.0937241	0.0214161	0.140867	0.143111	0.202747	0.00777506	1	5,9	7,2	14,7	10,2	4,1	10,5	17,12	13,2	5,8	FALSE	0.509524
Pf3D7_01_v3	64775			1377.76	C	T	SNP	intergenic_region			n.64775C>T	0/1	0/1	0/1	0/1	0/1	0/1	0/1	0/1	0/1	0.642857	0.222222	0.368421	0.166667	0.2	0.384615	0.413793	0.133333	0.615385	1	0.0893795	0.16632	0.0214161	0.140867	0.2568	0.202747	0.00777506	1	5,9	7,2	12,7	10,2	4,1	8,5	17,12	13,2	5,8	FALSE	0.509524
Pf3D7_01_v3	64893	PF3D7_0101000	rifin,PIR protein (RIF)	5381.93	C	A	SNP	downstream_gene_variant		924	c.*924G>T	0/1	0/1	0/1	0/1	0/1	0/1	0/1	0/1	0/1	0.355932	0.326923	0.178571	0.1875	0.162791	0.279412	0.271028	0.265957	0.360656	1	0.841855	0.0372393	0.0825538	0.0427511	0.444041	0.290516	0.278454	1	38,21	35,17	46,10	39,9	36,7	49,19	78,29	69,25	39,22	FALSE	0.193142
Pf3D7_01_v3	64931	PF3D7_0101000	rifin,PIR protein (RIF)	4776.3	G	GGGTTT,A	INDEL,SNP	downstream_gene_variant,downstream_gene_variant	,	885886	c.*885_*886insAAACC,c.*886C>T	0/2	0/2	0/2	0/2	0/1	0/2	0/2	0/2	0/2	0.5	0.461538	0.27027	0.361111	0.366667	0.407407	0.36	0.371429	0.547619	1	0.829861	0.0445217	0.267823	0.349587	0.426199	0.137312	0.187617	0.677702	24,4,20	21,5,13	27,1,9	23,4,9	19,6,5	32,5,17	48,7,20	44,4,22	19,6,17	FALSE	0.22973
Pf3D7_01_v3	64932	PF3D7_0101000	rifin,PIR protein (RIF)	10251.9	T	TTTTTA	INDEL	downstream_gene_variant		884	c.*884_*885insTAAAA	0/1	0/1	0/1	0/1	0/1	0/1	0/1	0/1	0/1	0.5	0.538462	0.72973	0.638889	0.633333	0.592593	0.64	0.628571	0.452381	1	0.829861	0.0445217	0.267823	0.349587	0.426199	0.137312	0.187617	0.677702	24,24	18,21	10,27	13,23	11,19	22,32	27,48	26,44	23,19	FALSE	0.22973
Pf3D7_01_v3	65684	PF3D7_0101000	rifin,PIR protein (RIF)	3661.93	T	A	SNP	downstream_gene_variant		133	c.*133A>T	0/1	0/1	0/1	0/1	0/1	0/1	0/1	0/1	0/1	0.222222	0.486486	0.333333	0.294118	0.521739	0.5	0.3	0.384615	0.394737	1	0.0388711	0.391378	0.724421	0.039901	0.0696498	0.579833	0.240912	0.183027	21,6	19,18	20,10	12,5	11,12	11,11	28,12	16,10	23,15	FALSE	0.299517
Pf3D7_01_v3	65690	PF3D7_0101000	rifin,PIR protein (RIF)	3718.93	G	A	SNP	downstream_gene_variant		127	c.*127C>T	0/1	0/1	0/1	0/1	0/1	0/1	0/1	0/1	0/1	0.24	0.514286	0.344828	0.294118	0.631579	0.55	0.324324	0.434783	0.416667	1	0.037534	0.551717	0.73273	0.0136561	0.0620568	0.573983	0.22214	0.180522	19,6	17,18	19,10	12,5	7,12	9,11	25,12	13,10	21,15	FALSE	0.391579
Pf3D7_01_v3	67229	PF3D7_0101000	rifin,PIR protein (RIF)	588.53	T	A	SNP	upstream_gene_variant		240	c.-240A>T	0/1	0/0	0/1	0/1	0/0	0/1	0/1	0/1	0/1	0.5	0	0.307692	0.428571	0	0.416667	0.3	0.285714	0.263158	1	0.0357143	0.616873	1	0.464286	1	0.606643	0.612616	0.34419	3,3	10,0	9,4	4,3	3,0	7,5	7,3	10,4	14,5	FALSE	0.5
Pf3D7_01_v3	72427	PF3D7_0101200	exported protein family 3 (EPF3)	14178.9	AAT	A	INDEL	downstream_gene_variant		2	c.*2_*3delAT	0/1	0/1	0/1	0/1	0/1	0/1	0/1	0/1	0/1	0.694915	0.784615	0.753086	0.82	0.852459	0.867925	0.6	0.742574	0.783505	1	0.306189	0.44954	0.181666	0.0495303	0.0400512	0.275374	0.583021	0.253999	18,41	14,51	20,61	9,41	9,52	7,46	28,42	26,75	21,76	FALSE	0.173009
Pf3D7_01_v3	75139	PF3D7_0101300	Pfmc-2TM Maurer's cleft two transmembrane protein (MC-2TM)	8978.1	A	C	SNP	missense_variant	MISSENSE	Aat/Cat	p.Asn161His/c.481A>C	1/1	0/1	0/1	0/1	0/1	1/1	1/1	0/1	0/1	0.923077	0.857143	0.833333	0.868852	0.580645	0.945946	0.941176	0.807692	0.606557	1	0.364334	0.230753	0.520914	0.000216835	1	1	0.141803	0.00044338	3,36	9,54	9,45	8,53	26,36	2,35	3,48	10,42	24,37	TRUE	0.342432
Pf3D7_01_v3	79750	PF3D7_0101500	erythrocyte membrane protein 1 (PfEMP1), exon 2, pseudogene (VAR)	1689.2	T	A	SNP	synonymous_variant	SILENT	atT/atA	p.Ile502Ile/c.1506T>A	1/1	0/1	1/1	0/0	0/1	1/1	0/1	0/1	0/1	1	0.777778	1	0	0.545455	1	0.8	0.625	0.75	1	0.470588	1	0.0181818	0.0379257	1	0.357143	0.0823529	0.205882	0,9	2,7	0,3	2,0	5,6	0,1	1,4	3,5	2,6	TRUE	1
Pf3D7_01_v3	79763	PF3D7_0101500	erythrocyte membrane protein 1 (PfEMP1), exon 2, pseudogene (VAR)	1691.96	A	C	SNP	missense_variant	MISSENSE	Aat/Cat	p.Asn507His/c.1519A>C	1/1	0/1	1/1	0/0	0/1	1/1	0/1	0/1	0/1	1	0.777778	1	0	0.666667	1	0.8	0.625	0.875	1	0.470588	1	0.0222222	0.205882	1	0.384615	0.2	1	0,8	2,7	0,3	2,0	3,6	0,1	1,4	3,5	1,7	TRUE	1
Pf3D7_01_v3	79775	PF3D7_0101500	erythrocyte membrane protein 1 (PfEMP1), exon 2, pseudogene (VAR)	2383.94	A	G	SNP	missense_variant	MISSENSE	Aca/Gca	p.Thr511Ala/c.1531A>G	1/1	0/1	0/1	0/1	0/1	1/1	0/1	0/1	0/1	1	0.818182	0.833333	0.6	0.6	1	0.857143	0.555556	0.769231	1	0.47619	0.352941	0.0833333	0.0350877	1	0.388889	0.0260062	0.222826	0,11	2,9	1,5	2,3	4,6	0,3	1,6	4,5	3,10	TRUE	0.444444
Pf3D7_01_v3	79807	PF3D7_0101500	erythrocyte membrane protein 1 (PfEMP1), exon 2, pseudogene (VAR)	10349.3	T	A	SNP	synonymous_variant	SILENT	gtT/gtA	p.Val521Val/c.1563T>A	0/1	1/1	0/1	0/1	0/1	1/1	0/1	0/1	0/1	0.862069	1	0.75	0.842105	0.725	0.966667	0.833333	0.787234	0.783784	1	0.0425763	0.331298	1	0.240392	0.19451	1	0.547194	0.527318	4,25	0,33	7,21	3,16	11,29	1,29	6,30	10,37	8,29	TRUE	0.137931
Pf3D7_01_v3	79810	PF3D7_0101500	erythrocyte membrane protein 1 (PfEMP1), exon 2, pseudogene (VAR)	10570.3	T	C	SNP	synonymous_variant	SILENT	ccT/ccC	p.Pro522Pro/c.1566T>C	0/1	1/1	0/1	0/1	0/1	1/1	0/1	0/1	0/1	0.862069	1	0.75	0.85	0.725	0.96875	0.837838	0.791667	0.794872	1	0.0425763	0.331298	1	0.240392	0.181566	1	0.549499	0.536341	4,25	0,33	7,21	3,17	11,29	1,31	6,31	10,38	8,31	TRUE	0.137931
Pf3D7_01_v3	81881	PF3D7_0101600	rifin,PIR protein (RIF)	2978.93	C	T	SNP	missense_variant	MISSENSE	Gtt/Att	p.Val332Ile/c.994G>A	0/1	0/1	0/1	0/1	0/1	0/1	0/1	0/1	0/1	0.380952	0.4	0.545455	0.461538	0.37037	0.470588	0.35	0.391304	0.8	1	1	0.465055	0.728237	1	0.74297	1	1	0.0108722	13,8	12,8	5,6	7,6	17,10	9,8	13,7	14,9	4,16	FALSE	0.419048
Pf3D7_01_v3	81882	PF3D7_0101600	rifin,PIR protein (RIF)	3524.93	A	G	SNP	synonymous_variant	SILENT	tcT/tcC	p.Ser331Ser/c.993T>C	0/1	0/1	0/1	0/1	0/1	0/1	0/1	0/1	0/1	0.434783	0.478261	0.5	0.533333	0.413793	0.571429	0.409091	0.363636	0.8	1	1	1	0.740883	1	0.546695	1	0.763104	0.0274725	13,10	12,11	5,5	7,8	17,12	9,12	13,9	14,8	4,16	FALSE	0.365217
Pf3D7_01_v3	81885	PF3D7_0101600	rifin,PIR protein (RIF)	2802.93	A	T	SNP	synonymous_variant	SILENT	gcT/gcA	p.Ala330Ala/c.990T>A	0/1	0/1	0/1	0/1	0/1	0/1	0/1	0/1	0/1	0.380952	0.32	0.357143	0.461538	0.357143	0.421053	0.291667	0.307692	0.75	1	0.760405	1	0.728237	1	1	0.546287	0.758306	0.0277827	13,8	17,8	9,5	7,6	18,10	11,8	17,7	18,8	5,15	FALSE	0.369048
Pf3D7_01_v3	81894	PF3D7_0101600	rifin,PIR protein (RIF)	2673.93	A	G	SNP	synonymous_variant	SILENT	gcT/gcC	p.Ala327Ala/c.981T>C	0/1	0/1	0/1	0/1	0/1	0/1	0/1	0/1	0/1	0.304348	0.266667	0.3125	0.4	0.3125	0.347826	0.291667	0.266667	0.6	1	0.768931	1	0.728084	1	1	1	0.768931	0.048693	16,7	22,8	11,5	9,6	22,10	15,8	17,7	22,8	10,15	FALSE	0.295652
Pf3D7_01_v3	81896	PF3D7_0101600	rifin,PIR protein (RIF)	2337.93	C	G	SNP	missense_variant	MISSENSE	Gct/Cct	p.Ala327Pro/c.979G>C	0/1	0/1	0/1	0/1	0/1	0/1	0/1	0/1	0/1	0.272727	0.241379	0.266667	0.4	0.290323	0.318182	0.291667	0.214286	0.583333	1	1	1	0.487914	1	1	1	0.743158	0.0424106	16,6	22,7	11,4	9,6	22,9	15,7	17,7	22,6	10,14	FALSE	0.310606
Pf3D7_01_v3	81898	PF3D7_0101600	rifin,PIR protein (RIF)	2166.93	A	G	SNP	missense_variant	MISSENSE	aTt/aCt	p.Ile326Thr/c.977T>C	0/1	0/1	0/1	0/1	0/1	0/1	0/1	0/1	0/1	0.272727	0.214286	0.266667	0.357143	0.290323	0.285714	0.28	0.185185	0.583333	1	0.743158	1	0.715857	1	1	1	0.509503	0.0424106	16,6	22,6	11,4	9,5	22,9	15,6	18,7	22,5	10,14	FALSE	0.310606
Pf3D7_01_v3	82846	PF3D7_0101600	rifin,PIR protein (RIF)	642.49	A	T	SNP	intron_variant			c.55-26T>A	0/0	0/0	0/0	0/0	0/1	0/1	0/0	0/1	0/1	0	0.0666667	0.0625	0.0454545	0.257143	0.142857	0.025641	0.25	0.3125	1	0.510204	0.444444	1	0.0190785	0.231707	1	0.047124	0.0083788	20,0	28,2	15,1	21,1	26,9	18,3	38,1	15,5	22,10	FALSE	0.3125
Pf3D7_01_v3	82850	PF3D7_0101600	rifin,PIR protein (RIF)	327.76	T	A	SNP	intron_variant			c.55-30A>T	0/0	0/0	0/0	0/0	0/1	0/1	0/0	0/1	0/1	0	0.037037	0.0588235	0.047619	0.185185	0.0909091	0	0.266667	0.190476	1	1	0.472222	1	0.0673775	0.490244	1	0.0294333	0.1079	19,0	26,1	16,1	20,1	22,5	20,2	35,0	11,4	17,4	FALSE	0.266667
Pf3D7_01_v3	83538	PF3D7_0101600	rifin,PIR protein (RIF)	1696.75	G	T	SNP	upstream_gene_variant		432	c.-432C>A	1/1	0/1	0/1	0/1	0/1	0/1	0/1	0/1	0/1	0.928571	0.769231	0.55	0.555556	0.6	0.857143	0.625	0.888889	0.733333	1	0.325926	0.0240056	0.0561681	0.154799	1	0.116746	1	0.329502	1,13	3,10	9,11	4,5	2,3	2,12	3,5	1,8	4,11	TRUE	0.378571
Pf3D7_01_v3	84692	PF3D7_0101700	erythrocyte membrane protein 1 (PfEMP1), exon 2, pseudogene (VAR)	10018.9	GTATATATATATATA	G	INDEL	downstream_gene_variant		98	c.*85_*98delTATATATATATATA	0/1	0/1	0/1	0/1	0/1	0/1	0/1	0/1	0/1	0.833333	0.8	0.842105	0.756757	0.658537	0.807692	0.705882	0.795918	0.575758	1	0.779275	1	0.551575	0.113756	1	0.286877	0.773745	0.0313328	5,25	11,44	6,32	9,28	14,27	5,21	15,36	10,39	14,19	FALSE	0.257576
Pf3D7_01_v3	85993	PF3D7_0101700	erythrocyte membrane protein 1 (PfEMP1), exon 2, pseudogene (VAR)	76371	TA	T	INDEL	frameshift_variant		aat/	p.Asn53fs/c.159delT	1/1	0/1	1/1	0/1	0/1	1/1	1/1	0/1	0/1	0.94898	0.905405	0.974093	0.9	0.90411	0.940299	0.949153	0.880734	0.903509	1	0.0959537	0.292387	0.0824241	0.093985	0.827273	1	0.0146441	0.0967272	10186	21201	5188	19171	21198	12189	15280	26192	22206	TRUE	0.0682456
Pf3D7_01_v3	87671	PF3D7_0101800	stevor,PIR protein	58695.9	C	A	SNP	missense_variant	MISSENSE	aaG/aaT	p.Lys134Asn/c.402G>T	0/1	0/1	0/1	0/1	0/1	0/1	0/1	0/1	0/1	0.513678	0.510526	0.587021	0.613497	0.491429	0.546053	0.543641	0.548148	0.581121	1	0.940095	0.0620107	0.0116651	0.591158	0.426399	0.4562	0.372413	0.0873198	160169	186194	140199	126200	178172	138166	183218	183222	142197	FALSE	0.0998191
Pf3D7_01_v3	87689	PF3D7_0101800	stevor,PIR protein	14872.9	G	C	SNP	missense_variant	MISSENSE	aaC/aaG	p.Asn128Lys/c.384C>G	0/1	0/1	0/1	0/1	0/1	0/1	0/1	0/1	0/1	0.234694	0.217391	0.17301	0.135593	0.228916	0.180212	0.143662	0.181058	0.145161	1	0.635266	0.0803761	0.00207748	0.924418	0.123769	0.00322391	0.0982666	0.00666732	225,69	270,75	239,50	255,40	256,76	232,51	304,51	294,65	265,45	FALSE	0.0991007
Pf3D7_01_v3	87700	PF3D7_0101800	stevor,PIR protein	35043.9	T	C	SNP	missense_variant	MISSENSE	Atg/Gtg	p.Met125Val/c.373A>G	0/1	0/1	0/1	0/1	0/1	0/1	0/1	0/1	0/1	0.3125	0.364706	0.33452	0.333333	0.349845	0.371747	0.411411	0.35942	0.358362	1	0.177218	0.591592	0.654255	0.34472	0.15282	0.0121703	0.237666	0.254194	198,90	216124	187,94	188,94	210113	169100	196137	221124	188105	FALSE	0.0989114
Pf3D7_01_v3	87706	PF3D7_0101800	stevor,PIR protein	39869.9	C	T	SNP	missense_variant	MISSENSE	Gaa/Aaa	p.Glu123Lys/c.367G>A	0/1	0/1	0/1	0/1	0/1	0/1	0/1	0/1	0/1	0.404255	0.348765	0.439716	0.490909	0.355769	0.400722	0.367647	0.40625	0.454545	1	0.17832	0.442914	0.0412624	0.236378	1	0.363257	1	0.240071	168114	211113	158124	140135	201111	166111	215125	209143	162135	FALSE	0.0866538
Pf3D7_01_v3	87731	PF3D7_0101800	stevor,PIR protein	10693.9	T	A	SNP	synonymous_variant	SILENT	ctA/ctT	p.Leu114Leu/c.342A>T	0/1	0/1	0/1	0/1	0/1	0/1	0/1	0/1	0/1	0.206009	0.216312	0.155738	0.115556	0.215613	0.167364	0.134021	0.163701	0.143411	1	0.828671	0.189829	0.0107981	0.826935	0.289985	0.033255	0.2518	0.0737113	185,48	221,61	206,38	199,26	211,58	199,40	252,39	235,46	221,37	FALSE	0.090453
Pf3D7_01_v3	87758	PF3D7_0101800	stevor,PIR protein	24603.9	A	T	SNP	synonymous_variant	SILENT	ggT/ggA	p.Gly105Gly/c.315T>A	0/1	0/1	0/1	0/1	0/1	0/1	0/1	0/1	0/1	0.477419	0.408602	0.391813	0.445946	0.433862	0.397351	0.342995	0.427778	0.427027	1	0.228483	0.145546	0.644967	0.447089	0.168207	0.0125596	0.379922	0.382022	81,74	110,76	104,67	82,66	107,82	91,60	136,71	103,77	106,79	FALSE	0.134424
Pf3D7_01_v3	87759	PF3D7_0101800	stevor,PIR protein	26207.9	C	A	SNP	missense_variant	MISSENSE	gGt/gTt	p.Gly105Val/c.314G>T	0/1	0/1	0/1	0/1	0/1	0/1	0/1	0/1	0/1	0.413333	0.446328	0.475904	0.413793	0.454054	0.5	0.545	0.473988	0.446927	1	0.576419	0.307884	1	0.50647	0.162733	0.0174432	0.312679	0.577087	88,62	98,79	87,79	85,60	101,84	74,74	91109	91,82	99,80	FALSE	0.131667
Pf3D7_01_v3	89263	PF3D7_0101900	rifin,PIR protein (RIF)	23181.9	G	A	SNP	downstream_gene_variant		979	c.*979C>T	0/1	0/1	0/1	0/1	0/1	0/1	0/1	0/1	0/1	0.730159	0.673267	0.696	0.542373	0.771429	0.740741	0.678788	0.8	0.843931	1	0.488594	0.734604	0.0384856	0.580747	1	0.522077	0.276687	0.0587116	17,46	33,68	38,87	27,32	24,81	21,60	53112	27108	27146	FALSE	0.187786
Pf3D7_01_v3	89485	PF3D7_0101900	rifin,PIR protein (RIF)	111.58	T	G	SNP	downstream_gene_variant		757	c.*757A>C	0/1	0/0	0/0	0/0	0/0	0/0	0/0	0/1	0/1	0.25	0	0	0	0	0	0.0645161	0.111111	0.0740741	1	0.0740741	0.0499109	0.110672	0.133333	0.0643678	0.180253	0.56751	0.217914	6,2	20,0	26,0	15,0	13,0	22,0	29,2	24,3	25,2	FALSE	0.25
Pf3D7_01_v3	90055	PF3D7_0101900	rifin,PIR protein (RIF)	13971.9	C	A	SNP	downstream_gene_variant		187	c.*187G>T	0/1	0/1	0/1	0/1	0/1	0/1	0/1	0/1	0/1	0.906977	0.725806	0.770492	0.833333	0.71875	0.7	0.80303	0.735849	0.811321	1	0.0263397	0.112684	0.498846	0.0613317	0.0249406	0.182126	0.0380558	0.249238	4,39	17,45	14,47	6,30	9,23	12,28	13,53	14,39	10,43	FALSE	0.206977
Pf3D7_01_v3	90057	PF3D7_0101900	rifin,PIR protein (RIF)	9961.93	C	A	SNP	downstream_gene_variant		185	c.*185G>T	0/1	0/1	0/1	0/1	0/1	0/1	0/1	0/1	0/1	0.697674	0.555556	0.590164	0.666667	0.53125	0.473684	0.588235	0.566038	0.54902	1	0.159511	0.305022	0.811523	0.15614	0.045631	0.313598	0.209041	0.201125	13,30	28,35	25,36	12,24	15,17	20,18	28,40	23,30	23,28	FALSE	0.22399
Pf3D7_01_v3	90061	PF3D7_0101900	rifin,PIR protein (RIF)	10131.5	A	T,C	SNP,SNP	downstream_gene_variant,downstream_gene_variant	,	181181	c.*181T>A,c.*181T>G	1/2	0/1	0/1	0/1	0/1	0/1	0/1	0/1	1/2	0.9	0.730159	0.75	0.818182	0.75	0.666667	0.783333	0.735849	0.791667	1	0.0456599	0.070537	0.332145	0.126751	0.0223878	0.176207	0.0638509	0.243094	4,27,9	17,35,11	14,31,11	6,21,6	9,20,7	12,18,6	13,34,13	14,30,9	10,25,13	TRUE	0.233333
Pf3D7_01_v3	90065	PF3D7_0101900	rifin,PIR protein (RIF)	12726.5	T	A,TAAATAAA	SNP,INDEL	downstream_gene_variant,downstream_gene_variant	,	177176	c.*177A>T,c.*176_*177insTTTATTT	1/2	0/1	1/2	1/2	1/2	0/1	1/2	1/2	1/2	0.95	0.803279	0.875	1	0.861111	0.777778	0.847458	0.846154	0.833333	1	0.0425071	0.29693	0.497717	0.245696	0.0401397	0.191191	0.17738	0.103835	2,29,9	12,38,11	7,38,11	0,27,6	5,24,7	8,22,6	9,37,13	8,35,9	8,26,14	TRUE	0.172222
Pf3D7_01_v3	90071	PF3D7_0101900	rifin,PIR protein (RIF)	1503.69	A	AAAT	INDEL	downstream_gene_variant		170	c.*170_*171insATT	0/0	0/1	0/1	0/0	0/1	0/1	0/1	0/1	0/1	0.05	0.2	0.125	0	0.131579	0.216216	0.18	0.150943	0.166667	1	0.0411573	0.29693	0.503106	0.257036	0.0423007	0.103101	0.178992	0.103835	38,2	48,12	49,7	30,0	33,5	29,8	41,9	45,8	40,8	FALSE	0.166216
Pf3D7_01_v3	90851	PF3D7_0101900	rifin,PIR protein (RIF)	87.9	G	GCCTGCTGCTTTC	INDEL	disruptive_inframe_insertion		atc/atGAAAGCAGCAGGc	p.Ile141delinsMetLysAlaAlaGly/c.422_423insGAAAGCAGCAGG	0/1	0/0	0/0	0/0	0/0	0/0	0/0	0/0	0/0	0.25	0	0	0	0	0	0	0	0	1	0.514706	0.220779	0.0956522	0.0752137	0.514706	0.0956522	0.0489433	0.217391	9,3	6,0	10,0	13,0	15,0	5,0	13,0	19,0	12,0	FALSE	0.25
Pf3D7_01_v3	90852	PF3D7_0101900	rifin,PIR protein (RIF)	87.94	A	T	SNP	missense_variant	MISSENSE	aTc/aAc	p.Ile141Asn/c.422T>A	0/1	0/0	0/0	0/0	0/0	0/0	0/0	0/0	0/0	0.25	0	0	0	0	0	0	0	0	1	0.514706	0.220779	0.0956522	0.0752137	0.514706	0.0956522	0.0489433	0.217391	9,3	6,0	10,0	13,0	15,0	5,0	13,0	19,0	12,0	FALSE	0.25
Pf3D7_01_v3	91158	PF3D7_0101900	rifin,PIR protein (RIF)	10130.9	A	G	SNP	missense_variant	MISSENSE	aTt/aCt	p.Ile39Thr/c.116T>C	0/1	0/1	0/1	0/1	0/1	0/1	0/1	0/1	0/1	0.428571	0.6	0.529412	0.457143	0.770833	0.5	0.534483	0.553846	0.588235	1	0.105177	0.405799	0.821724	0.00115949	0.542614	0.317959	0.238089	0.147702	24,18	22,33	24,27	19,16	11,37	28,28	27,31	29,36	21,30	FALSE	0.342262
Pf3D7_01_v3	91161	PF3D7_0101900	rifin,PIR protein (RIF)	10257.9	G	C	SNP	missense_variant	MISSENSE	cCa/cGa	p.Pro38Arg/c.113C>G	0/1	0/1	0/1	0/1	0/1	0/1	0/1	0/1	0/1	0.44186	0.6	0.54	0.472222	0.770833	0.508772	0.534483	0.553846	0.588235	1	0.154177	0.407759	0.823655	0.00229214	0.548749	0.422705	0.326016	0.213824	24,19	22,33	23,27	19,17	11,37	28,29	27,31	29,36	21,30	FALSE	0.328973
Pf3D7_01_v3	91162	PF3D7_0101900	rifin,PIR protein (RIF)	10257.9	G	T	SNP	missense_variant	MISSENSE	Cca/Aca	p.Pro38Thr/c.112C>A	0/1	0/1	0/1	0/1	0/1	0/1	0/1	0/1	0/1	0.44186	0.6	0.54	0.472222	0.770833	0.508772	0.534483	0.553846	0.588235	1	0.154177	0.407759	0.823655	0.00229214	0.548749	0.422705	0.326016	0.213824	24,19	22,33	23,27	19,17	11,37	28,29	27,31	29,36	21,30	FALSE	0.328973
Pf3D7_01_v3	91165	PF3D7_0101900	rifin,PIR protein (RIF)	11247.9	T	C	SNP	missense_variant	MISSENSE	Aca/Gca	p.Thr37Ala/c.109A>G	0/1	0/1	0/1	0/1	0/1	0/1	0/1	0/1	0/1	0.466667	0.649123	0.566038	0.485714	0.77551	0.542373	0.566667	0.602941	0.615385	1	0.0733084	0.417493	1	0.00271919	0.552986	0.330424	0.179224	0.157759	24,21	20,37	23,30	18,17	11,38	27,32	26,34	27,41	20,32	FALSE	0.308844
Pf3D7_01_v3	91168	PF3D7_0101900	rifin,PIR protein (RIF)	14035.9	GA	G	INDEL	frameshift_variant		cat/	p.His36fs/c.105delT	0/1	0/1	0/1	0/1	0/1	0/1	0/1	0/1	0/1	0.54717	0.701493	0.596491	0.513514	0.796296	0.59375	0.637681	0.657895	0.721311	1	0.0897744	0.700337	0.831215	0.00752137	0.707946	0.354261	0.270437	0.077742	24,29	20,47	23,34	18,19	11,43	26,38	25,44	26,50	17,44	FALSE	0.249126
Pf3D7_01_v3	91170	PF3D7_0101900	rifin,PIR protein (RIF)	18144.9	TGA	T	INDEL	frameshift_variant		cctcat/	p.His35fs/c.102_103delTC	0/1	0/1	0/1	0/1	0/1	0/1	0/1	0/1	0/1	0.671875	0.736111	0.651515	0.638298	0.847458	0.656716	0.731707	0.725275	0.777778	1	0.454187	0.854223	0.839824	0.0347382	1	0.467704	0.481316	0.181543	21,43	19,53	23,43	17,30	9,50	23,44	22,60	25,66	16,56	FALSE	0.175583
Pf3D7_01_v3	92652	PF3D7_0102000	Plasmodium exported protein (PHISTa), unknown function, pseudogene	16724.9	C	T	SNP	downstream_gene_variant		461	c.*461G>A	0/1	0/1	0/1	0/1	0/1	0/1	0/1	0/1	0/1	0.351724	0.22905	0.287736	0.367347	0.284884	0.284884	0.267782	0.336364	0.298246	1	0.0184368	0.204069	0.891587	0.225757	0.225757	0.0859619	0.821786	0.305792	94,51	138,41	151,61	62,36	123,49	123,49	175,64	146,74	160,68	FALSE	0.122674
Pf3D7_01_v3	92665	PF3D7_0102000	Plasmodium exported protein (PHISTa), unknown function, pseudogene	16705.9	G	T	SNP	downstream_gene_variant		448	c.*448C>A	0/1	0/1	0/1	0/1	0/1	0/1	0/1	0/1	0/1	0.353741	0.218085	0.272727	0.36036	0.269231	0.247191	0.26	0.330317	0.285714	1	0.00686522	0.106296	1	0.118042	0.0386124	0.0530385	0.65451	0.173272	95,52	147,41	160,60	71,40	133,49	134,44	185,65	148,73	165,66	FALSE	0.135656
Pf3D7_01_v3	98418	PF3D7_0102200	ring-infected erythrocyte surface antigen (RESA)	347.39	GA	G	INDEL	upstream_gene_variant		400	c.-400delA	0/0	0/0	0/1	0/1	0/1	0/1	0/0	0/1	0/1	0	0.1	0.26087	0.285714	0.347826	0.294118	0.166667	0.484848	0.4375	1	1	0.149866	0.175	0.0699304	0.12855	0.529231	0.00778352	0.0170534	9,0	18,2	17,6	5,2	15,8	12,5	15,3	17,16	18,14	FALSE	0.484848
Pf3D7_01_v3	98516	PF3D7_0102200	ring-infected erythrocyte surface antigen (RESA)	260.05	AT	*,A	INDEL	upstream_gene_variant		302	c.-302delT	0/0	0/2	0/1	0/2	0/2	0/2	0/2	0/2	0/2	0.111111	0.166667	0.5	0.333333	0.571429	0.25	0.72	0.5	0.555556	1	1	0.101179	0.454545	0.0396872	0.576471	0.00418766	0.158824	0.0416711	8,1,0	5,0,1	11,7,4	2,0,1	6,4,4	6,0,2	7,8,10	6,2,4	8,2,8	FALSE	0.608889
Pf3D7_01_v3	102192	PF3D7_0102200	ring-infected erythrocyte surface antigen (RESA)	8523.9	A	T	SNP	synonymous_variant	SILENT	gtA/gtT	p.Val1056Val/c.3168A>T	1/1	1/1	1/1	1/1	1/1	1/1	1/1	1/1	1/1	1	0.969697	0.959184	0.964072	0.99435	0.978495	0.980237	0.979592	0.983146	1	0.0322846	0.00813339	0.0136451	1	0.124049	0.0840433	0.126151	0.248072	0,172	6192	8188	6161	1176	4182	5248	4192	3175	TRUE	0.0408163
Pf3D7_01_v3	102405	PF3D7_0102200	ring-infected erythrocyte surface antigen (RESA)	2316.89	T	TC	INDEL	downstream_gene_variant		124	c.*123_*124insC	0/1	0/1	0/1	0/1	0/1	0/1	0/1	0/1	0/1	0.255319	0.236559	0.179775	0.235294	0.313725	0.330189	0.266667	0.333333	0.43609	1	0.86543	0.283018	0.842805	0.429482	0.278619	0.879644	0.276901	0.00749938	70,24	71,22	73,16	39,12	70,32	71,35	99,36	70,35	75,58	FALSE	0.180771
Pf3D7_01_v3	108996	PF3D7_0102400	lysophospholipase, putative, pseudogene	1871.15	AT	A,ATT	INDEL,INDEL	upstream_gene_variant,upstream_gene_variant	,	649650	c.-649delA,c.-650_-649insA	0/1	0/1	0/2	0/2	0/1	0/1	0/1	0/1	0/1	0.532258	0.5	0.44898	0.291667	0.364706	0.511905	0.40678	0.485149	0.494737	1	0.734586	0.332765	0.0126019	0.0457894	0.867567	0.11741	0.629194	0.744242	29,22,11	38,28,10	54,17,27	34,6,8	54,22,9	41,26,17	70,25,23	52,28,21	48,30,17	FALSE	0.240591
Pf3D7_01_v3	111720	PF3D7_0102500	erythrocyte binding antigen-181 (EBA181)	4579.93	A	G	SNP	synonymous_variant	SILENT	gaT/gaC	p.Asp1360Asp/c.4080T>C	0/1	0/1	0/1	0/1	0/1	0/1	0/1	0/1	0/1	0.156364	0.269481	0.175227	0.18797	0.255814	0.222642	0.233728	0.256579	0.253012	1	0.00120381	0.584632	0.36258	0.00514043	0.0612451	0.0192324	0.00404158	0.00650618	232,43	225,83	273,58	216,50	192,66	206,59	259,79	226,78	186,63	FALSE	0.113117
Pf3D7_01_v3	116857			243.67	AT	A	INDEL	intergenic_region			n.116858delT	0/0	0/1	0/1	0/1	0/1	0/1	0/1	0/1	0/1	0	0.428571	0.8	0.333333	0.25	0.2	0.2	0.571429	0.470588	1	0.236364	0.047619	0.428571	1	1	1	0.193939	0.131161	4,0	4,3	1,4	2,1	3,1	8,2	4,1	3,4	9,8	FALSE	0.8
Pf3D7_01_v3	117080			20929	CTATATA	C	INDEL	intergenic_region			n.117081_117086delTATATA	1/1	1/1	1/1	1/1	1/1	1/1	1/1	1/1	1/1	0.982456	0.846154	0.94	0.961538	0.980392	0.95082	0.983607	0.922222	0.966667	1	0.0130342	0.337656	0.531002	1	0.619398	1	0.151326	1	1,56	8,44	3,47	1,25	1,50	3,58	1,60	7,83	3,87	TRUE	0.136302
Pf3D7_01_v3	118680	PF3D7_0102600	serine/threonine protein kinase, FIKK family (FIKK1)	953.74	G	T	SNP	downstream_gene_variant		361	c.*361C>A	0/0	0/0	0/0	0/0	0/0	0/0	0/1	0/0	0/0	0	0	0	0	0	0	0.234043	0	0	1	1	1	1	1	1	8.12776e-11	1	1	120,0	144,0	168,0	98,0	139,0	134,0	144,44	186,0	174,0	FALSE	0.234043
Pf3D7_01_v3	123620	PF3D7_0102700	merozoite-associated tryptophan-rich antigen, putative	833.2	CT	C	INDEL	upstream_gene_variant		896	c.-896delT	0/1	0/1	0/1	0/1	0/1	0/1	0/1	0/0	0/1	0.363636	0.382353	0.233333	0.411765	0.434783	0.266667	0.257143	0.107143	0.409091	1	1	0.362499	1	0.609882	0.570395	0.552879	0.0179201	0.804031	14,8	21,13	23,7	10,7	26,20	33,12	26,9	50,6	39,27	FALSE	0.256494
Pf3D7_01_v3	124013	PF3D7_0102700	merozoite-associated tryptophan-rich antigen, putative	113.92	AT	A	INDEL	upstream_gene_variant		503	c.-503delT	0/1	0/1	0/0	0/0	0/0	0/1	0/1	0/0	0/0	0.25	0.333333	0.0833333	0.222222	0.125	0.230769	0.307692	0.1	0	1	1	0.590062	1	0.618576	1	1	0.593985	0.0206379	9,3	8,4	11,1	7,2	7,1	10,3	9,4	9,1	29,0	FALSE	0.25
Pf3D7_01_v3	124379	PF3D7_0102700	merozoite-associated tryptophan-rich antigen, putative	3102.89	AT	A	INDEL	upstream_gene_variant		137	c.-137delT	0/1	0/1	0/1	0/1	0/1	0/1	0/1	0/1	0/1	0.519231	0.345238	0.406015	0.4	0.322581	0.37037	0.434426	0.474138	0.36	1	0.0506132	0.188558	0.247505	0.0224693	0.107496	0.323018	0.619505	0.0644201	25,27	55,29	79,54	33,22	63,30	51,30	69,53	61,55	80,45	FALSE	0.19665
Pf3D7_01_v3	124448	PF3D7_0102700	merozoite-associated tryptophan-rich antigen, putative	3034.34	C	CTA	INDEL	upstream_gene_variant		68	c.-69_-68insTA	1/1	0/1	0/1	0/1	1/1	0/1	0/1	1/1	1/1	1	0.714286	0.888889	0.916667	0.954545	0.833333	0.882353	1	1	1	0.0278365	0.485714	0.4	1	0.151724	0.228571	1	1	0,18	4,10	2,16	1,11	1,21	2,10	2,15	0,22	0,19	TRUE	0.285714
Pf3D7_01_v3	128265	PF3D7_0102800	conserved Plasmodium protein, unknown function	16308.9	G	GAT	INDEL	upstream_gene_variant		125	c.-125_-124insAT	0/1	0/1	0/1	0/1	0/1	0/1	0/1	0/1	0/1	0.701493	0.77451	0.721649	0.821429	0.898148	0.84	0.79	0.873786	0.834783	1	0.366798	0.860921	0.14356	0.00185454	0.0694116	0.204239	0.00915596	0.0404456	20,47	23,79	27,70	10,46	11,97	12,63	21,79	13,90	19,96	FALSE	0.196656
Pf3D7_01_v3	134152	PF3D7_0103000	vacuolar protein sorting-associated protein VTA1, putative	1446.02	C	A	SNP	upstream_gene_variant		528	c.-528G>T	0/1	0/1	0/0	0/1	0/1	0/1	0/1	0/1	0/1	0.2	0.5	0.194444	0.333333	0.297872	0.277778	0.234043	0.347826	0.290323	1	0.030565	1	0.355438	0.415146	0.557429	1	0.277395	0.453387	20,5	18,18	29,7	18,9	33,14	26,10	36,11	30,16	66,27	FALSE	0.3
Pf3D7_01_v3	140533	PF3D7_0103200	nucleoside transporter 4 (NT4)	18887	ATTTTTTTATTTTTTTTATTTTTT	A	INDEL	downstream_gene_variant		128	c.*106_*128delAAAAAATAAAAAAAATAAAAAAA	1/1	1/1	1/1	1/1	1/1	1/1	1/1	1/1	1/1	0.921569	0.918033	0.892308	1	0.905405	0.984127	0.927536	0.922222	0.932692	1	1	0.753162	0.046631	1	0.171124	1	1	0.751856	4,47	5,56	7,58	0,57	7,67	1,62	5,64	7,83	7,97	TRUE	0.0784314
Pf3D7_01_v3	141140	PF3D7_0103200	nucleoside transporter 4 (NT4)	7903.81	TAAACATAAACAC	T	INDEL	intron_variant			c.881-66_881-55delGTGTTTATGTTT	1/1	0/1	1/1	1/1	1/1	0/1	1/1	1/1	1/1	0.944444	0.744186	0.862069	0.888889	0.833333	0.780488	0.883721	0.888889	0.871795	1	0.0301149	0.394605	0.643449	0.26032	0.0527495	0.445246	0.468376	0.432896	2,34	11,32	4,25	3,24	6,30	9,32	5,38	6,48	5,34	TRUE	0.200258
Pf3D7_01_v3	143367	PF3D7_0103300	conserved Plasmodium protein, unknown function	3697.1	T	*,TA,TATA	INDEL,INDEL	downstream_gene_variant,downstream_gene_variant	,	272272	c.*272_*273insT,c.*272_*273insTAT	1/2	2/3	1/3	1/2	2/3	2/3	2/3	0/3	2/3	0.958333	0.869565	0.857143	0.894737	0.909091	0.857143	0.894737	0.65625	0.921053	1	0.347518	0.385264	0.575075	0.6	0.357725	0.640189	0.00784003	1	1,6,9,8	3,4,6,10	5,9,11,10	2,3,10,4	2,1,13,6	4,1,11,12	4,0,24,10	11,0,8,13	3,2,20,13	TRUE	0.302083
Pf3D7_01_v3	143368	PF3D7_0103300	conserved Plasmodium protein, unknown function	697	T	TA	INDEL	downstream_gene_variant		271	c.*271_*272insT	0/0	0/1	0/1	0/1	0/1	0/1	0/1	0/1	0/1	0.12	0.217391	0.2	0.473684	0.409091	0.222222	0.5	0.258065	0.421053	1	0.453797	0.49889	0.0157422	0.0423853	0.468979	0.0026472	0.311804	0.0126426	22,3	18,5	28,7	10,9	13,9	21,6	19,19	23,8	22,16	FALSE	0.38
Pf3D7_01_v3	143369	PF3D7_0103300	conserved Plasmodium protein, unknown function	291.04	T	A	SNP	downstream_gene_variant		271	c.*271A>T	0/1	0/0	0/1	0/1	0/1	0/1	0/1	0/0	0/0	0.5	0.2	0.371429	0.210526	0.227273	0.222222	0.157895	0.0625	0.157895	1	0.0377584	0.423148	0.0643603	0.0721704	0.0463287	0.00851078	0.000326378	0.00851078	12,12	20,5	22,13	15,4	17,5	21,6	32,6	30,2	32,6	FALSE	0.4375
Pf3D7_01_v3	147169	PF3D7_0103300	conserved Plasmodium protein, unknown function	1113.74	T	G	SNP	upstream_gene_variant		773	c.-773A>C	0/0	0/0	0/0	0/0	0/1	0/0	0/0	0/0	0/0	0	0	0	0	0.269006	0	0	0	0	1	1	1	1	4.26304e-13	1	1	1	1	129,0	199,0	205,0	131,0	125,46	187,0	248,0	232,0	211,0	FALSE	0.269006
Pf3D7_01_v3	152823	PF3D7_0103400	zinc-carboxypeptidase, putative	8490.49	A	AAATATATAT,AATATATATAT,AAATATATATAT	INDEL,INDEL,INDEL	upstream_gene_variant,upstream_gene_variant,upstream_gene_variant	,,	47,47,47	c.-47_-46insATATATATT,c.-47_-46insATATATATAT,c.-47_-46insATATATATATT	1/2	1/3	1/3	2/3	1/3	2/3	2/3	2/3	1/2	0.777778	1	0.833333	1	0.909091	0	0.666667	0.571429	0.875	1	0.475	1	1	0.565789	0.020979	1	0.596154	1	2,3,2,2	0,4,0,3	1,3,0,2	0,1,2,0	1,8,0,2	4,0,0,0	3,2,2,2	3,2,0,2	1,4,2,1	TRUE	0.777778
Pf3D7_01_v3	154051	PF3D7_0103500	conserved Plasmodium protein, unknown function	1202.93	TA	T,TAA	INDEL,INDEL	upstream_gene_variant,upstream_gene_variant	,	124123	c.-124delA,c.-124_-123insA	0/1	0/2	0/1	0/1	0/1	0/2	0/1	0/2	0/1	0.528302	0.402062	0.39759	0.482759	0.309524	0.424242	0.470085	0.436364	0.427419	1	0.169749	0.15888	0.705249	0.0125468	0.273825	0.511081	0.31577	0.250354	25,16,12	58,17,22	50,18,15	30,18,10	58,14,12	38,9,19	62,28,27	62,20,28	71,32,21	FALSE	0.218778
Pf3D7_01_v3	167583	PF3D7_0103700	L-seryl-tRNA(Sec) kinase, putative (PSTK)	52673.9	G	T	SNP	intron_variant			c.1045+26G>T	1/1	1/1	1/1	1/1	1/1	1/1	1/1	1/1	1/1	0.969512	0.984043	1	0.992	1	0.995305	1	0.991525	0.995935	1	0.480466	0.011171	0.23957	0.0231589	0.0896433	0.00874225	0.128237	0.0398352	5159	3185	0,236	1124	0,182	1212	0,256	2234	1245	TRUE	0.0304878
Pf3D7_01_v3	168701	PF3D7_0103700	L-seryl-tRNA(Sec) kinase, putative (PSTK)	9922.93	CATATATATAT	C,CAT	INDEL,INDEL	downstream_gene_variant,downstream_gene_variant	,	15,17	c.*15_*24delATATATATAT,c.*17_*24delATATATAT	1/2	1/2	1/2	1/2	2/2	1/2	1/2	1/2	2/2	0.758621	0.965517	1	1	1	0.931818	0.962963	0.977273	1	1	0.0517058	0.0134988	0.0362287	0.0103819	0.0776281	0.0523805	0.00542819	0.000713927	7,12,10	1,5,23	0,8,15	0,3,14	0,1,28	3,5,36	1,6,20	1,8,35	0,5,42	TRUE	0.241379
Pf3D7_01_v3	171447	PF3D7_0103800	actin-related protein (ARP1)	3610.02	GAA	G,GA	INDEL,INDEL	upstream_gene_variant,upstream_gene_variant	,	175176	c.-176_-175delTT,c.-176delT	0/1	0/1	0/2	0/1	0/1	0/2	0/1	0/1	0/2	0.690141	0.594203	0.592593	0.404762	0.575342	0.455882	0.636364	0.586667	0.382979	1	0.290443	0.238885	0.00536201	0.169999	0.00620817	0.504585	0.229417	0.000143057	22,27,22	28,23,18	33,21,27	25,14,3	31,25,17	37,12,19	32,36,20	31,27,17	58,19,17	FALSE	0.307162
Pf3D7_01_v3	172723	PF3D7_0103900	parasite-infected erythrocyte surface protein (PIEPS15)	6690.6	A	AAT	INDEL	upstream_gene_variant		140	c.-141_-140insAT	0/1	1/1	1/1	1/1	0/1	1/1	1/1	0/1	0/1	0.772727	0.947368	0.925926	1	0.861111	1	0.923077	0.780488	0.851064	1	0.190799	0.21919	0.0673026	0.480571	0.012429	0.222628	1	0.500999	5,17	1,18	2,25	0,15	5,31	0,28	2,24	9,32	7,40	TRUE	0.227273
Pf3D7_01_v3	175414	PF3D7_0104000	thrombospondin-related sporozoite protein (TRSP)	16837.6	A	ATATT,ATATATT,ATATATATT	INDEL,INDEL,INDEL	upstream_gene_variant,upstream_gene_variant,upstream_gene_variant	,,	194194194	c.-195_-194insTATT,c.-195_-194insTATATT,c.-195_-194insTATATATT	2/3	2/3	2/3	3/3	2/3	1/3	2/3	1/3	2/3	0.764706	0.894737	1	1	0.869565	0.833333	0.842105	1	0.925926	1	0.391077	0.0260422	0.263818	0.431564	1	0.684262	0.107453	0.185697	4,0,4,9	2,2,5,10	0,3,3,17	0,0,0,10	3,0,2,18	2,3,1,6	3,2,2,12	0,4,2,8	2,0,4,21	TRUE	0.235294
Pf3D7_01_v3	175697	PF3D7_0104000	thrombospondin-related sporozoite protein (TRSP)	4775.72	G	GAA,GAAA,GAAAA	INDEL,INDEL,INDEL	intron_variant,intron_variant,intron_variant	,,	,,	c.58+66_58+67dupAA,c.58+65_58+67dupAAA,c.58+64_58+67dupAAAA	0/2	1/2	1/3	2/3	1/3	1/2	1/3	1/3	1/3	0.809524	0.928571	0.916667	0.9375	1	0.95	0.769231	0.818182	0.90625	1	0.627178	0.395538	0.36407	0.0335548	0.34334	1	1	0.415376	4,5,6,6	1,5,5,3	2,7,4,11	1,1,7,7	0,8,6,12	1,8,8,3	6,7,4,9	4,7,2,9	3,10,9,10	TRUE	0.190476
Pf3D7_01_v3	176702	PF3D7_0104000	thrombospondin-related sporozoite protein (TRSP)	2759.08	ATT	AT,A	INDEL,INDEL	downstream_gene_variant,downstream_gene_variant	,	328327	c.*328delT,c.*327_*328delTT	0/1	0/1	0/1	0/1	0/2	0/2	0/2	0/2	0/1	0.554054	0.425	0.443299	0.471429	0.310811	0.597561	0.425926	0.440678	0.411111	1	0.146278	0.167007	0.404411	0.00461537	0.628225	0.0984177	0.139719	0.0842131	33,24,17	46,21,13	54,28,15	37,21,12	51,8,15	33,17,32	62,18,28	66,23,29	53,21,16	FALSE	0.243243
Pf3D7_01_v3	176804	PF3D7_0104000	thrombospondin-related sporozoite protein (TRSP)	1352.09	CATAT	C,CAT,CATATAT	INDEL,INDEL,INDEL	downstream_gene_variant,downstream_gene_variant,downstream_gene_variant	,,	429431433	c.*429_*432delATAT,c.*431_*432delAT,c.*432_*433insAT	0/3	0/1	0/2	0/3	0/3	0/2	0/2	0/2	0/2	0.351351	0.404255	0.414634	0.571429	0.338983	0.317073	0.589744	0.416667	0.575	1	0.656949	0.644237	0.167243	1	0.812479	0.0425727	0.66885	0.0679339	24,4,3,6	28,8,4,7	24,6,7,4	9,2,3,7	39,4,6,10	28,4,6,3	16,5,9,9	35,4,16,5	17,1,13,9	FALSE	0.238392
Pf3D7_01_v3	177554	PF3D7_0104100	conserved Plasmodium membrane protein, unknown function	8002.93	T	G	SNP	upstream_gene_variant		533	c.-533T>G	0/1	0/1	0/1	0/1	0/1	0/1	0/1	0/1	0/1	0.588235	0.787234	0.717391	0.84	0.8	0.685714	0.851852	0.829787	0.72	1	0.0833872	0.242824	0.0482878	0.0486395	0.458415	0.010357	0.0226308	0.243361	14,20	10,37	13,33	4,21	9,36	11,24	8,46	8,39	14,36	FALSE	0.263617
Pf3D7_01_v3	177586	PF3D7_0104100	conserved Plasmodium membrane protein, unknown function	323.08	G	T	SNP	upstream_gene_variant		501	c.-501G>T	0/0	0/1	0/0	0/1	0/1	0/1	0/1	0/0	0/1	0.111111	0.242424	0.194444	0.380952	0.464286	0.346154	0.25	0.142857	0.232558	1	0.461942	0.701125	0.0739783	0.0224811	0.15489	0.322522	1	0.481139	16,2	25,8	29,7	13,8	15,13	17,9	39,13	30,5	33,10	FALSE	0.353175
Pf3D7_01_v3	179144	PF3D7_0104100	conserved Plasmodium membrane protein, unknown function	13651.7	ATTTTTTTTTTT	A,AT,ATT	INDEL,INDEL,INDEL	splice_region_variant+intron_variant,splice_region_variant+intron_variant,splice_region_variant+intron_variant	,,	,,	c.776-16_776-6delTTTTTTTTTTT,c.776-15_776-6delTTTTTTTTTT,c.776-14_776-6delTTTTTTTTT	1/2	1/2	0/2	2/3	1/2	2/3	1/2	1/2	1/2	0.945455	0.880952	0.8	0.925373	0.975904	0.882353	0.917808	0.883721	0.891892	1	0.245726	0.0291108	0.728513	0.38724	0.342294	0.731268	0.250331	0.389559	3,25,17,10	10,30,26,18	13,21,23,8	5,19,28,15	2,28,34,19	8,11,31,18	6,22,33,12	10,25,37,14	12,46,34,19	TRUE	0.145455
Pf3D7_01_v3	181835	PF3D7_0104200	StAR-related lipid transfer protein	9540.04	CATATAT	C,CAT	INDEL,INDEL	downstream_gene_variant,downstream_gene_variant	,	986984	c.*981_*986delATATAT,c.*981_*984delATAT	1/2	1/2	1/2	1/2	1/2	1/2	1/2	1/2	0/2	1	0.925	0.975	0.947368	0.840909	0.97561	0.909091	0.912281	0.82	1	0.251509	1	0.497869	0.0369535	1	0.238839	0.156998	0.0111927	0,11,20	3,18,19	1,13,26	2,16,20	7,22,15	1,19,21	3,14,16	5,22,30	9,12,29	TRUE	0.18
Pf3D7_01_v3	181843	PF3D7_0104200	StAR-related lipid transfer protein	4112.88	T	C	SNP	downstream_gene_variant		979	c.*979A>G	0/1	0/1	0/1	0/1	0/1	0/1	0/1	0/1	0/1	0.628571	0.440678	0.48	0.44898	0.355556	0.479167	0.513514	0.553846	0.533333	1	0.0911419	0.192681	0.124452	0.0236276	0.190335	0.351113	0.528155	0.397826	13,22	33,26	26,24	27,22	29,16	25,23	18,19	29,36	28,32	FALSE	0.273016
Pf3D7_01_v3	184348	PF3D7_0104200	StAR-related lipid transfer protein	17627.2	T	C,TC,TTC	SNP,INDEL,INDEL	upstream_gene_variant,upstream_gene_variant,upstream_gene_variant	,,	126127127	c.-126A>G,c.-127_-126insG,c.-127_-126insGA	1/2	1/2	2/3	1/2	1/2	1/2	1/2	1/2	2/3	0.941176	0.935897	0.860215	0.80303	0.95098	0.895349	0.932692	0.911765	0.944	1	1	0.12274	0.019766	1	0.38907	1	0.566511	1	4,19,29,16	5,25,34,14	13,18,41,21	13,21,22,10	5,33,43,21	9,24,36,17	7,35,41,21	9,21,49,23	7,40,40,38	TRUE	0.138146
Pf3D7_01_v3	184809	PF3D7_0104200	StAR-related lipid transfer protein	392.31	TA	T,TAA	INDEL,INDEL	upstream_gene_variant,upstream_gene_variant	,	588589	c.-588delT,c.-589_-588insT	0/0	0/2	0/0	0/2	0/0	0/2	0/1	0/1	0/1	0.27027	0.461538	0.317073	0.368421	0.344828	0.540541	0.551724	0.537037	0.395349	1	0.100221	0.80426	0.543475	0.593866	0.0322968	0.0247799	0.0172853	0.343071	27,5,5	21,6,12	28,6,7	12,1,6	19,6,4	17,10,10	13,8,8	25,14,15	26,11,6	FALSE	0.281454
Pf3D7_01_v3	185075	PF3D7_0104200	StAR-related lipid transfer protein	15161.3	AT	A	INDEL	upstream_gene_variant		854	c.-854delA	1/1	0/1	0/1	0/1	1/1	1/1	0/1	0/1	0/1	0.894737	0.852459	0.846847	0.729167	0.9	0.905263	0.864	0.836207	0.869919	1	0.517174	0.388706	0.0256396	1	1	0.660511	0.293919	0.660293	8,68	18104	17,94	13,35	9,81	9,86	17108	19,97	16107	TRUE	0.16557
Pf3D7_01_v3	190260	PF3D7_0104300	ubiquitin carboxyl-terminal hydrolase 1, putative (UBP1)	32238	G	A	SNP	upstream_gene_variant		9	c.-9G>A	1/1	1/1	1/1	1/1	1/1	1/1	1/1	1/1	1/1	1	0.955357	0.987261	1	0.953271	1	0.97546	0.987421	0.989247	1	0.0219919	0.504248	1	0.0193968	1	0.134727	0.504967	0.516943	0,126	5107	2155	0,100	5102	0,137	4159	2157	2184	TRUE	0.046729
Pf3D7_01_v3	194117	PF3D7_0104300	ubiquitin carboxyl-terminal hydrolase 1, putative (UBP1)	67428	T	C	SNP	synonymous_variant	SILENT	ttT/ttC	p.Phe1283Phe/c.3849T>C	1/1	1/1	1/1	1/1	1/1	1/1	1/1	1/1	1/1	0.96729	0.983264	0.982906	1	0.990521	0.995475	0.986532	0.99569	0.983402	1	0.362754	0.365187	0.0229474	0.175127	0.0347578	0.215068	0.0311807	0.361961	7207	4235	4230	0,156	2209	1220	4293	1231	4237	TRUE	0.0327103
Pf3D7_01_v3	197355	PF3D7_0104300	ubiquitin carboxyl-terminal hydrolase 1, putative (UBP1)	4453.93	A	G	SNP	intron_variant			c.7048+39A>G	0/1	0/1	0/1	0/1	0/1	0/1	0/1	0/1	0/1	0.466667	0.666667	0.76	0.75	0.71875	0.764706	0.777778	0.823529	0.794118	1	0.310372	0.0894265	0.23883	0.114389	0.143697	0.0827191	0.0171593	0.041246	8,7	7,14	6,19	3,9	9,23	4,13	4,14	6,28	7,27	FALSE	0.356863
Pf3D7_01_v3	197362	PF3D7_0104300	ubiquitin carboxyl-terminal hydrolase 1, putative (UBP1)	4367.89	TATAA	T	INDEL	intron_variant			c.7048+50_7048+53delAATA	0/1	0/1	0/1	0/1	0/1	0/1	0/1	0/1	0/1	0.333333	0.52381	0.774194	0.769231	0.697674	0.777778	0.736842	0.783784	0.578947	1	0.333995	0.0053097	0.0290081	0.0112731	0.0175921	0.0217098	0.00226998	0.151625	12,6	10,11	7,24	3,10	13,30	4,14	5,14	8,29	16,22	FALSE	0.45045
Pf3D7_01_v3	197372	PF3D7_0104300	ubiquitin carboxyl-terminal hydrolase 1, putative (UBP1)	4560.93	T	A	SNP	intron_variant			c.7048+56T>A	0/1	0/1	0/1	0/1	0/1	0/1	0/1	0/1	0/1	0.368421	0.5	0.774194	0.785714	0.681818	0.789474	0.736842	0.769231	0.568182	1	0.530829	0.00670869	0.0328956	0.0273189	0.0201131	0.0488531	0.00416173	0.176864	12,7	11,11	7,24	3,11	14,30	4,15	5,14	9,30	19,25	FALSE	0.421053
Pf3D7_01_v3	197374	PF3D7_0104300	ubiquitin carboxyl-terminal hydrolase 1, putative (UBP1)	857.24	T	TAA	INDEL	intron_variant			c.7048+59_7048+60insAA	0/1	0/1	0/0	0/1	0/1	0/1	0/1	0/1	0/1	0.333333	0.25	0.0555556	0.142857	0.24	0.227273	0.173913	0.148936	0.16	1	0.542085	0.00898975	0.262069	0.557681	0.509788	0.302761	0.108036	0.120477	14,7	21,7	34,2	12,2	38,12	17,5	19,4	40,7	42,8	FALSE	0.277778
Pf3D7_01_v3	197380	PF3D7_0104300	ubiquitin carboxyl-terminal hydrolase 1, putative (UBP1)	5160.93	T	A	SNP	intron_variant			c.7048+64T>A	0/1	0/1	0/1	0/1	0/1	0/1	0/1	0/1	0/1	0.434783	0.555556	0.787879	0.823529	0.644444	0.692308	0.695652	0.767442	0.622642	1	0.570916	0.010524	0.0218498	0.123627	0.0882147	0.136166	0.0135615	0.141044	13,10	12,15	7,26	3,14	16,29	8,18	7,16	10,33	20,33	FALSE	0.388747
Pf3D7_01_v3	197382	PF3D7_0104300	ubiquitin carboxyl-terminal hydrolase 1, putative (UBP1)	773.08	T	A	SNP	intron_variant			c.7048+66T>A	0/1	0/1	0/0	0/1	0/1	0/1	0/1	0/1	0/1	0.259259	0.212121	0.0512821	0.105263	0.2	0.214286	0.142857	0.16	0.133333	1	0.763065	0.0259689	0.270398	0.58066	0.758481	0.329013	0.368901	0.218535	20,7	26,7	37,2	17,2	48,12	22,6	24,4	42,8	52,8	FALSE	0.207977
Pf3D7_01_v3	197461	PF3D7_0104300	ubiquitin carboxyl-terminal hydrolase 1, putative (UBP1)	3664.89	CT	C	INDEL	intron_variant			c.7049-61delT	0/1	0/1	0/1	0/1	0/1	0/1	0/1	0/1	0/1	0.384615	0.431193	0.543689	0.376812	0.409836	0.402299	0.444444	0.382609	0.416058	1	0.549692	0.0366643	1	0.768422	0.873796	0.508539	1	0.667587	48,30	62,47	47,56	43,26	72,50	52,35	40,32	71,44	80,57	FALSE	0.159074
Pf3D7_01_v3	204437	PF3D7_0104400	4-hydroxy-3-methylbut-2-enyl diphosphate reductase (LytB)	4049.89	GA	G	INDEL	downstream_gene_variant		295	c.*295delA	0/1	0/1	0/1	0/1	0/1	0/1	0/1	0/1	0/1	0.252525	0.386861	0.316901	0.262626	0.232143	0.405172	0.235714	0.344371	0.307263	1	0.0355991	0.314204	1	0.749648	0.0206503	0.762064	0.161082	0.40667	74,25	84,53	97,45	73,26	86,26	69,47	107,33	99,52	124,55	FALSE	0.152647
Pf3D7_01_v3	205649	PF3D7_0104500	conserved protein, unknown function	1053.89	AAAATATAT	A	INDEL	upstream_gene_variant		195	c.-202_-195delATATATTT	0/1	0/1	0/1	0/1	0/1	0/1	0/1	0/1	0/1	0.28125	0.268293	0.352941	0.25	0.277778	0.225806	0.25	0.519231	0.377778	1	1	0.602822	1	1	0.773534	0.799099	0.0418448	0.466193	23,9	30,11	22,12	18,6	26,10	24,7	36,12	25,27	28,17	FALSE	0.237981
Pf3D7_01_v3	213748	PF3D7_0104700	transporter, putative	12947.2	ATT	A,AT	INDEL,INDEL	downstream_gene_variant,downstream_gene_variant	,	744745	c.*744_*745delTT,c.*745delT	1/2	1/2	1/2	1/2	0/2	1/2	1/2	1/2	1/2	0.802469	0.802632	0.896226	0.791667	0.714286	0.835616	0.910714	0.82	0.867769	1	1	0.0926908	1	0.263786	0.67774	0.0342252	0.848851	0.240871	16,22,43	15,25,36	11,39,56	10,14,24	22,17,38	12,20,41	10,33,69	18,38,44	16,34,71	TRUE	0.108245
Pf3D7_01_v3	213943	PF3D7_0104700	transporter, putative	4075.89	CT	C	INDEL	downstream_gene_variant		939	c.*939delT	0/1	0/1	0/1	0/1	0/1	0/1	0/1	0/1	0/1	0.433071	0.376	0.279661	0.481132	0.426471	0.413793	0.308642	0.378571	0.309211	1	0.3716	0.0162698	0.509749	1	0.795773	0.0360794	0.384217	0.0346594	72,55	78,47	85,33	55,51	78,58	68,48	112,50	87,53	105,47	FALSE	0.15341
Pf3D7_01_v3	215113	PF3D7_0104800	novel putative transporter 1 (NPT1)	1358.49	ATTTT	ATTT,A,AT	INDEL,INDEL,INDEL	upstream_gene_variant,upstream_gene_variant,upstream_gene_variant	,,	659662661	c.-659delT,c.-662_-659delTTTT,c.-661_-659delTTT	1/2	1/3	1/3	0/1	1/3	0/1	0/1	0/1	0/1	0.909091	0.642857	0.823529	0.428571	1	0.7	0.529412	0.619048	0.8	1	0.180435	1	0.0473856	0.458333	0.310777	0.049148	0.114786	0.630983	1,7,3,0	5,5,1,3	3,8,2,4	4,2,0,1	0,11,1,1	3,6,1,0	8,9,0,0	8,11,0,2	4,15,1,0	TRUE	0.480519
Pf3D7_01_v3	216544	PF3D7_0104800	novel putative transporter 1 (NPT1)	32386.9	G	T	SNP	missense_variant	MISSENSE	Ggt/Tgt	p.Gly257Cys/c.769G>T	0/0	0/1	1/1	0/1	0/1	0/0	0/0	0/0	0/0	0	0.774854	0.962199	0.558559	0.873469	0	0	0	0	1	7.19019e-99	1.68397e-143	6.84272e-53	9.15495e-108	1	1	1	1	253,0	77265	11280	98124	31214	296,0	361,0	318,0	323,0	TRUE	0.962199
Pf3D7_01_v3	218277	PF3D7_0104800	novel putative transporter 1 (NPT1)	1538.89	CA	C	INDEL	downstream_gene_variant		769	c.*769delA	0/1	0/1	0/1	0/1	0/1	0/1	0/1	0/1	0/1	0.5	0.291667	0.423729	0.482759	0.309524	0.229167	0.244444	0.386667	0.447761	1	0.0546585	0.549019	1	0.0831544	0.00908625	0.0161767	0.253699	0.69786	22,22	34,14	34,25	15,14	29,13	37,11	34,11	46,29	37,30	FALSE	0.270833
Pf3D7_01_v3	219991	PF3D7_0105000	unspecified product	12214.9	AATTTATTT	A	INDEL	upstream_gene_variant		769	n.-776_-769delAAATAAAT	0/1	0/1	0/1	0/1	0/1	0/1	0/1	0/1	0/1	0.698795	0.852459	0.78125	0.818182	0.811765	0.852941	0.777778	0.774775	0.699115	1	0.0461819	0.232543	0.201867	0.106753	0.0327531	0.238612	0.248983	1	25,58	9,52	21,75	8,36	16,69	10,58	22,77	25,86	34,79	FALSE	0.154146
Pf3D7_01_v3	220010	PF3D7_0105000	unspecified product	1714.81	TTA	T	INDEL	upstream_gene_variant		788	n.-789_-788delTA	0/1	0/1	0/1	0/1	0/1	0/1	0/1	0/1	0/1	0.252747	0.128571	0.190909	0.153846	0.16129	0.118421	0.2	0.195312	0.259843	1	0.0720457	0.308479	0.207808	0.146795	0.0311077	0.398944	0.324538	1	68,23	61,9	89,21	44,8	78,15	67,9	88,22	103,25	94,33	FALSE	0.134326
Pf3D7_01_v3	224806	PF3D7_0105200	conserved Plasmodium protein, unknown function	14267.3	T	TTA,TTATA	INDEL,INDEL	upstream_gene_variant,upstream_gene_variant	,	847847	c.-847_-846insTA,c.-847_-846insTATA	0/1	0/1	0/1	0/1	1/1	1/2	1/1	1/1	1/1	0.85	0.857143	0.881356	0.9	1	0.913043	0.9375	0.915663	0.959459	1	1	0.764133	0.706823	0.00503562	0.503515	0.289814	0.348405	0.0641281	6,31,3	6,35,1	7,50,2	2,17,1	0,51,2	4,35,7	3,43,2	7,73,3	3,68,3	TRUE	0.15
Pf3D7_01_v3	225978	PF3D7_0105300	cyclase-associated protein, putative (CAP)	722.79	A	G	SNP	upstream_gene_variant		199	c.-199T>C	0/1	0/1	0/0	0/1	0/1	0/1	0/1	0/1	0/1	0.386364	0.290909	0.178571	0.37037	0.316667	0.395349	0.229167	0.207792	0.25	1	0.392036	0.0245388	1	0.533335	1	0.0680757	0.0550417	0.142764	27,17	39,16	46,10	17,10	41,19	26,17	74,22	61,16	48,16	FALSE	0.207792
Pf3D7_01_v3	225986	PF3D7_0105300	cyclase-associated protein, putative (CAP)	8682.17	ATTTT	A,AT,ATT	INDEL,INDEL,INDEL	upstream_gene_variant,upstream_gene_variant,upstream_gene_variant	,,	208209210	c.-211_-208delAAAA,c.-211_-209delAAA,c.-211_-210delAA	2/3	2/3	1/2	2/3	2/3	2/3	1/2	2/3	2/3	0.939394	0.95	0.931034	0.916667	0.714286	0.947368	0.921875	0.843137	0.9	1	1	1	1	0.0165624	1	1	0.302385	0.697365	2,7,10,14	2,6,24,8	2,10,13,4	2,3,9,10	12,7,10,13	2,11,16,9	5,20,29,10	8,11,17,15	5,11,19,15	TRUE	0.225108
Pf3D7_01_v3	226082	PF3D7_0105300	cyclase-associated protein, putative (CAP)	417.41	TA	T	INDEL	upstream_gene_variant		304	c.-304delT	0/1	0/1	0/0	0/0	0/1	0/0	0/0	0/0	0/0	0.202703	0.178571	0.0769231	0.0652174	0.228916	0.084507	0.0649351	0.0952381	0.0824742	1	0.839249	0.0334818	0.0634422	0.703391	0.0584249	0.0158725	0.0710336	0.0255166	59,15	69,15	72,6	43,3	64,19	65,6	72,5	76,8	89,8	FALSE	0.137768
Pf3D7_01_v3	226480	PF3D7_0105300	cyclase-associated protein, putative (CAP)	4062.43	AT	A,ATT	INDEL,INDEL	upstream_gene_variant,upstream_gene_variant	,	702703	c.-702delA,c.-703_-702insA	0/1	0/1	0/1	0/1	0/2	0/1	0/1	0/1	0/2	0.293333	0.374172	0.404181	0.386555	0.350211	0.383212	0.407514	0.423948	0.365854	1	0.0628149	0.00940924	0.0394841	0.197159	0.0374117	0.00579988	0.00204709	0.0898476	159,45,21	189,59,54	171,57,59	146,49,43	154,36,47	169,59,46	205,76,65	178,72,59	182,49,56	FALSE	0.130615
Pf3D7_01_v3	226942	PF3D7_0105400.1	conserved Plasmodium protein, unknown function	53945.9	A	AAAAT	INDEL	intron_variant			c.212-54_212-51dupATTT	1/1	1/1	1/1	1/1	1/1	1/1	1/1	1/1	1/1	0.964286	0.992481	1	0.991935	1	1	0.993151	1	0.986395	1	0.181525	0.0344372	0.1932	0.121675	0.0460708	0.16992	0.017113	0.407622	4108	1132	0,146	1123	0,110	0,128	1145	0,195	2145	TRUE	0.0357143
Pf3D7_01_v3	234456	PF3D7_0105600	conserved Plasmodium protein, unknown function	1367.81	CAA	CA,C	INDEL,INDEL	upstream_gene_variant,upstream_gene_variant	,	56,55	c.-56delT,c.-56_-55delTT	0/1	0/1	0/1	0/1	0/1	0/2	0/1	0/1	0/1	0.5	0.257143	0.351351	0.595238	0.538462	0.472222	0.489796	0.434783	0.42623	1	0.0473661	0.23215	0.482601	0.797562	1	1	0.647024	0.518654	16,9,7	26,7,2	24,10,3	17,13,12	12,7,7	19,6,11	25,13,11	26,15,5	35,15,11	FALSE	0.242857
Pf3D7_01_v3	234552	PF3D7_0105600	conserved Plasmodium protein, unknown function	1384.89	AT	A	INDEL	upstream_gene_variant		151	c.-151delA	0/1	0/1	0/1	0/1	0/1	0/1	0/1	0/1	0/1	0.371429	0.22093	0.204301	0.220339	0.197917	0.204301	0.25	0.299065	0.283465	1	0.050573	0.021802	0.0832391	0.0209218	0.021802	0.0949404	0.330243	0.26176	44,26	67,19	74,19	46,13	77,19	74,19	81,27	75,32	91,36	FALSE	0.173512
Pf3D7_01_v3	234556	PF3D7_0105600	conserved Plasmodium protein, unknown function	8822.17	T	A	SNP	upstream_gene_variant		154	c.-154A>T	0/1	0/1	0/1	0/1	0/1	0/1	0/1	0/1	0/1	0.479452	0.707317	0.622449	0.666667	0.693878	0.695652	0.631579	0.509091	0.637037	1	0.00515029	0.0862645	0.0372516	0.00703345	0.00645358	0.0491104	0.76324	0.0388693	38,35	24,58	37,61	21,42	30,68	28,64	42,72	54,56	49,86	FALSE	0.227865
Pf3D7_01_v3	236965			2931.89	AT	A	INDEL	intergenic_region			n.236966delT	0/1	0/1	0/1	0/1	0/1	0/1	0/1	0/1	0/1	0.145833	0.181159	0.151899	0.27193	0.266667	0.225564	0.261307	0.227723	0.224599	1	0.593152	1	0.0290427	0.0347636	0.173558	0.0260752	0.12212	0.15554	82,14	113,25	134,24	83,31	99,36	103,30	147,52	156,46	145,42	FALSE	0.126096
Pf3D7_01_v3	238134	PF3D7_0105700	asparagine-rich antigen Pfa35-2	14603.4	G	GA	INDEL	upstream_gene_variant		531	c.-532_-531insA	0/1	0/1	0/1	0/1	0/1	0/1	0/1	0/1	0/1	0.686747	0.79661	0.836207	0.776596	0.808511	0.848214	0.839416	0.81746	0.76259	1	0.0972753	0.0161274	0.232428	0.0810562	0.00881002	0.0111423	0.0316026	0.271603	26,57	24,94	19,97	21,73	18,76	17,95	22115	23103	33106	FALSE	0.161467
Pf3D7_01_v3	238432	PF3D7_0105700	asparagine-rich antigen Pfa35-2	1313.44	CTT	C,CT	INDEL,INDEL	upstream_gene_variant,upstream_gene_variant	,	233232	c.-233_-232delTT,c.-232delT	0/1	0/1	0/2	0/2	0/2	0/2	0/2	0/1	0/1	0.36	0.55	0.411765	0.727273	0.666667	0.352941	0.44	0.451613	0.511628	1	0.201913	0.789656	0.0189705	0.0216974	1	0.621008	0.588538	0.313332	16,7,2	18,14,8	20,6,8	6,4,12	12,11,13	22,1,11	28,11,11	17,9,5	21,16,6	FALSE	0.367273
Pf3D7_01_v3	240965	PF3D7_0105700	asparagine-rich antigen Pfa35-2	36609.9	A	ATAATTATAGTAATAATAATAATAACAATAG	INDEL	disruptive_inframe_insertion		aat/aGTAATAATAATAATAACAATAGTAATTATAat	p.Ser770_Tyr779dup/c.2309_2338dupGTAATAATAATAATAACAATAGTAATTATA	1/1	1/1	1/1	1/1	1/1	1/1	1/1	1/1	1/1	0.933333	0.956522	0.945312	0.985714	0.969072	0.97	0.938053	1	0.955224	1	0.732659	0.763239	0.210623	0.298024	0.290585	1	0.00716115	0.528745	5,70	4,88	7121	1,69	3,94	3,97	7106	0,123	6128	TRUE	0.0666667
Pf3D7_01_v3	248418	PF3D7_0105700	asparagine-rich antigen Pfa35-2	6040.26	ATT	A,AT	INDEL,INDEL	downstream_gene_variant,downstream_gene_variant	,	562563	c.*562_*563delTT,c.*563delT	0/2	0/2	0/2	0/1	0/2	0/2	0/2	0/2	0/2	0.51087	0.527397	0.484615	0.469565	0.477273	0.405594	0.37037	0.446927	0.46798	1	0.894072	0.785382	0.578059	0.60944	0.139209	0.0408662	0.368484	0.530582	45,18,29	69,24,53	67,24,39	61,31,23	92,28,56	85,21,37	85,22,28	99,33,47	108,39,56	FALSE	0.140499
Pf3D7_01_v3	262694	PF3D7_0106100	vacuolar ATP synthase subunit c, putative	716.69	GA	G,GAA	INDEL,INDEL	upstream_gene_variant,upstream_gene_variant	,	886887	c.-886delT,c.-887_-886insT	0/1	0/2	0/2	0/1	0/1	0/1	0/2	0/0	0/1	0.52381	0.324324	0.238095	0.5	0.456522	0.235294	0.377049	0.243902	0.288136	1	0.168404	0.0453698	1	0.792519	0.0419257	0.306374	0.0459912	0.0651837	10,8,3	25,4,8	32,2,8	8,6,2	25,12,9	26,6,2	38,6,17	31,6,4	42,11,6	FALSE	0.288515
Pf3D7_01_v3	266635	PF3D7_0106300	calcium-transporting ATPase (ATP6)	5676.93	C	T	SNP	missense_variant	MISSENSE	Gaa/Aaa	p.Glu847Lys/c.2539G>A	0/1	0/1	0/1	0/1	0/1	0/1	0/1	0/1	0/1	0.235023	0.187726	0.224719	0.185185	0.156489	0.219331	0.28169	0.188119	0.183801	1	0.220144	0.828196	0.226374	0.0357842	0.743757	0.259838	0.227811	0.157617	166,51	225,52	207,60	154,35	221,41	210,59	204,80	246,57	262,59	FALSE	0.0785345
Pf3D7_01_v3	266636	PF3D7_0106300	calcium-transporting ATPase (ATP6)	9253.93	A	G	SNP	synonymous_variant	SILENT	gaT/gaC	p.Asp846Asp/c.2538T>C	0/1	0/1	0/1	0/1	0/1	0/1	0/1	0/1	0/1	0.269406	0.225	0.216117	0.220513	0.176692	0.240602	0.298305	0.212219	0.194969	1	0.293943	0.20228	0.255855	0.0152814	0.529343	0.491037	0.145756	0.0461896	160,59	217,63	214,59	152,43	219,47	202,64	207,88	245,66	256,62	FALSE	0.0927147
Pf3D7_01_v3	269363	PF3D7_0106300	calcium-transporting ATPase (ATP6)	491.05	AAAT	A	INDEL	upstream_gene_variant		191	c.-193_-191delATT	0/1	0/1	0/1	0/1	0/1	0/0	0/1	0/1	0/1	0.533333	0.5	0.433333	0.5625	0.37931	0	0.318182	0.264706	0.385965	1	1	0.546287	1	0.356546	0.0021989	0.307022	0.104133	0.381425	7,8	10,10	17,13	7,9	18,11	15,0	15,7	25,9	35,22	FALSE	0.533333
Pf3D7_01_v3	271661	PF3D7_0106400	pre-rRNA-processing protein TSR2, putative	3661.64	CT	C,CTT	INDEL,INDEL	upstream_gene_variant,upstream_gene_variant	,	792791	c.-792delT,c.-792_-791insT	1/2	0/2	0/2	0/2	0/2	0/2	0/2	0/2	0/2	0.864865	0.701493	0.75	0.648649	0.709677	0.679245	0.8	0.679487	0.842697	1	0.0923472	0.205232	0.0560952	0.089833	0.0499568	0.449676	0.0413993	1	5,12,20	20,8,39	15,12,33	13,7,17	18,10,34	17,8,28	16,15,49	25,9,44	14,14,61	TRUE	0.216216
Pf3D7_01_v3	271756	PF3D7_0106400	pre-rRNA-processing protein TSR2, putative	26835	T	C	SNP	upstream_gene_variant		698	c.-698T>C	1/1	1/1	1/1	1/1	1/1	1/1	1/1	1/1	1/1	1	0.912281	0.945736	0.932584	0.940678	0.967213	0.929487	0.914062	0.895062	1	0.00173797	0.0179443	0.00875636	0.015434	0.126437	0.00371297	0.00128719	0.000178054	0,104	10104	7122	6,83	7111	4118	11145	11117	17145	TRUE	0.104938
Pf3D7_01_v3	280302	PF3D7_0106700	small ribosomal subunit assembling AARP2 protein (AARP2)	18312.6	ATT	A,AT	INDEL,INDEL	upstream_gene_variant,upstream_gene_variant	,	852851	c.-852_-851delTT,c.-851delT	1/2	1/2	1/2	0/2	1/2	0/2	0/2	0/2	1/2	0.858268	0.813433	0.886228	0.752941	0.746479	0.804878	0.782383	0.829412	0.812183	1	0.40434	0.483404	0.0698712	0.0231572	0.273623	0.107367	0.52493	0.293799	18,31,78	25,35,74	19,37,111	21,14,50	36,37,69	32,28,104	42,32,119	29,28,113	37,36,124	TRUE	0.111789
Pf3D7_01_v3	282425	PF3D7_0106700	small ribosomal subunit assembling AARP2 protein (AARP2)	23715.8	GTGATGGAGATGATGACGATGATGATGTAGGTGATGATAACGTTGA	G	INDEL	disruptive_inframe_deletion		ggagatgatgacgatgatgatgtaggtgatgataacgttgatgatgat/gat	p.Gly441_Asp455del/c.1322_1366delGAGATGATGACGATGATGATGTAGGTGATGATAACGTTGATGATG	1/1	1/1	1/1	1/1	1/1	1/1	1/1	1/1	1/1	0.806818	0.915888	0.918367	0.921348	0.884892	0.924242	0.806122	0.859155	0.852941	1	0.0337408	0.0315835	0.0294354	0.123094	0.0608699	1	0.356253	0.440321	17,71	9,98	8,90	7,82	16123	5,61	19,79	20122	15,87	TRUE	0.117424
Pf3D7_01_v3	288303	PF3D7_0106800	ras-related protein Rab-5C (RAB5c)	9099.87	AATAT	A,AAT	INDEL,INDEL	intron_variant,intron_variant	,	,	c.459+67_459+70delTATA,c.459+69_459+70delTA	1/2	1/2	1/2	1/2	1/2	1/2	1/2	1/2	1/2	1	0.976744	0.939394	0.866667	0.862745	1	0.861111	0.964286	0.966102	1	1	0.493919	0.1124	0.0445623	1	0.0600186	0.545098	1	0,7,22	1,13,29	2,6,25	4,6,20	7,11,33	0,7,20	5,9,22	2,14,40	2,18,39	TRUE	0.138889
Pf3D7_01_v3	289466	PF3D7_0106900	2-C-methyl-D-erythritol 4-phosphate cytidylyltransferase, putative (IspD)	52.7	A	AAT	INDEL	upstream_gene_variant		919	c.-920_-919insAT	0/1	0/0	0/0	0/0	0/0	0/0	0/0	0/0	0/0	0.16	0.0333333	0	0	0	0	0.0277778	0	0	1	0.165328	0.0344414	0.127299	0.0399999	0.109857	0.148849	0.0199095	0.00934769	21,4	29,1	31,0	18,0	29,0	25,0	35,1	39,0	52,0	FALSE	0.16
Pf3D7_01_v3	294071	PF3D7_0107000	centrin-1 (CEN1)	13489.9	C	CAT	INDEL	intron_variant			c.192+64_192+65dupTA	0/1	0/1	0/1	0/1	0/1	0/1	0/1	0/1	0/1	0.638298	0.716216	0.75	0.770833	0.826667	0.727273	0.792208	0.797619	0.771739	1	0.423675	0.222817	0.181841	0.0297137	0.409311	0.0928291	0.061328	0.109883	17,30	21,53	19,57	11,37	13,62	18,48	16,61	17,67	21,71	FALSE	0.188369
Pf3D7_01_v3	294579	PF3D7_0107100	conserved Plasmodium protein, unknown function	3803.9	G	GTTTATTTATTTA	INDEL	downstream_gene_variant		720	c.*709_*720dupTAAATAAATAAA	0/1	0/1	0/1	0/1	0/1	0/1	0/1	0/1	0/1	0.8	0.761905	0.688889	0.481481	0.71875	0.74359	0.717391	0.770833	0.661538	1	0.779475	0.424551	0.0146376	0.558173	0.774507	0.588724	1	0.227675	6,24	10,32	14,31	14,13	9,23	10,29	13,33	11,37	22,43	FALSE	0.318519
Pf3D7_01_v3	297770	PF3D7_0107100	conserved Plasmodium protein, unknown function	2823.78	TA	T	INDEL	upstream_gene_variant		840	c.-840delT	0/1	0/1	0/1	0/1	0/1	0/1	0/1	0/1	0/1	0.169231	0.296296	0.222222	0.303371	0.29927	0.224806	0.239264	0.239264	0.257485	1	0.0130288	0.284354	0.0216429	0.0142619	0.277716	0.150563	0.150563	0.0891686	108,22	114,48	105,30	62,27	96,41	100,29	124,39	124,39	124,43	FALSE	0.13414
Pf3D7_01_v3	301574	PF3D7_0107300	probable protein, unknown function	16715	TTA	T	INDEL	upstream_gene_variant		707	c.-708_-707delTA	1/1	1/1	1/1	1/1	1/1	1/1	1/1	1/1	1/1	0.944444	0.958333	0.987342	1	0.986301	0.982759	0.969697	0.965116	1	1	1	0.303294	0.244432	0.311126	0.350864	0.6564	0.676093	0.0498433	3,51	3,69	1,78	0,49	1,72	1,57	2,64	3,83	0,91	TRUE	0.0555556
Pf3D7_01_v3	302757	PF3D7_0107400	conserved Plasmodium protein, unknown function	15735.7	T	TA,TAA	INDEL,INDEL	upstream_gene_variant,upstream_gene_variant	,	179179	c.-180_-179insA,c.-180_-179insAA	1/1	1/1	0/1	1/2	0/1	0/1	0/1	1/2	0/1	0.883721	0.873016	0.793388	0.88	0.86	0.744	0.826347	0.874074	0.746032	1	1	0.0942383	1	0.667103	0.0139812	0.272822	1	0.0143097	10,73,3	16,97,13	25,79,17	9,54,12	14,79,7	32,90,3	29,116,22	17,93,25	32,90,4	TRUE	0.139721
Pf3D7_01_v3	304323	PF3D7_0107400	conserved Plasmodium protein, unknown function	2732.99	CT	C	INDEL	downstream_gene_variant		926	c.*926delT	0/1	1/1	0/1	1/1	0/1	0/1	1/1	1/1	0/1	0.659574	0.76	0.8	0.851852	0.690909	0.714286	0.851064	0.835616	0.661972	1	0.370274	0.168582	0.0342323	0.832634	0.661028	0.0535421	0.045269	1	16,31	12,38	10,40	8,46	17,38	14,35	7,40	12,61	24,47	TRUE	0.192277
Pf3D7_01_v3	308584	PF3D7_0107500	lipid/sterol:H symporter	17477.5	TCA	T	INDEL	frameshift_variant		gatgat/	p.Asp224fs/c.672_673delTG	1/1	0/1	0/1	0/1	1/1	1/1	0/1	0/1	0/1	0.955882	0.903226	0.817073	0.915254	0.965517	0.928571	0.898148	0.80531	0.902913	1	0.241659	0.0108556	0.47064	1	0.700104	0.25317	0.00373736	0.248898	3,65	9,84	15,67	5,54	3,84	4,52	11,97	22,91	10,93	TRUE	0.150573
Pf3D7_01_v3	308587	PF3D7_0107500	lipid/sterol:H symporter	17294.8	TCCTCATTATTATCATCCTCATTATTATCATCCTC	T	INDEL	frameshift_variant		gaggatgataataatgaggatgataataatgaggat/	p.Glu213fs/c.637_670delGAGGATGATAATAATGAGGATGATAATAATGAGG	1/1	0/1	0/1	0/1	1/1	0/1	0/1	0/1	0/1	0.955882	0.902174	0.807229	0.885246	0.964706	0.896552	0.888889	0.8	0.893204	1	0.239433	0.00642605	0.18977	1	0.299694	0.167348	0.00343762	0.166345	3,65	9,83	16,67	7,54	3,82	6,52	12,96	22,88	11,92	TRUE	0.155882
Pf3D7_01_v3	309481	PF3D7_0107500	lipid/sterol:H symporter	1837.75	GTATA	G,GTA	INDEL,INDEL	upstream_gene_variant,upstream_gene_variant	,	225227	c.-228_-225delTATA,c.-228_-227delTA	0/1	0/2	0/2	0/0	0/1	0/2	0/2	0/2	0/2	0.156863	0.298246	0.333333	0.166667	0.2	0.355932	0.152174	0.202381	0.190476	1	0.110069	0.0476632	1	0.641336	0.0290378	1	0.648785	0.816811	43,6,2	40,5,12	40,9,11	35,5,2	60,12,3	38,10,11	78,6,8	67,6,11	68,6,10	FALSE	0.199069
Pf3D7_01_v3	311920			2089.13	GAA	GA,G	INDEL,INDEL	intergenic_region,intergenic_region	,	,	n.311922delA,n.311921_311922delAA	0/1	0/2	0/1	0/1	0/1	0/2	0/2	0/1	0/1	0.280702	0.444444	0.349515	0.37037	0.39759	0.386792	0.464	0.284483	0.381356	1	0.0469922	0.481062	0.417404	0.206712	0.228018	0.022912	1	0.236583	41,12,4	65,26,26	67,21,15	34,14,6	50,21,12	65,20,21	67,26,32	83,23,10	73,34,11	FALSE	0.183298
Pf3D7_01_v3	312148			875.93	TA	T	INDEL	intergenic_region			n.312149delA	0/0	0/1	0/1	0/1	0/0	0/1	0/1	0/1	0/1	0.1	0.214286	0.140351	0.333333	0.152542	0.34	0.238095	0.269231	0.202247	1	0.227902	0.755957	0.0144757	0.552457	0.0111759	0.14246	0.0350503	0.207629	36,4	33,9	49,8	26,13	50,9	33,17	32,10	57,21	71,18	FALSE	0.24
Pf3D7_01_v3	313140			6310.09	TAAA	T	INDEL	intergenic_region			n.313141_313143delAAA	1/1	1/1	1/1	1/1	1/1	1/1	1/1	1/1	1/1	1	0.971429	0.941606	1	0.970588	0.927273	0.98773	0.955414	0.982759	1	0.249456	0.0228803	1	0.149811	0.00841495	0.536946	0.0488273	0.55355	0,92	3102	8129	0,99	4132	8102	2161	7150	3171	TRUE	0.0727273
Pf3D7_01_v3	319041	PF3D7_0107600	serine/threonine protein kinase, putative	2223.93	A	G	SNP	missense_variant	MISSENSE	aAt/aGt	p.Asn1475Ser/c.4424A>G	0/1	0/1	0/1	0/1	0/1	0/1	0/1	0/1	0/1	0.186992	0.304878	0.255435	0.293103	0.383648	0.19403	0.31401	0.185185	0.316667	1	0.028241	0.168462	0.0682188	0.00037289	1	0.0142071	1	0.0120724	100,23	114,50	137,47	82,34	98,61	108,26	142,65	132,30	123,57	FALSE	0.196656
Pf3D7_01_v3	319062	PF3D7_0107600	serine/threonine protein kinase, putative	2099.8	CA	C,AA,CAA	INDEL,INDEL,INDEL	frameshift_variant,missense_variant,frameshift_variant	,MISSENSE,	aat/,aCa/aAa,aat/aaAt	p.Asn1490fs/c.4469delA,p.Thr1482Lys/c.4445C>A,p.Asn1490fs/c.4469dupA	0/1	0/1	0/2	0/1	0/1	0/2	0/3	0/1	0/1	0.674157	0.689076	0.678832	0.608696	0.709402	0.486957	0.666667	0.689076	0.659259	1	0.880656	1	0.438626	0.64779	0.0101327	1	0.880656	0.885307	29,29,14,17	37,42,20,20	44,37,31,25	36,23,15,18	34,37,26,20	59,21,24,11	49,41,21,36	37,38,26,18	46,43,24,22	FALSE	0.187201
Pf3D7_01_v3	319523	PF3D7_0107700	conserved Plasmodium membrane protein, unknown function	264.18	AATAT	A,AAT	INDEL,INDEL	upstream_gene_variant,upstream_gene_variant	,	644642	c.-644_-641delATAT,c.-642_-641delAT	0/2	0/1	0/2	0/0	0/0	0/1	0/2	0/0	0/2	0.8	0.3	0.375	0	0.0666667	0.166667	0.166667	0	0.2	1	0.118881	0.265734	0.047619	0.00490196	0.0800866	0.0800866	0.003663	0.0889111	1,0,4	7,2,1	5,1,2	5,0,0	14,1,0	5,1,0	5,0,1	10,0,0	8,0,2	FALSE	0.8
Pf3D7_01_v3	319791	PF3D7_0107700	conserved Plasmodium membrane protein, unknown function	25246.3	AT	A	INDEL	upstream_gene_variant		376	c.-376delT	1/1	1/1	0/1	0/1	1/1	1/1	0/1	1/1	1/1	0.935484	0.953642	0.8625	0.821782	0.921429	0.879121	0.847458	0.937824	0.906593	1	0.597517	0.0528158	0.0110437	0.812348	0.119552	0.0271724	1	0.403259	8116	7144	22138	18,83	11129	22160	27150	12181	17165	TRUE	0.113702
Pf3D7_01_v3	319846	PF3D7_0107700	conserved Plasmodium membrane protein, unknown function	25313.3	CATAT	C,CAT	INDEL,INDEL	upstream_gene_variant,upstream_gene_variant	,	321319	c.-321_-318delATAT,c.-319_-318delAT	2/2	1/2	0/2	1/2	1/2	1/2	1/2	1/2	1/2	1	0.965116	0.869159	0.953846	0.961165	0.977011	0.950413	0.94958	0.940171	1	0.248835	0.00045166	0.0975915	0.13941	0.499655	0.0841446	0.0836035	0.0439776	0,6,69	3,11,72	14,15,78	3,8,54	4,18,81	2,10,75	6,11,104	6,13,100	7,24,86	TRUE	0.130841
Pf3D7_01_v3	321512	PF3D7_0107800	double-strand break repair protein MRE11, putative (MRE11)	7303.81	ATTT	A,AT,ATT	INDEL,INDEL,INDEL	upstream_gene_variant,upstream_gene_variant,upstream_gene_variant	,,	858857856	c.-858_-856delTTT,c.-857_-856delTT,c.-856delT	0/2	2/3	2/3	0/3	0/3	1/3	2/3	0/2	2/3	0.597701	0.696429	0.768	0.5	0.616822	0.735294	0.774648	0.666667	0.689394	1	0.176893	0.00974078	0.262478	0.882536	0.0617526	0.00679259	0.319926	0.192138	35,15,16,21	34,20,20,38	29,24,31,41	36,8,10,18	41,16,19,31	27,26,19,30	32,24,30,56	46,23,30,39	41,24,23,44	TRUE	0.176947
Pf3D7_01_v3	328350	PF3D7_0108000	proteasome subunit beta type-3, putative	1310.46	AATAT	A	INDEL	downstream_gene_variant		80	c.*77_*80delATAT	0/1	0/1	0/1	0/1	0/1	0/1	0/1	0/1	0/1	0.607143	0.514286	0.5	0.5625	0.439024	0.421053	0.490909	0.333333	0.412698	1	0.610493	0.457769	0.796444	0.222263	0.212743	0.358711	0.0205965	0.112437	11,17	17,18	19,19	14,18	23,18	22,16	28,27	38,19	37,26	FALSE	0.27381
Pf3D7_01_v3	328737	PF3D7_0108000	proteasome subunit beta type-3, putative	817.89	AT	A	INDEL	intron_variant			c.514-35delA	0/1	0/1	0/1	0/1	0/1	0/1	0/1	0/1	0/1	0.833333	0.611111	0.733333	0.4	0.615385	0.5	0.6	0.666667	0.535714	1	0.248714	0.661836	0.047328	0.268062	0.114395	0.347634	0.446324	0.152326	2,10	7,11	4,11	9,6	10,16	8,8	4,6	9,18	13,15	FALSE	0.433333
Pf3D7_01_v3	333351	PF3D7_0108100	conserved Plasmodium protein, unknown function	2932.19	TA	T,TAA	INDEL,INDEL	downstream_gene_variant,downstream_gene_variant	,	644645	c.*644delA,c.*644_*645insA	0/1	0/1	0/2	0/1	0/1	0/2	0/1	0/1	0/1	0.486111	0.342857	0.397906	0.417323	0.385185	0.425532	0.38587	0.41989	0.431138	1	0.0117227	0.119693	0.273036	0.0928004	0.341844	0.0731708	0.262049	0.361916	74,45,25	115,32,28	115,30,46	74,40,13	83,28,24	81,28,32	113,43,28	105,48,28	95,43,29	FALSE	0.143254
Pf3D7_01_v3	333937			394.08	AAT	A	INDEL	intergenic_region			n.333938_333939delAT	0/0	0/1	0/0	0/1	0/0	0/0	0/1	0/1	0/1	0	0.128205	0.0666667	0.235294	0.103448	0.0222222	0.1875	0.12069	0.176471	1	0.147188	0.547863	0.0212633	0.171268	1	0.0298524	0.0961605	0.0318879	25,0	34,5	42,3	13,4	52,6	44,1	26,6	51,7	56,12	FALSE	0.235294
Pf3D7_01_v3	334224			7402.89	T	TA	INDEL	intergenic_region			n.334224_334225insA	0/1	0/1	0/1	0/1	0/1	0/1	0/1	0/1	0/1	0.809524	0.674419	0.675439	0.693333	0.698925	0.693069	0.666667	0.672897	0.642202	1	0.054344	0.0365734	0.0994292	0.116797	0.0897248	0.0406245	0.0474549	0.0154202	16,68	28,58	37,77	23,52	28,65	31,70	31,62	35,72	39,70	FALSE	0.167322
Pf3D7_01_v3	335388			358.94	ATATT	A	INDEL	intergenic_region			n.335389_335392delTATT	0/0	0/1	0/0	0/0	0/0	0/0	0/1	0/0	0/1	0	0.102564	0.04	0.0769231	0.0833333	0.0454545	0.119048	0.0571429	0.192771	1	0.121662	0.518217	0.24668	0.159027	0.505965	0.0653088	0.305926	0.00535709	32,0	35,4	48,2	36,3	55,5	42,2	37,5	66,4	67,16	FALSE	0.192771
Pf3D7_01_v3	338226	PF3D7_0108300	conserved Plasmodium protein, unknown function	61606.1	TGATGATGATGAA	T	INDEL	disruptive_inframe_deletion		gatgatgaagatgaa/gaa	p.Asp355_Asp358del/c.1065_1076delTGATGAAGATGA	1/1	1/1	1/1	1/1	1/1	1/1	1/1	1/1	1/1	0.996774	0.993127	0.992248	0.995536	0.990654	0.995	0.972125	1	0.992481	1	0.612848	0.593263	1	0.624036	1	0.0167142	1	0.597912	1309	2289	2256	1223	3318	1199	8279	0,278	2264	TRUE	0.0246488
Pf3D7_01_v3	339065	PF3D7_0108300	conserved Plasmodium protein, unknown function	950.47	ATAATAATAG	A	INDEL	disruptive_inframe_deletion		aataatagtagt/agt	p.Asn634_Ser636del/c.1901_1909delATAATAGTA	0/1	0/1	0/1	0/1	0/1	0/1	0/1	0/1	0/1	0.166667	0.5	0.727273	0.5	0.642857	0.75	0.25	0.666667	0.315789	1	0.333038	0.0497738	0.300699	0.140867	0.102564	1	0.0608042	0.637154	5,1	8,8	3,8	4,4	5,9	2,6	6,2	6,12	13,6	FALSE	0.583333
Pf3D7_01_v3	344612	PF3D7_0108300	conserved Plasmodium protein, unknown function	7896.56	G	GTA	INDEL	downstream_gene_variant		780	c.*779_*780insTA	0/1	0/1	1/1	0/1	0/1	0/1	0/1	0/1	0/1	0.621622	0.733333	0.928571	0.825	0.758621	0.733333	0.810811	0.6875	0.728571	1	0.34293	0.00188756	0.0719747	0.172296	0.34293	0.120773	0.519386	0.277472	14,23	12,33	3,39	7,33	14,44	12,33	7,30	20,44	19,51	TRUE	0.30695
Pf3D7_01_v3	344744	PF3D7_0108300	conserved Plasmodium protein, unknown function	4571.89	CA	C	INDEL	downstream_gene_variant		912	c.*912delA	0/1	0/1	0/1	0/1	0/1	0/1	0/1	0/1	0/1	0.330275	0.422222	0.406452	0.486957	0.361538	0.39521	0.415094	0.420118	0.43662	1	0.147544	0.245487	0.0209244	0.682827	0.30839	0.200226	0.16482	0.0916474	73,36	78,57	92,63	59,56	83,47	101,66	93,66	98,71	80,62	FALSE	0.156681
Pf3D7_01_v3	344814	PF3D7_0108300	conserved Plasmodium protein, unknown function	885.08	CAT	C	INDEL	downstream_gene_variant		982	c.*982_*983delAT	0/1	0/1	0/1	0/0	0/1	0/1	0/1	0/0	0/1	0.255319	0.130952	0.123288	0.0833333	0.168831	0.148148	0.114286	0.0851064	0.106796	1	0.0941401	0.0849057	0.0303085	0.257666	0.161145	0.0775584	0.00976181	0.0272448	35,12	73,11	64,9	44,4	64,13	69,12	62,8	86,8	92,11	FALSE	0.171986
Pf3D7_01_v3	346685	PF3D7_0108400.1	mitochondrial carrier protein, putative	3793.89	C	CA	INDEL	upstream_gene_variant		146	c.-146_-145insT	0/1	0/1	0/1	0/1	0/1	0/1	0/1	0/1	0/1	0.484848	0.537313	0.729167	0.575	0.673469	0.55102	0.622951	0.603774	0.57377	1	0.673777	0.0352636	0.486283	0.11015	0.653577	0.274493	0.372243	0.515903	17,16	31,36	13,35	17,23	16,33	22,27	23,38	21,32	26,35	FALSE	0.244318
Pf3D7_01_v3	346711	PF3D7_0108400.1	mitochondrial carrier protein, putative	28606	G	GGAAAGGAAAAGAAAAGAAAAGAAAAGAAAAGAAAA	INDEL	upstream_gene_variant		172	c.-172_-171insTTTTCTTTTCTTTTCTTTTCTTTTCTTTTCCTTTC	1/1	1/1	1/1	1/1	1/1	1/1	1/1	1/1	1/1	0.940299	0.99187	0.989011	1	1	0.988636	0.981308	1	1	1	0.0531146	0.163574	0.0514705	0.0340157	0.16647	0.206268	0.0263839	0.0169527	4,63	1122	1,90	0,72	0,87	1,87	2105	0,97	0,116	TRUE	0.0597015
Pf3D7_01_v3	346850	PF3D7_0108400.1	mitochondrial carrier protein, putative	3579.89	AT	A	INDEL	upstream_gene_variant		311	c.-311delA	0/1	0/1	0/1	0/1	0/1	0/1	0/1	0/1	0/1	0.422018	0.271523	0.277419	0.280374	0.253012	0.295775	0.357143	0.38	0.268421	1	0.0162499	0.0173391	0.0331163	0.00374693	0.0453879	0.305178	0.521914	0.00719329	63,46	110,41	112,43	77,30	124,42	100,42	99,55	93,57	139,51	FALSE	0.169006
Pf3D7_01_v3	347032	PF3D7_0108400.1	mitochondrial carrier protein, putative	14875.9	TTTTA	*,T	INDEL	upstream_gene_variant		493	c.-496_-493delTAAA	1/2	1/2	2/2	0/2	0/2	2/2	0/2	1/2	2/2	0.924528	0.882353	0.862903	0.840426	0.853933	0.892857	0.823129	0.908537	0.889503	1	0.369975	0.144097	0.0766835	0.163111	0.486053	0.0242908	0.823888	0.412153	8,18,80	14,24,81	17,9,98	15,8,71	13,14,62	12,11,89	26,14,107	15,27,122	20,21,140	TRUE	0.101399
Pf3D7_01_v3	350995	PF3D7_0108600	conserved Plasmodium protein, unknown function	2441.31	ATTTT	A,AT,ATT	INDEL,INDEL,INDEL	intron_variant,intron_variant,intron_variant	,,	,,	c.442+35_442+38delAAAA,c.442+35_442+37delAAA,c.442+35_442+36delAA	0/2	0/3	2/3	1/3	1/3	2/3	2/3	1/2	1/3	0.625	0.818182	0.928571	0.947368	0.909091	1	1	0.875	0.833333	1	0.404831	0.085977	0.0318209	0.183203	0.132752	0.00723026	0.219973	0.249671	6,3,4,3	2,1,3,5	1,2,7,4	1,9,4,5	1,2,0,8	0,0,2,4	0,4,4,9	2,6,6,2	3,7,3,5	TRUE	0.375
Pf3D7_01_v3	356563	PF3D7_0108700	secreted ookinete protein, putative (PSOP24)	15334.9	CAA	C,CA	INDEL,INDEL	upstream_gene_variant,upstream_gene_variant	,	353354	c.-354_-353delTT,c.-354delT	1/2	1/2	1/2	1/2	1/2	1/2	1/2	1/2	1/2	0.88764	0.83908	0.823529	0.883333	0.854015	0.849558	0.91954	0.771242	0.870968	1	0.385854	0.253373	1	0.549802	0.533475	0.497512	0.0264401	0.83292	10,34,45	14,32,41	24,37,75	7,19,34	20,45,72	17,32,64	14,46,114	35,44,74	16,22,86	TRUE	0.116399
Pf3D7_01_v3	361194	PF3D7_0108800	conserved Plasmodium protein, unknown function	17580	TAAAAAA	T,TA	INDEL,INDEL	downstream_gene_variant,downstream_gene_variant	,	856857	c.*856_*861delAAAAAA,c.*857_*861delAAAAA	1/2	1/2	1/2	1/2	1/2	1/2	1/2	1/2	1/2	0.955556	0.977099	0.965217	0.987654	0.955556	0.970297	0.984127	0.984962	1	1	0.446624	0.732361	0.371122	1	0.708638	0.237294	0.224018	0.0318363	4,29,57	3,51,77	4,43,68	1,30,50	4,38,48	3,39,59	2,45,79	2,43,88	0,43,78	TRUE	0.0444444
Pf3D7_01_v3	361711	PF3D7_0108900	unspecified product	6276.51	AAT	A	INDEL	downstream_gene_variant		275	n.*274_*275delAT	0/1	1/1	0/1	0/1	0/1	0/1	0/1	0/1	0/1	0.642857	0.952381	0.852941	0.642857	0.857143	0.75	0.857143	0.823529	0.709677	1	0.0143601	0.0756553	1	0.121154	0.561879	0.0459217	0.146817	0.780763	10,18	1,20	5,29	5,9	4,24	7,21	6,36	6,28	9,22	TRUE	0.309524
Pf3D7_01_v3	371593	PF3D7_0109300	fatty acid elongation protein, GNS1/SUR4 family, putative	14185.9	G	GT	INDEL	downstream_gene_variant		221	c.*221_*222insA	0/1	0/1	0/1	0/1	0/1	0/1	0/1	0/1	0/1	0.552941	0.517766	0.617647	0.623596	0.68254	0.625	0.609865	0.666667	0.583333	1	0.529817	0.220438	0.19219	0.0124236	0.198615	0.301459	0.0267778	0.600364	76,94	95102	91147	67111	60129	72120	87136	72144	85119	FALSE	0.129599
Pf3D7_01_v3	375855	PF3D7_0109400	tubulin-specific chaperone a, putative	925.26	TA	T,TAA	INDEL,INDEL	upstream_gene_variant,upstream_gene_variant	,	769770	c.-769delT,c.-770_-769insT	0/1	0/1	0/2	0/1	0/1	0/1	0/1	0/1	0/1	0.290323	0.529412	0.431373	0.375	0.423077	0.270833	0.515152	0.5	0.46	1	0.0774717	0.244654	0.595035	0.40458	1	0.0490261	0.0754396	0.163249	22,8,1	16,11,7	29,9,13	20,9,3	15,8,3	35,9,4	32,20,14	31,20,11	27,14,9	FALSE	0.239089
Pf3D7_01_v3	376124	PF3D7_0109500	N-acetyltransferase, putative	2423.89	TA	T	INDEL	downstream_gene_variant		169	c.*169delT	0/1	0/1	0/1	0/1	0/1	0/1	0/1	0/1	0/1	0.226415	0.234568	0.413793	0.351852	0.414894	0.464789	0.342593	0.333333	0.384615	1	1	0.0279832	0.201496	0.0298195	0.00811686	0.148313	0.206125	0.0536687	41,12	62,19	51,36	35,19	55,39	38,33	71,37	78,39	72,45	FALSE	0.238374
Pf3D7_01_v3	377760	PF3D7_0109500	N-acetyltransferase, putative	1057.42	GA	G	INDEL	upstream_gene_variant		757	c.-757delT	0/1	0/1	0/1	0/1	0/1	0/1	0/1	0/1	0/1	0.272727	0.533333	0.533333	0.5	0.473684	0.47619	0.363636	0.354167	0.415094	1	0.108305	0.0425517	0.199642	0.225732	0.152672	0.597743	0.477613	0.248802	24,9	7,8	14,16	8,8	10,9	11,10	21,12	31,17	31,22	FALSE	0.260606
Pf3D7_01_v3	383008	PF3D7_0109900.2	phosphatidate cytidylyltransferase, putative	6258.29	C	CAT	INDEL	upstream_gene_variant		275	c.-276_-275insAT	0/1	0/1	1/1	1/1	0/1	1/1	0/1	0/1	0/1	0.73913	0.884615	0.909091	1	0.90625	1	0.869565	0.783784	0.815789	1	0.273155	0.242733	0.0265793	0.142925	0.0215542	0.459095	0.758672	0.529559	6,17	3,23	2,20	0,18	3,29	0,22	3,20	8,29	7,31	TRUE	0.26087
Pf3D7_01_v3	388090	PF3D7_0110000	conserved Plasmodium protein, unknown function	765.23	A	*,T	SNP	upstream_gene_variant		282	c.-282A>T	0/2	2/2	2/2	0/2	1/2	1/2	2/2	1/2	1/2	0	1	1	1	1	1	1	1	1	1	0.333333	0.0277778	0.333333	0.047619	0.333333	0.333333	0.0666667	0.0357143	2,0,0	0,0,2	0,1,6	0,0,1	0,1,4	0,0,2	0,0,1	0,2,2	0,2,4	TRUE	1
Pf3D7_01_v3	388167	PF3D7_0110000	conserved Plasmodium protein, unknown function	9557.16	A	G	SNP	upstream_gene_variant		205	c.-205A>G	0/1	1/1	1/1	1/1	1/1	1/1	1/1	1/1	1/1	0.8	0.968254	0.964912	1	0.978261	0.978261	1	0.987013	0.972973	1	0.0125502	0.0144998	0.00796996	0.0106833	0.0106833	0.00144938	0.000750112	0.00336183	8,32	2,61	2,55	0,31	1,45	1,45	0,46	1,76	2,72	TRUE	0.2
Pf3D7_01_v3	393495	PF3D7_0110300	Plasmodium RNA of unknown function RUF5	14371.5	T	TTA,TTATA	INDEL,INDEL	upstream_gene_variant,upstream_gene_variant	,	6,6	n.-6_-5insTA,n.-6_-5insTATA	1/1	0/1	1/1	1/1	1/1	1/2	1/1	1/1	1/1	1	0.840909	0.928571	0.954545	0.98	0.967742	0.934783	0.984127	0.943396	1	0.0369433	0.292931	0.423077	1	1	0.273684	1	0.55007	0,28,2	7,35,2	4,50,2	1,20,1	1,45,4	1,23,7	3,42,1	1,60,2	3,48,2	TRUE	0.159091
Pf3D7_01_v3	393648	PF3D7_0110300	Plasmodium RNA of unknown function RUF5	269.13	T	A	SNP	upstream_gene_variant		158	n.-158A>T	0/1	0/0	0/0	0/1	0/1	0/1	0/1	0/0	0/0	0.304348	0.0909091	0.0333333	0.266667	0.15	0.227273	0.153846	0.135135	0.114286	1	0.134552	0.0154548	1	0.29381	0.73811	0.306282	0.182979	0.0931639	16,7	20,2	29,1	11,4	17,3	17,5	22,4	32,5	31,4	FALSE	0.271014
Pf3D7_01_v3	393649	PF3D7_0110300	Plasmodium RNA of unknown function RUF5	274.09	T	A	SNP	upstream_gene_variant		159	n.-159A>T	0/1	0/0	0/0	0/1	0/1	0/1	0/1	0/0	0/0	0.318182	0.0909091	0.0333333	0.266667	0.15	0.227273	0.153846	0.138889	0.114286	1	0.132391	0.00722367	1	0.284164	0.73604	0.301501	0.179751	0.0856209	15,7	20,2	29,1	11,4	17,3	17,5	22,4	31,5	31,4	FALSE	0.284848
Pf3D7_01_v3	393651	PF3D7_0110300	Plasmodium RNA of unknown function RUF5	277.43	T	TCCC	INDEL	upstream_gene_variant		162	n.-162_-161insGGG	0/1	0/0	0/0	0/1	0/1	0/1	0/1	0/0	0/0	0.318182	0.0952381	0.0333333	0.285714	0.15	0.227273	0.153846	0.147059	0.121212	1	0.132391	0.00722367	1	0.284164	0.73604	0.301501	0.18407	0.0939202	15,7	19,2	29,1	10,4	17,3	17,5	22,4	29,5	29,4	FALSE	0.284848
Pf3D7_01_v3	395092	PF3D7_0110400	DNA-directed RNA polymerase 2, putative	8081.89	A	AT	INDEL	upstream_gene_variant		258	c.-258_-257insA	0/1	0/1	0/1	0/1	0/1	0/1	0/1	0/1	0/1	0.767123	0.590909	0.53211	0.609756	0.573643	0.494949	0.626984	0.586667	0.55102	1	0.0166705	0.00168549	0.039312	0.00609245	0.000456045	0.0582944	0.0109	0.00192018	17,56	45,65	51,58	32,50	55,74	50,49	47,79	62,88	66,81	FALSE	0.272174
Pf3D7_01_v3	395221	PF3D7_0110400	DNA-directed RNA polymerase 2, putative	5226.89	AAAAGAAAAAAAAAAAAG	A	INDEL	upstream_gene_variant		387	c.-403_-387delCTTTTTTTTTTTTCTTT	0/1	0/1	0/1	0/1	0/1	0/1	0/1	0/1	0/1	0.554054	0.473118	0.417582	0.514706	0.398058	0.457831	0.37037	0.5	0.454545	1	0.350569	0.0873328	0.73656	0.0474787	0.264363	0.0157864	0.531764	0.220593	33,41	49,44	53,38	33,35	62,41	45,38	68,40	45,45	54,45	FALSE	0.183684
Pf3D7_01_v3	395485	PF3D7_0110400	DNA-directed RNA polymerase 2, putative	2905.71	T	TTA	INDEL	upstream_gene_variant		651	c.-651_-650insTA	0/1	0/1	0/1	1/1	0/1	0/1	0/1	1/1	1/1	0.625	0.888889	0.8	1	0.916667	0.846154	0.625	0.944444	0.962963	1	0.294118	0.621385	0.490909	0.255315	0.325372	1	0.072107	0.0302139	3,5	1,8	3,12	0,4	1,11	2,11	3,5	1,17	1,26	TRUE	0.375
Pf3D7_01_v3	396199	PF3D7_0110500	bromodomain protein, putative	1149.18	T	TTA	INDEL	upstream_gene_variant		391	c.-392_-391insTA	0/0	0/1	0/1	0/1	1/1	0/0	0/0	0/1	0/0	0	0.833333	0.75	0.857143	0.931034	0	0.103448	0.176471	0.0217391	1	0.000386997	2.20942e-05	0.000128999	1.53102e-09	1	0.539421	0.161149	1	14,0	1,5	4,12	1,6	2,27	19,0	26,3	28,6	45,1	TRUE	0.931034
Pf3D7_01_v3	404938	PF3D7_0110600	phosphatidylinositol-4-phosphate 5-kinase (PIP5K)	15071.6	GTTGTTTTTTTTTTT	G	INDEL	upstream_gene_variant		800	c.-800_-787delTTGTTTTTTTTTTT	1/1	0/1	0/1	0/1	0/1	0/1	0/1	0/1	0/1	0.92	0.846154	0.778947	0.709677	0.761364	0.807229	0.805825	0.833333	0.781955	1	0.293147	0.0378124	0.00760944	0.0219098	0.0862973	0.0960787	0.215893	0.0317848	4,46	14,77	21,74	18,44	21,67	16,67	20,83	18,90	29104	TRUE	0.210323
Pf3D7_01_v3	405231	PF3D7_0110600	phosphatidylinositol-4-phosphate 5-kinase (PIP5K)	758.55	T	A	SNP	upstream_gene_variant		508	c.-508T>A	0/0	0/1	0/1	0/1	0/1	0/1	0/1	0/1	0/1	0.135135	0.217391	0.387097	0.307692	0.266667	0.342105	0.384615	0.416667	0.2	1	0.398802	0.0243882	0.120719	0.177509	0.0571324	0.0346669	0.00758406	0.583744	32,5	36,10	19,12	18,8	33,12	25,13	16,10	28,20	48,12	FALSE	0.281532
Pf3D7_01_v3	405235	PF3D7_0110600	phosphatidylinositol-4-phosphate 5-kinase (PIP5K)	1680.93	A	T	SNP	upstream_gene_variant		504	c.-504A>T	0/1	0/1	0/1	0/1	0/1	0/1	0/1	0/1	0/1	0.655172	0.567568	0.333333	0.5	0.578947	0.428571	0.411765	0.355556	0.530612	1	0.612576	0.0193832	0.288877	0.616373	0.0836642	0.133012	0.0170064	0.346263	10,19	16,21	20,10	14,14	16,22	20,15	10,7	29,16	23,26	FALSE	0.321839
Pf3D7_01_v3	405243	PF3D7_0110600	phosphatidylinositol-4-phosphate 5-kinase (PIP5K)	1769.93	T	A	SNP	upstream_gene_variant		496	c.-496T>A	0/1	0/1	0/1	0/1	0/1	0/1	0/1	0/1	0/1	0.75	0.485714	0.384615	0.538462	0.538462	0.4375	0.5	0.365854	0.531915	1	0.041034	0.0124807	0.154559	0.123735	0.0190906	0.12511	0.00293925	0.0863551	7,21	18,17	16,10	12,14	18,21	18,14	10,10	26,15	22,25	FALSE	0.384146
Pf3D7_01_v3	410257	PF3D7_0110600	phosphatidylinositol-4-phosphate 5-kinase (PIP5K)	5574.89	ATATTT	A	INDEL	intron_variant			c.4396-36_4396-32delATTTT	0/1	0/1	0/1	0/1	0/1	0/1	0/1	0/1	0/1	0.342105	0.484536	0.52809	0.5	0.44086	0.434783	0.518868	0.542373	0.397059	1	0.0647129	0.0188628	0.0652067	0.209092	0.267105	0.0231865	0.00789347	0.462622	50,26	50,47	42,47	35,35	52,41	52,40	51,55	54,64	82,54	FALSE	0.200268
Pf3D7_01_v3	410279	PF3D7_0110600	phosphatidylinositol-4-phosphate 5-kinase (PIP5K)	3809.12	ATTTTAT	A	INDEL	intron_variant			c.4396-36_4396-31delATTTTT	0/1	0/1	0/1	0/1	0/1	0/1	0/1	0/1	0/1	0.485981	0.34375	0.333333	0.383838	0.364286	0.438462	0.319018	0.308571	0.392045	1	0.0330514	0.022648	0.160644	0.0681832	0.51334	0.00722093	0.00353896	0.137619	55,52	84,44	84,42	61,38	89,51	73,57	111,52	121,54	107,69	FALSE	0.17741
Pf3D7_01_v3	412403	PF3D7_0110600	phosphatidylinositol-4-phosphate 5-kinase (PIP5K)	1033.25	A	G	SNP	downstream_gene_variant		234	c.*234A>G	0/0	0/1	0/0	0/1	0/1	0/1	0/1	0/0	0/1	0.0555556	0.111111	0.0720721	0.115942	0.103448	0.09375	0.12	0.0697674	0.173228	1	0.276679	0.76675	0.237667	0.385594	0.399895	0.209508	0.774168	0.0171252	68,4	88,11	103,8	61,8	78,9	87,9	110,15	120,9	105,22	FALSE	0.117673
Pf3D7_01_v3	412404	PF3D7_0110600	phosphatidylinositol-4-phosphate 5-kinase (PIP5K)	1033.25	A	G	SNP	downstream_gene_variant		235	c.*235A>G	0/0	0/1	0/0	0/1	0/1	0/1	0/1	0/0	0/1	0.0555556	0.111111	0.0720721	0.115942	0.103448	0.09375	0.12	0.0697674	0.173228	1	0.276679	0.76675	0.237667	0.385594	0.399895	0.209508	0.774168	0.0171252	68,4	88,11	103,8	61,8	78,9	87,9	110,15	120,9	105,22	FALSE	0.117673
Pf3D7_01_v3	412413	PF3D7_0110600	phosphatidylinositol-4-phosphate 5-kinase (PIP5K)	1525.82	C	T	SNP	downstream_gene_variant		244	c.*244C>T	0/0	0/1	0/1	0/1	0/1	0/1	0/1	0/0	0/1	0.0555556	0.115789	0.1	0.112676	0.121951	0.0918367	0.123967	0.0697674	0.185484	1	0.274355	0.410186	0.244161	0.172623	0.56087	0.14129	0.774168	0.0102151	68,4	84,11	99,11	63,8	72,10	89,9	106,15	120,9	101,23	FALSE	0.129928
Pf3D7_01_v3	412414	PF3D7_0110600	phosphatidylinositol-4-phosphate 5-kinase (PIP5K)	2280.29	C	G	SNP	downstream_gene_variant		245	c.*245C>G	0/0	0/1	0/1	0/1	0/1	0/1	0/1	0/1	0/1	0.0694444	0.145833	0.1	0.166667	0.156627	0.122449	0.157025	0.078125	0.206349	1	0.144813	0.596719	0.11931	0.130833	0.308075	0.112744	1	0.0137113	67,5	82,14	99,11	60,12	70,13	86,12	102,19	118,10	100,26	FALSE	0.136905
Pf3D7_01_v3	412417	PF3D7_0110600	phosphatidylinositol-4-phosphate 5-kinase (PIP5K)	1815.29	C	T	SNP	downstream_gene_variant		248	c.*248C>T	0/0	0/1	0/1	0/1	0/1	0/1	0/1	0/1	0/1	0.0571429	0.146067	0.116505	0.138462	0.142857	0.0989011	0.162393	0.0803571	0.214286	1	0.118823	0.284888	0.146589	0.10587	0.394174	0.0388638	0.768832	0.00528401	66,4	76,13	91,12	56,9	66,11	82,9	98,19	103,9	88,24	FALSE	0.157143
Pf3D7_01_v3	412609	PF3D7_0110600	phosphatidylinositol-4-phosphate 5-kinase (PIP5K)	58.05	AT	A	INDEL	downstream_gene_variant		441	c.*441delT	0/1	0/0	0/0	0/0	0/0	0/0	0/0	0/0	0/0	0.184211	0.0425532	0.0819672	0	0.09375	0.0508475	0.0625	0.0526316	0.106061	1	0.0714446	0.20385	0.0355602	0.225127	0.0450734	0.0949511	0.0401861	0.371083	31,7	45,2	56,5	27,0	58,6	56,3	60,4	72,4	59,7	FALSE	0.184211
Pf3D7_01_v3	415099	PF3D7_0110700	chromatin assembly factor 1 protein WD40 domain, putative	4785.95	AT	A,ATT	INDEL,INDEL	frameshift_variant+start_lost,upstream_gene_variant	,	atg/,1	p.Met1fs/c.1delA,c.-1_1insA	0/2	0/1	0/1	0/1	0/1	0/1	0/2	0/1	0/1	0.383621	0.459283	0.408451	0.434389	0.503497	0.374558	0.42	0.394322	0.408784	1	0.0946348	0.588196	0.293463	0.00767151	0.855411	0.389983	0.859428	0.591329	143,40,49	166,73,68	168,61,55	125,50,46	142,69,75	177,54,52	203,70,77	192,69,56	175,61,60	FALSE	0.119876
Pf3D7_01_v3	416203			1143.28	TA	T	INDEL	intergenic_region			n.416204delA	0/1	0/1	0/1	0/1	0/1	0/1	0/1	0/1	0/1	0.2	0.396552	0.271186	0.37931	0.288136	0.210526	0.43662	0.368421	0.352941	1	0.0933627	0.605026	0.158062	0.448352	1	0.0260287	0.110325	0.169382	24,6	35,23	43,16	18,11	42,17	45,12	40,31	48,28	55,30	FALSE	0.23662
Pf3D7_01_v3	417386	PF3D7_0110800	transcription initiation factor TFIIB, putative	6554.77	T	TTA	INDEL	upstream_gene_variant		534	c.-535_-534insTA	1/1	0/1	1/1	1/1	1/1	1/1	1/1	0/1	0/1	1	0.736842	0.933333	1	0.923077	1	0.925926	0.888889	0.891304	1	0.046332	0.521277	1	0.505285	1	0.509091	0.309562	0.310137	0,18	5,14	2,28	0,9	2,24	0,19	2,25	5,40	5,41	TRUE	0.263158
Pf3D7_01_v3	417750	PF3D7_0110800	transcription initiation factor TFIIB, putative	38651.9	GA	G	INDEL	upstream_gene_variant		170	c.-170delA	1/1	1/1	1/1	1/1	1/1	1/1	1/1	1/1	1/1	0.993333	0.950249	0.956522	0.968254	0.948718	0.948718	0.980769	0.946809	0.944444	1	0.0275588	0.0452469	0.181615	0.0366464	0.0366464	0.404226	0.0262708	0.0153139	1149	10191	8176	4122	8148	8148	4204	10178	11187	TRUE	0.0488889
Pf3D7_01_v3	423383	PF3D7_0111000	kinesin-8, putative	41551.2	C	CTAT	INDEL	conservative_inframe_insertion		agg/aATAgg	p.Asn1397dup/c.4190_4192dupATA	0/1	0/1	0/1	1/1	1/1	1/1	1/1	0/1	0/1	0.890625	0.892308	0.912162	0.947368	0.929577	0.966667	0.940789	0.895062	0.903614	1	1	0.550907	0.152529	0.289985	0.0265665	0.189005	1	0.846274	14114	14116	13135	5,90	10132	4116	9143	17145	16150	TRUE	0.0760417
Pf3D7_01_v3	427854	PF3D7_0111000	kinesin-8, putative	5631.1	A	AT	INDEL	upstream_gene_variant		280	c.-280_-279insA	0/1	0/1	0/1	0/1	0/1	0/1	0/1	0/1	0/1	0.479167	0.66129	0.607595	0.66	0.597222	0.536232	0.717391	0.627119	0.62766	1	0.0790146	0.19755	0.102035	0.261367	0.576889	0.00915668	0.085574	0.107294	25,23	21,41	31,48	17,33	29,43	32,37	26,66	44,74	35,59	FALSE	0.238225
Pf3D7_01_v3	430864	PF3D7_0111200	conserved Plasmodium protein, unknown function	3912.46	A	AT	INDEL	upstream_gene_variant		7	c.-7_-6insA	0/1	0/1	0/1	0/1	0/1	0/1	0/1	0/1	0/1	0.408163	0.52439	0.505495	0.591837	0.481013	0.455696	0.457447	0.7	0.504762	1	0.211371	0.291858	0.105581	0.467994	0.714266	0.598945	0.00109054	0.300827	29,20	39,43	45,46	20,29	41,38	43,36	51,43	27,63	52,53	FALSE	0.291837
Pf3D7_01_v3	430926	PF3D7_0111200	conserved Plasmodium protein, unknown function	8284.11	C	CA	INDEL	upstream_gene_variant		69	c.-69_-68insT	0/1	0/1	0/1	1/1	0/1	1/1	0/1	0/1	1/1	0.75	0.857143	0.848485	0.90625	0.753623	0.909091	0.86747	0.850575	0.896104	1	0.156342	0.231942	0.141936	1	0.0359194	0.100117	0.169406	0.0437118	12,36	10,60	10,56	3,29	17,52	5,50	11,72	13,74	8,69	TRUE	0.159091
Pf3D7_01_v3	431333	PF3D7_0111200	conserved Plasmodium protein, unknown function	1906.21	ATTT	A,AT	INDEL,INDEL	upstream_gene_variant,upstream_gene_variant	,	476477	c.-478_-476delAAA,c.-478_-477delAA	1/2	0/2	1/2	1/2	0/1	0/1	1/2	0/2	0/1	0.916667	0.666667	0.769231	0.727273	0.705882	0.826087	0.736842	0.461538	0.678571	1	0.181903	0.593043	0.31677	0.354385	0.639943	0.36302	0.0302059	0.230694	1,7,4	5,5,5	3,5,5	3,5,3	5,7,5	4,14,5	5,7,7	7,3,3	9,11,8	TRUE	0.455128
Pf3D7_01_v3	431476	PF3D7_0111200	conserved Plasmodium protein, unknown function	4774.89	GA	G	INDEL	upstream_gene_variant		619	c.-619delT	0/1	0/1	0/1	0/1	0/1	0/1	0/1	0/1	0/1	0.22619	0.286432	0.336898	0.291391	0.259067	0.304094	0.303846	0.321888	0.315068	1	0.23159	0.0250921	0.200734	0.53915	0.111253	0.0955384	0.0427129	0.0663083	130,38	142,57	124,63	107,44	143,50	119,52	181,79	158,75	150,69	FALSE	0.110708
Pf3D7_01_v3	435762	PF3D7_0111300	replication factor c protein, putative	38472.3	TA	T	INDEL	upstream_gene_variant		721	c.-721delT	1/1	1/1	1/1	1/1	1/1	0/1	1/1	1/1	0/1	0.874346	0.88015	0.895683	0.946237	0.895238	0.850679	0.919192	0.89701	0.852843	1	0.885518	0.553	0.0186717	0.533799	0.567575	0.119831	0.464643	0.592307	24167	32235	29249	10176	22188	33188	24273	31270	44255	TRUE	0.071891
Pf3D7_01_v3	436235	PF3D7_0111400	conserved Plasmodium protein, unknown function (GEXP19)	228.4	A	C	SNP	upstream_gene_variant		173	c.-173A>C	0/1	0/1	0/0	0/0	0/0	0/0	0/0	0/1	0/0	0.28	0.314286	0.21875	0.115385	0.128205	0.16	0.204545	0.317073	0.0784314	1	1	0.757911	0.172944	0.189858	0.496204	0.55734	0.789898	0.0337083	18,7	24,11	25,7	23,3	34,5	21,4	35,9	28,13	47,4	FALSE	0.201569
Pf3D7_01_v3	439852	PF3D7_0111500	UMP-CMP kinase, putative	12635.1	CATATATATATAT	C,CAT,CATAT	INDEL,INDEL,INDEL	intron_variant,intron_variant,intron_variant	,,	,,	c.944-40_944-29delATATATATATAT,c.944-40_944-31delATATATATAT,c.944-40_944-33delATATATAT	2/3	1/2	1/2	2/3	1/2	2/3	1/2	1/2	2/3	0.894737	1	1	1	1	1	1	1	1	1	0.189369	0.124093	0.180761	0.107143	0.128959	0.103448	0.0669014	0.0446708	2,2,13,2	0,5,18,1	0,5,28,1	0,4,17,4	0,10,25,3	0,6,25,2	0,7,27,5	0,12,40,1	0,9,52,8	TRUE	0.105263
Pf3D7_01_v3	440656	PF3D7_0111500	UMP-CMP kinase, putative	11896.8	AATAT	A,AAT	INDEL,INDEL	intron_variant,intron_variant	,	,	c.410-16_410-13delATAT,c.410-16_410-15delAT	0/2	2/2	2/2	2/2	0/2	1/2	2/2	2/2	2/2	0.87931	0.95	0.94	0.958333	0.881356	1	0.954545	0.971014	0.942029	1	0.200453	0.334454	0.178779	1	0.0159734	0.186774	0.0784278	0.342756	7,2,49	3,3,54	3,5,42	2,3,43	7,5,47	0,10,37	3,5,58	2,5,62	4,5,60	TRUE	0.12069
Pf3D7_01_v3	446589	PF3D7_0111800	conserved Plasmodium protein, unknown function	25539	C	CAAT	INDEL	disruptive_inframe_insertion		agt/aATAgt	p.Asn198dup/c.593_595dupATA	1/1	1/1	0/1	0/1	0/1	0/1	0/1	1/1	1/1	0.964286	0.942857	0.847059	0.866667	0.828125	0.88	0.904762	0.959184	0.990826	1	0.69191	0.0283119	0.134377	0.019181	0.114889	0.315314	1	0.266048	2,54	4,66	13,72	6,39	11,53	9,66	8,76	4,94	1108	TRUE	0.136161
Pf3D7_01_v3	450974	PF3D7_0111900	conserved Plasmodium protein, unknown function	1303.19	CA	C,CAA	INDEL,INDEL	upstream_gene_variant,upstream_gene_variant	,	329330	c.-329delT,c.-330dupT	0/1	0/1	0/1	0/1	0/2	0/2	0/1	0/1	0/1	0.481481	0.416667	0.425	0.266667	0.358209	0.347222	0.375	0.461538	0.414141	1	0.572357	0.596105	0.0381217	0.196367	0.145357	0.23379	0.867218	0.495881	28,22,4	35,15,10	46,20,14	33,9,3	43,12,12	47,11,14	65,25,14	56,38,10	58,24,17	FALSE	0.214815
Pf3D7_01_v3	452532	PF3D7_0112000	TatD-like deoxyribonuclease, putative	15461.6	GATAA	G	INDEL	intron_variant			c.388+54_388+57delTTAT	1/1	1/1	0/1	1/1	1/1	1/1	0/1	1/1	0/1	1	0.9375	0.866667	0.928571	0.925373	0.909091	0.857143	0.959459	0.848837	1	0.251436	0.0288934	0.144648	0.156432	0.0765943	0.0195493	0.549675	0.00925345	0,38	3,45	6,39	4,52	5,62	5,50	8,48	3,71	13,73	TRUE	0.151163
Pf3D7_01_v3	471283			762.88	T	C	SNP	intergenic_region			n.471283T>C	0/1	0/1	0/1	0/1	0/1	0/1	0/1	0/1	0/1	0.5	0.245283	0.326923	0.232558	0.205128	0.28	0.297872	0.279412	0.2	1	0.0366033	0.204596	0.0325726	0.024775	0.0743988	0.121002	0.0772803	0.00741911	12,12	40,13	35,17	33,10	31,8	36,14	33,14	49,19	68,17	FALSE	0.3
Pf3D7_01_v3	475318	PF3D7_0112400	unspecified product	35516.9	AT	A	INDEL	upstream_gene_variant		569	n.-569delT	0/1	0/1	0/1	0/1	0/1	0/1	0/1	0/1	0/1	0.641711	0.684685	0.62605	0.609626	0.758794	0.677419	0.681979	0.672727	0.702381	1	0.400444	0.761771	0.593255	0.0142295	0.512456	0.370459	0.548354	0.181876	67120	70152	89149	73114	48151	60126	90193	90185	75177	FALSE	0.117083
Pf3D7_01_v3	479254	PF3D7_0112700	28S ribosomal RNA	9256.89	C	CA	INDEL	non_coding_transcript_exon_variant			n.1998dupA	0/1	0/1	0/1	0/1	0/1	0/1	0/1	0/1	0/1	0.601942	0.669421	0.808	0.705128	0.69	0.743902	0.745763	0.731343	0.635659	1	0.329847	0.000700874	0.161173	0.240418	0.0594947	0.0300218	0.0371387	0.683065	41,62	40,81	24101	23,55	31,69	21,61	30,88	36,98	47,82	FALSE	0.206058
Pf3D7_01_v3	479297	PF3D7_0112700	28S ribosomal RNA	2178.29	T	C	SNP	non_coding_transcript_exon_variant			n.2019T>C	0/1	0/1	0/1	0/1	0/0	0/1	0/1	0/1	0/1	0.261538	0.28	0.290123	0.25	0.112583	0.273438	0.367232	0.187817	0.197802	1	0.795011	0.601699	0.885172	0.00173399	0.888448	0.0635757	0.131935	0.215592	96,34	126,49	115,47	90,30	134,17	93,35	112,65	160,37	146,36	FALSE	0.148956
Pf3D7_01_v3	482617	PF3D7_0112800	Plasmodium exported protein (hyp11), unknown function	3173.05	AT	A,ATT	INDEL,INDEL	frameshift_variant+start_lost,upstream_gene_variant	,	atg/,1	p.Met1fs/c.1delA,c.-1_1insA	0/1	0/2	0/2	0/2	0/1	0/1	0/1	0/2	0/2	0.508475	0.533333	0.480851	0.525714	0.466667	0.475676	0.481061	0.613043	0.573604	1	0.683008	0.61908	0.750309	0.450638	0.599106	0.627227	0.0434204	0.214005	87,56,34	98,57,55	122,62,51	83,42,50	88,45,32	97,59,29	137,74,53	89,72,69	84,59,54	FALSE	0.104569
Pf3D7_01_v3	483599	PF3D7_0112800	Plasmodium exported protein (hyp11), unknown function	14554.9	A	T,AT	SNP,INDEL	upstream_gene_variant,upstream_gene_variant	,	981982	c.-981T>A,c.-982_-981insA	0/2	0/2	1/2	0/2	1/2	0/2	0/2	1/2	0/2	0.775194	0.742424	0.885135	0.778846	0.825	0.746154	0.812155	0.887218	0.829545	1	0.565207	0.0156166	1	0.301701	0.662619	0.474796	0.0201206	0.244015	29,29,71	34,15,83	17,38,93	23,27,54	28,38,94	33,26,71	34,34,113	15,23,95	30,29,117	TRUE	0.112024
Pf3D7_01_v3	484611			1903.25	GTA	G	INDEL	intergenic_region			n.484612_484613delTA	0/1	0/1	0/1	0/0	0/1	0/1	0/1	0/1	0/1	0.183673	0.134831	0.222222	0.0612245	0.254545	0.151515	0.119048	0.203883	0.186441	1	0.427298	0.603847	0.0488867	0.308446	0.674999	0.303223	0.725606	1	80,18	77,12	84,24	46,3	41,14	56,10	74,10	82,21	96,22	FALSE	0.122449
Pf3D7_01_v3	485286			21136.9	CAA	C,CA	INDEL,INDEL	intergenic_region,intergenic_region	,	,	n.485287_485288delAA,n.485288delA	1/2	1/2	1/2	1/2	1/2	1/2	1/2	1/2	1/2	0.775362	0.846154	0.874286	0.840491	0.803797	0.88535	0.829146	0.796954	0.831633	1	0.111716	0.0231487	0.183933	0.569478	0.0124262	0.261407	0.684309	0.206752	31,59,48	28,82,72	22,90,63	26,79,58	31,64,63	18,74,65	34,83,82	40,89,68	33,78,85	TRUE	0.109988
Pf3D7_01_v3	486040	PF3D7_0112900	Plasmodium exported protein, unknown function	2436.29	A	T	SNP	upstream_gene_variant		460	c.-460A>T	0/1	0/1	1/1	1/1	1/1	1/1	0/1	1/1	1/1	0.727273	0.75	1	1	1	1	0.666667	1	0.944444	1	1	0.245098	1	0.0406404	0.0406404	1	0.22807	0.138942	3,8	2,6	0,7	0,3	0,19	0,19	3,6	0,8	1,17	TRUE	0.272727
Pf3D7_01_v3	486230	PF3D7_0112900	Plasmodium exported protein, unknown function	7307.28	AAT	A	INDEL	upstream_gene_variant		269	c.-269_-268delAT	0/1	1/1	0/1	0/1	0/1	1/1	0/1	1/1	0/1	0.793103	0.970588	0.808511	0.777778	0.804878	0.866667	0.816327	0.907407	0.80303	1	0.0417356	1	1	1	0.506178	1	0.180121	1	6,23	1,33	9,38	6,21	8,33	4,26	9,40	5,49	13,53	TRUE	0.177485
Pf3D7_01_v3	488912	PF3D7_0113000	glutamic acid-rich protein (GARP)	53133.9	TTTTTTC	T	INDEL	disruptive_inframe_deletion		aagaaaaaa/aaa	p.Lys333_Lys334del/c.996_1001delGAAAAA	1/1	1/1	1/1	1/1	1/1	1/1	1/1	1/1	1/1	0.965753	0.994186	0.974359	1	0.986301	0.992063	0.995283	1	0.983516	1	0.0976684	0.743255	0.0666185	0.447428	0.221215	0.0433354	0.0227007	0.474128	5141	1171	4152	0,119	2144	1125	1211	0,163	3179	TRUE	0.0342466
Pf3D7_01_v3	490605	PF3D7_0113000	glutamic acid-rich protein (GARP)	1030.68	AAAAAAAAAAAAAAAAATTATATGTTTTTATAGGCTTCAAAAAAAAAAAAAAATTATATGTTTTTATAGGCTTC	A	INDEL	upstream_gene_variant		479	c.-551_-479delGAAGCCTATAAAAACATATAATTTTTTTTTTTTTTTGAAGCCTATAAAAACATATAATTTTTTTTTTTTTTTT	0/1	0/1	0/1	0/1	0/1	0/0	0/0	0/1	0/1	0.304348	0.254545	0.258427	0.186047	0.218182	0.09375	0.147727	0.29	0.211765	1	0.657534	0.68429	0.226334	0.366199	0.00608646	0.0415029	0.8478	0.288136	32,14	41,14	66,23	35,8	43,12	58,6	75,13	71,29	67,18	FALSE	0.210598
Pf3D7_01_v3	491535			13097.9	C	CA	INDEL	intergenic_region			n.491535_491536insA	0/1	0/1	0/1	0/1	0/1	0/1	0/1	0/1	0/1	0.705426	0.75641	0.662722	0.71028	0.684211	0.726667	0.623457	0.698113	0.592593	1	0.348857	0.453967	1	0.788658	0.789949	0.170756	1	0.049646	38,91	38118	57112	31,76	42,91	41109	61101	48111	66,96	FALSE	0.112834
Pf3D7_01_v3	494560	PF3D7_0113100	surface-associated interspersed protein 1.1 (SURFIN 1.1) (SURF1.1)	3019.89	CAT	C	INDEL	upstream_gene_variant		683	c.-683_-682delAT	0/1	0/1	0/1	0/1	0/1	0/1	0/1	0/1	0/1	0.354839	0.2	0.238806	0.344828	0.263158	0.338235	0.287356	0.27451	0.131868	1	0.0553362	0.177841	1	0.268624	0.855723	0.474649	0.297968	0.00149265	40,22	64,16	51,16	38,20	56,20	45,23	62,25	74,28	79,12	FALSE	0.222971
Pf3D7_01_v3	500484	PF3D7_0113100	surface-associated interspersed protein 1.1 (SURFIN 1.1) (SURF1.1)	1991.28	C	CTT,CTTT	INDEL,INDEL	downstream_gene_variant,downstream_gene_variant	,	409409	c.*408_*409insTT,c.*408_*409insTTT	1/2	0/1	0/1	0/1	0/1	0/1	0/1	0/1	0/1	0.933333	0.736842	0.769231	0.545455	0.764706	0.583333	0.740741	0.730769	0.774194	1	0.19601	0.311111	0.0538462	0.338154	0.0276806	0.222496	0.220176	0.242837	1,4,10	5,8,6	3,7,3	5,4,2	4,8,5	10,8,6	7,15,5	7,12,7	7,20,4	TRUE	0.387879
Pf3D7_01_v3	502556	PF3D7_0113200	Plasmodium exported protein, unknown function	21991.9	GTATA	G,GTA	INDEL,INDEL	intron_variant,intron_variant	,	,	c.229-51_229-48delTATA,c.229-51_229-50delTA	1/2	1/2	1/2	1/2	1/2	1/2	1/2	1/2	1/2	0.95122	0.87156	0.877551	0.9125	0.875	0.916667	0.952	0.855072	0.912621	1	0.0802369	0.114707	0.366259	0.122044	0.399642	1	0.0270048	0.391871	4,25,53	14,28,67	12,28,58	7,23,50	13,28,63	9,37,62	6,35,84	20,43,75	9,25,69	TRUE	0.096147
Pf3D7_01_v3	503580	PF3D7_0113200	Plasmodium exported protein, unknown function	6912.89	ATT	*,A	INDEL	upstream_gene_variant		713	c.-714_-713delAA	1/2	1/2	1/2	1/2	1/2	1/2	1/2	1/2	1/2	0.861111	0.939394	1	0.916667	0.931818	1	0.947368	0.952381	0.948052	1	0.431313	0.0129843	0.691296	0.456645	0.0156819	0.253491	0.135536	0.140841	5,8,23	2,5,26	0,8,39	2,7,15	3,9,32	0,13,31	3,9,45	3,7,53	4,17,56	TRUE	0.138889
Pf3D7_01_v3	504345	PF3D7_0113300	Plasmodium exported protein (hyp1), unknown function	1148.93	T	G	SNP	downstream_gene_variant		593	c.*593A>C	0/1	0/1	0/1	0/1	0/1	0/1	0/1	0/1	0/1	0.384615	0.533333	0.277778	0.5	0.454545	0.5	0.444444	0.333333	0.789474	1	0.475697	0.70073	1	1	0.685018	1	1	0.0299593	8,5	7,8	13,5	3,3	6,5	5,5	10,8	16,8	4,15	FALSE	0.404858
Pf3D7_01_v3	504346	PF3D7_0113300	Plasmodium exported protein (hyp1), unknown function	901.71	AT	A,GT	INDEL,INDEL	downstream_gene_variant,downstream_gene_variant	,	591592	c.*591delA,c.*592T>C	0/2	0/1	0/2	0/2	0/2	0/2	0/1	0/2	0/2	0.272727	0.416667	0.277778	0.5	0.4	0.285714	0.375	0.304348	0.764706	1	0.666846	1	0.600032	0.659443	1	0.692449	1	0.018866	8,1,2	7,3,2	13,2,3	3,1,2	6,3,1	5,0,2	10,5,1	16,3,4	4,5,8	FALSE	0.491979
Pf3D7_01_v3	504347	PF3D7_0113300	Plasmodium exported protein (hyp1), unknown function	298.11	T	*,G	SNP	downstream_gene_variant		591	c.*591A>C	0/2	0/1	0/2	0/2	0/2	0/2	0/1	0/2	0/2	0.272727	0.416667	0.277778	0.571429	0.4	0.285714	0.411765	0.318182	0.75	1	0.666846	1	0.332202	0.659443	1	0.688787	1	0.0219919	8,1,2	7,3,2	13,2,3	3,1,3	6,3,1	5,0,2	10,6,1	15,3,4	4,4,8	FALSE	0.477273
Pf3D7_01_v3	508136	PF3D7_0113400	Plasmodium exported protein, unknown function	19254	T	TA	INDEL	downstream_gene_variant		115	c.*115_*116insT	1/1	1/1	1/1	1/1	1/1	1/1	1/1	1/1	1/1	0.924051	0.952381	0.958763	0.916667	0.920455	0.928571	0.989474	0.927007	0.959064	1	0.525432	0.347375	1	1	1	0.0475955	1	0.357043	6,73	4,80	4,93	4,44	7,81	8104	1,94	10127	7164	TRUE	0.0654231
Pf3D7_01_v3	510458	PF3D7_0113400	Plasmodium exported protein, unknown function	10751.2	AAT	A	INDEL	upstream_gene_variant		711	c.-712_-711delAT	1/1	1/1	1/1	1/1	1/1	1/1	1/1	1/1	1/1	1	0.921569	0.933333	1	0.980769	0.886792	0.96875	0.958904	0.9375	1	0.121139	0.135574	1	1	0.0303758	0.512634	0.290009	0.143891	0,44	4,47	4,56	0,20	1,51	6,47	2,62	3,70	4,60	TRUE	0.113208
Pf3D7_01_v3	510824			10630.2	C	CAT	INDEL	intergenic_region			n.510824_510825insAT	1/1	0/1	0/1	0/1	0/1	1/1	0/1	0/1	0/1	0.914894	0.788462	0.807692	0.76	0.795918	0.923077	0.854545	0.795181	0.655738	1	0.0973796	0.155775	0.0552039	0.147836	1	0.377241	0.0868195	0.00231921	4,43	11,41	10,42	12,38	10,39	3,36	8,47	17,66	21,40	TRUE	0.259156
Pf3D7_01_v3	511848	PF3D7_0113600	surface-associated interspersed protein 1.2 (SURFIN 1.2), pseudogene (SURF1.2)	6746.41	T	TTTATATTATA	INDEL	upstream_gene_variant		237	c.-238_-237insTTATATTATA	1/1	0/1	1/1	0/1	1/1	1/1	1/1	1/1	1/1	1	0.851852	0.964286	0.869565	0.961538	1	1	0.981132	1	1	0.03599	0.459016	0.0638889	0.440678	1	1	1	1	0,33	4,23	1,27	3,20	1,25	0,19	0,25	1,52	0,39	TRUE	0.148148
Pf3D7_01_v3	516560	PF3D7_0113600	surface-associated interspersed protein 1.2 (SURFIN 1.2), pseudogene (SURF1.2)	24792	GA	G	INDEL	frameshift_variant		aga/	p.Arg1467fs/c.4399delA	1/1	1/1	1/1	1/1	1/1	1/1	1/1	1/1	1/1	0.956522	0.987952	1	0.984848	0.968421	0.980392	1	0.961538	0.983471	1	0.371132	0.054261	0.401211	0.717696	0.425385	0.039883	1	0.406277	4,88	1,82	0,97	1,65	3,92	2100	0,112	6150	2119	TRUE	0.0434783
Pf3D7_01_v3	520999	PF3D7_0113700	heat shock protein 40, type II (HSP40)	2026.89	TA	T	INDEL	intron_variant			c.111+106delA	0/1	0/1	0/1	0/1	0/1	0/1	0/1	0/1	0/1	0.220339	0.380952	0.352941	0.25	0.333333	0.341463	0.357143	0.388235	0.34	1	0.0756566	0.0984001	0.823131	0.181909	0.135502	0.0769427	0.0452479	0.149769	46,13	39,24	55,30	39,13	52,26	54,28	63,35	52,33	66,34	FALSE	0.167896
Pf3D7_01_v3	524772			65722	A	G	SNP	intergenic_region			n.524772A>G	1/1	1/1	1/1	1/1	1/1	1/1	1/1	1/1	1/1	0.962343	0.972868	0.972028	0.977876	0.973094	0.986842	0.98961	0.989691	0.992908	1	0.613857	0.623467	0.41939	0.604581	0.142145	0.0388129	0.0420971	0.0275901	9230	7251	8278	5221	6217	3225	4381	3288	2280	TRUE	0.0305647
Pf3D7_01_v3	524816			2173.89	AT	A	INDEL	intergenic_region			n.524817delT	0/1	0/1	0/1	0/1	0/1	0/1	0/1	0/1	0/1	0.23622	0.254098	0.292308	0.228261	0.304762	0.285714	0.356688	0.358025	0.25974	1	0.769764	0.325287	1	0.296856	0.387191	0.0373858	0.0287991	0.679522	97,30	91,31	92,38	71,21	73,32	85,34	101,56	104,58	114,40	FALSE	0.121804
Pf3D7_01_v3	526507	PF3D7_0113800	DBL containing protein, unknown function	1028.29	CT	C,CTT	INDEL,INDEL	upstream_gene_variant,upstream_gene_variant	,	599598	c.-599delT,c.-599_-598insT	0/2	0/2	0/2	0/2	0/2	0/2	0/1	0/2	0/1	0.425926	0.550725	0.65	0.555556	0.550725	0.520548	0.466667	0.434211	0.474359	1	0.204677	0.0235846	0.248034	0.204677	0.369321	0.729885	1	0.598965	31,8,15	31,16,22	21,12,27	24,13,17	31,14,24	35,18,20	48,20,22	43,16,17	41,20,17	FALSE	0.224074
Pf3D7_01_v3	526784	PF3D7_0113800	DBL containing protein, unknown function	24597.3	TTTA	T	INDEL	upstream_gene_variant		322	c.-322_-320delTTA	0/1	0/1	0/1	0/1	1/1	0/1	0/1	0/1	1/1	0.876923	0.78	0.884892	0.83	0.892857	0.870504	0.794326	0.887701	0.880503	1	0.0401925	0.852927	0.346331	0.706395	1	0.0741	0.859184	1	16114	33117	16123	17,83	15125	18121	29112	21166	19140	TRUE	0.0969231
Pf3D7_01_v3	529297	PF3D7_0113800	DBL containing protein, unknown function	66732	A	G	SNP	missense_variant	MISSENSE	Aat/Gat	p.Asn731Asp/c.2191A>G	1/1	1/1	1/1	1/1	1/1	1/1	1/1	1/1	1/1	0.986726	0.85044	0.924138	0.887967	0.97482	0.948	0.876081	0.880597	0.914286	1	2.85351e-09	0.000732986	5.98329e-06	0.523341	0.0216728	3.41532e-07	1.57195e-06	0.000182144	3223	51290	22268	27214	7271	13237	43304	32236	27288	TRUE	0.136286
Pf3D7_01_v3	529299	PF3D7_0113800	DBL containing protein, unknown function	12143.9	T	C	SNP	synonymous_variant	SILENT	aaT/aaC	p.Asn731Asn/c.2193T>C	0/1	0/1	0/1	0/1	0/1	0/1	0/1	0/1	0/1	0.231405	0.357746	0.285235	0.302419	0.3125	0.281369	0.393855	0.336806	0.344411	1	0.00111366	0.168595	0.0830367	0.0406132	0.221887	3.02705e-05	0.00927369	0.00404444	186,56	228127	213,85	173,75	198,90	189,74	217141	191,97	217114	FALSE	0.16245
Pf3D7_01_v3	533434	PF3D7_0113800	DBL containing protein, unknown function	570.11	GAGAGTGATGATA	G	INDEL	disruptive_inframe_deletion		gagagtgatgataat/gat	p.Glu2021_Asn2025delinsAsp/c.6063_6074delGAGTGATGATAA	0/1	0/1	0/1	0/1	0/1	0/1	0/1	0/0	0/1	0.3	0.0666667	0.133333	0.142857	0.3	0.176471	0.0952381	0	0.333333	1	0.266798	0.357708	0.614625	1	0.638188	0.295514	0.015444	1	7,3	14,1	13,2	12,2	7,3	14,3	19,2	27,0	6,3	FALSE	0.3
Pf3D7_01_v3	536485	PF3D7_0113800	DBL containing protein, unknown function	3078.08	TAA	T	INDEL	downstream_gene_variant		135	c.*135_*136delAA	1/1	1/1	1/1	1/1	1/1	1/1	0/1	1/1	1/1	1	0.967742	1	1	1	0.9375	0.925926	0.957895	0.980198	1	0.496653	1	1	1	0.121287	0.0419957	0.297475	0.535838	0,57	2,60	0,85	0,35	0,84	4,60	6,75	4,91	2,99	TRUE	0.0740741
Pf3D7_01_v3	536925	PF3D7_0113800	DBL containing protein, unknown function	1293.29	CA	C,CAA	INDEL,INDEL	downstream_gene_variant,downstream_gene_variant	,	575576	c.*575delA,c.*575_*576insA	0/1	0/1	0/2	0/2	0/1	0/1	0/2	0/0	0/1	0.421053	0.382979	0.481132	0.373737	0.455882	0.476636	0.446281	0.245763	0.37594	1	0.639383	0.453155	0.536764	0.737519	0.546905	0.769126	0.0117155	0.557476	44,16,16	58,21,15	55,21,30	62,17,20	37,22,9	56,28,23	67,25,29	89,16,13	83,27,23	FALSE	0.17529
Pf3D7_01_v3	536930	PF3D7_0113800	DBL containing protein, unknown function	568.74	A	C	SNP	downstream_gene_variant		579	c.*579A>C	0/0	0/0	0/0	0/0	0/0	0/0	0/0	0/1	0/0	0	0	0	0	0	0	0	0.366667	0.130435	1	1	1	1	1	1	1	4.94644e-12	0.000216861	79,0	102,0	115,0	102,0	72,0	111,0	131,0	76,44	120,18	FALSE	0.366667
Pf3D7_01_v3	537030	PF3D7_0113800	DBL containing protein, unknown function	28458.5	TAAA	T,TA	INDEL,INDEL	downstream_gene_variant,downstream_gene_variant	,	680681	c.*680_*682delAAA,c.*681_*682delAA	1/2	2/2	1/2	1/2	1/2	1/2	1/2	1/2	1/2	0.93	0.931818	0.921569	0.925	0.943396	0.990826	0.934911	0.981481	0.969231	1	1	1	1	0.778675	0.0293095	1	0.046661	0.216455	7,14,79	6,3,79	8,17,77	6,12,62	6,19,81	1,19,89	11,23,135	3,22,137	4,16,110	TRUE	0.0608257
Pf3D7_01_v3	537778	PF3D7_0113900	Plasmodium exported protein (hyp8), unknown function (GEXP10)	62401.9	G	GAAAAA,GAAAAAA	INDEL,INDEL	splice_region_variant+intron_variant,splice_region_variant+intron_variant	,	,	c.70-12_70-8dupTTTTT,c.70-13_70-8dupTTTTTT	1/2	1/2	1/2	1/2	1/2	1/2	1/2	1/2	1/2	1	0.99095	0.968254	0.980769	0.987552	0.982249	0.989529	0.9875	0.987755	1	0.509686	0.032259	0.114712	0.275321	0.247911	0.501488	0.274746	0.27765	0,65,99	2,81,138	6,68,115	3,66,87	3,97,141	3,62,104	2,71,118	3101136	3,92,150	TRUE	0.031746
Pf3D7_01_v3	543208	PF3D7_0114000	exported protein family 1 (EPF1)	14848.7	AGAGGTTAAAAGAAGAAGAAGAGAGGAGGTTAAAAGAAGAAGAAGAGAG	A	INDEL	conservative_inframe_deletion		gagaggaggttaaaagaagaagaagagaggaggttaaaagaagaagaa/	p.Glu221_Glu236del/c.661_708delGAGAGGAGGTTAAAAGAAGAAGAAGAGAGGAGGTTAAAAGAAGAAGAA	0/1	0/1	0/1	0/1	0/1	0/1	0/1	0/1	0/1	0.686441	0.676692	0.557377	0.648352	0.575758	0.626263	0.544218	0.710744	0.566038	1	0.89275	0.0461749	0.656493	0.119008	0.389698	0.0226391	0.778092	0.0722185	37,81	43,90	54,68	32,59	42,57	37,62	67,80	35,86	46,60	FALSE	0.142223
Pf3D7_01_v3	548075	PF3D7_0114100	Pfmc-2TM Maurer's cleft two transmembrane protein (MC-2TM)	31370.9	T	TC	INDEL	frameshift_variant		aat/aGat	p.Asn71fs/c.211_212insG	0/1	0/1	0/1	0/1	0/1	0/1	0/1	0/1	0/1	0.394068	0.355172	0.355212	0.32567	0.304	0.355932	0.396067	0.332226	0.375887	1	0.366097	0.402917	0.133819	0.0452546	0.446933	1	0.147723	0.716936	143,93	187103	167,92	176,85	174,76	152,84	215141	201100	176106	FALSE	0.0900678
Pf3D7_01_v3	549249	PF3D7_0114100	Pfmc-2TM Maurer's cleft two transmembrane protein (MC-2TM)	1867.19	C	A	SNP	upstream_gene_variant		869	c.-869G>T	0/1	0/0	0/1	1/1	0/1	0/1	0/1	0/1	0/1	0.833333	0	0.5	1	0.705882	0.555556	0.375	0.307692	0.529412	1	0.047619	0.306943	1	1	0.58042	0.137529	0.0572755	0.340129	1,5	4,0	5,5	0,4	5,12	4,5	5,3	9,4	8,9	TRUE	0.833333
Pf3D7_01_v3	549252	PF3D7_0114100	Pfmc-2TM Maurer's cleft two transmembrane protein (MC-2TM)	3133.57	G	A	SNP	upstream_gene_variant		872	c.-872C>T	0/1	0/1	0/1	1/1	0/1	0/1	0/1	0/1	0/1	0.9	0.428571	0.666667	1	0.761905	0.636364	0.636364	0.470588	0.619048	1	0.100679	0.323308	1	0.634209	0.310777	0.310777	0.0415395	0.205481	1,9	4,3	4,8	0,6	5,16	4,7	4,7	9,8	8,13	TRUE	0.471429
Pf3D7_01_v3	549260	PF3D7_0114100	Pfmc-2TM Maurer's cleft two transmembrane protein (MC-2TM)	4018.86	G	A	SNP	upstream_gene_variant		880	c.-880C>T	0/1	0/1	0/1	1/1	0/1	0/1	0/1	0/1	0/1	0.916667	0.5	0.666667	1	0.826087	0.714286	0.692308	0.55	0.714286	1	0.108875	0.31677	1	0.639943	0.330435	0.321739	0.0496289	0.233181	1,11	4,4	4,8	0,6	4,19	4,10	4,9	9,11	8,20	TRUE	0.416667
Pf3D7_01_v3	549284	PF3D7_0114100	Pfmc-2TM Maurer's cleft two transmembrane protein (MC-2TM)	9540.33	T	A	SNP	upstream_gene_variant		904	c.-904A>T	1/1	0/1	0/1	1/1	0/1	0/1	0/1	0/1	0/1	1	0.894737	0.826087	1	0.914286	0.9	0.9	0.8	0.916667	1	0.208537	0.108527	1	0.276316	0.220674	0.253394	0.035957	0.300814	0,22	2,17	4,19	0,19	3,32	2,18	3,27	7,28	4,44	TRUE	0.2
Pf3D7_01_v3	549643	PF3D7_0114200	exported protein family 3 (EPF3)	17349.6	G	GA,GAA	INDEL,INDEL	downstream_gene_variant,downstream_gene_variant	,	932932	c.*932_*933insT,c.*932_*933insTT	0/1	1/2	0/1	0/1	0/1	0/1	1/2	0/1	0/1	0.767857	0.872881	0.823529	0.835165	0.757576	0.842593	0.843137	0.818792	0.8	1	0.0403069	0.340164	0.292133	0.872577	0.177119	0.152394	0.352114	0.545597	26,75,11	15,84,19	24,94,18	15,61,15	24,70,5	17,80,11	24,102,27	27,106,16	30,101,19	TRUE	0.105024
Pf3D7_01_v3	550307	PF3D7_0114200	exported protein family 3 (EPF3)	14267.1	GAAAAAAA	G,GA,GAA	INDEL,INDEL,INDEL	downstream_gene_variant,downstream_gene_variant,downstream_gene_variant	,,	268267266	c.*262_*268delTTTTTTT,c.*262_*267delTTTTTT,c.*262_*266delTTTTT	1/3	1/3	2/3	1/3	2/3	2/3	1/3	1/3	1/3	0.918919	0.979592	0.946429	0.978723	1	0.924528	0.985915	0.984127	1	1	0.310164	0.679086	0.315937	0.0733053	1	0.115265	0.141679	0.0426679	3,8,5,21	1,18,11,19	3,15,16,22	1,17,10,19	0,16,13,21	4,15,14,20	1,24,12,34	1,18,14,30	0,30,14,23	TRUE	0.0810811
Pf3D7_01_v3	553976	PF3D7_0114300	exported protein family 4, pseudogene (EPF4)	2153.26	CA	C,CAA,CAAA	INDEL,INDEL,INDEL	downstream_gene_variant,downstream_gene_variant,downstream_gene_variant	,,	180181181	c.*180delA,c.*180_*181insA,c.*180_*181insAA	0/3	0/3	0/2	1/2	0/2	0/2	0/2	0/2	0/3	0.6	0.7	0.736842	0.894737	0.708333	0.71875	0.775	0.558824	0.742857	1	0.570652	0.280714	0.0422448	0.551225	0.403619	0.165544	0.79512	0.271866	10,1,7,7	9,4,9,8	10,1,17,10	2,6,10,1	7,4,7,6	9,2,13,8	9,2,23,6	15,7,7,5	9,5,10,11	TRUE	0.294737
Pf3D7_01_v3	554572	PF3D7_0114400	erythrocyte membrane protein 1 (PfEMP1), exon 2, pseudogene (VAR)	7275.89	A	AT	INDEL	frameshift_variant		aat/aaAt	p.Asn289fs/c.866dupA	0/1	0/1	0/1	0/1	0/1	0/1	0/1	0/1	0/1	0.623188	0.738636	0.561905	0.796296	0.7625	0.712644	0.762712	0.603448	0.666667	1	0.164759	0.436451	0.0478858	0.0751011	0.302599	0.0465137	0.876366	0.621227	26,43	23,65	46,59	11,43	19,61	25,62	28,90	46,70	32,64	FALSE	0.173108
Pf3D7_01_v3	555445	PF3D7_0114400	erythrocyte membrane protein 1 (PfEMP1), exon 2, pseudogene (VAR)	21245	TAA	T,TA	INDEL,INDEL	upstream_gene_variant,upstream_gene_variant	,	7,8	c.-8_-7delTT,c.-8delT	1/2	1/2	1/2	1/2	1/2	1/2	1/2	1/2	1/2	0.894273	0.875	0.861004	0.845794	0.791469	0.825472	0.806557	0.850694	0.786611	1	0.567034	0.273198	0.155538	0.0035443	0.039307	0.00759266	0.149582	0.0016033	24,75,128	31,72,145	36,64,159	33,68,113	44,63,104	37,67,108	59,86,160	43,95,150	51,79,109	TRUE	0.107662
Pf3D7_01_v3	555900	PF3D7_0114400	erythrocyte membrane protein 1 (PfEMP1), exon 2, pseudogene (VAR)	4607.87	CATAT	C,CAT	INDEL,INDEL	upstream_gene_variant,upstream_gene_variant	,	462464	c.-465_-462delATAT,c.-465_-464delAT	2/2	1/2	2/2	1/2	0/2	0/2	1/2	2/2	0/2	0.925926	1	0.894737	0.8	0.636364	0.857143	0.818182	0.903226	0.75	1	0.504348	1	0.291392	0.0289447	0.641273	0.387967	1	0.142952	2,4,21	0,5,14	2,2,15	2,3,5	8,3,11	3,4,14	4,5,13	3,2,26	7,3,18	TRUE	0.289562
Pf3D7_01_v3	557608	PF3D7_0114500	Plasmodium exported protein (hyp10), unknown function	15571.5	CATAT	C,CAT	INDEL,INDEL	downstream_gene_variant,downstream_gene_variant	,	592590	c.*589_*592delATAT,c.*589_*590delAT	2/2	0/2	1/2	1/2	1/2	1/2	1/2	2/2	2/2	1	0.881356	0.985507	0.96	0.934426	0.92	1	1	0.9625	1	0.0139836	1	0.324675	0.123096	0.0541937	1	1	0.278279	0,4,48	7,6,46	1,12,56	1,5,19	4,9,48	4,6,40	0,14,50	0,4,58	3,5,72	TRUE	0.118644
Pf3D7_01_v3	557868	PF3D7_0114500	Plasmodium exported protein (hyp10), unknown function	702.81	AT	A,ATT	INDEL,INDEL	downstream_gene_variant,downstream_gene_variant	,	332331	c.*332delA,c.*331_*332insA	0/2	0/1	0/1	0/1	0/1	0/1	0/1	0/1	0/1	0.5625	0.36	0.370968	0.5	0.30303	0.306122	0.383333	0.257576	0.413333	1	0.109749	0.084398	0.777153	0.0463942	0.0365544	0.124968	0.00637876	0.204098	14,6,12	32,11,7	39,19,4	10,6,4	23,7,3	34,10,5	37,16,7	49,15,2	44,27,4	FALSE	0.304924
Pf3D7_01_v3	558207	PF3D7_0114500	Plasmodium exported protein (hyp10), unknown function	24278.9	A	AAT	INDEL	frameshift_variant		ttt/ttATt	p.Phe109fs/c.326_327insAT	1/1	1/1	1/1	1/1	1/1	1/1	1/1	1/1	1/1	0.9	0.922078	0.917526	0.948718	0.918919	0.924731	0.917293	0.954198	0.976562	1	0.781154	0.79416	0.36905	0.782859	0.597996	0.804589	0.156214	0.0239167	8,72	6,71	8,89	4,74	6,68	7,86	11122	6125	3125	TRUE	0.0765625
Pf3D7_01_v3	559429	PF3D7_0114500	Plasmodium exported protein (hyp10), unknown function	19786.9	T	G	SNP	upstream_gene_variant		721	c.-721A>C	0/1	0/1	0/1	0/1	0/1	0/1	0/1	0/1	0/1	0.576271	0.563492	0.446154	0.37037	0.420455	0.491803	0.443787	0.544872	0.561111	1	0.897276	0.0430243	0.0140398	0.0344698	0.198357	0.0310382	0.624907	0.812109	50,68	55,71	72,58	34,20	51,37	62,60	94,75	71,85	79101	FALSE	0.205901
Pf3D7_01_v3	560200	PF3D7_0114600	stevor, pseudogene,PIR protein, pseudogene	17439.9	G	A	SNP	downstream_gene_variant		274	c.*274C>T	0/1	0/1	0/1	0/1	0/1	0/1	0/1	0/1	0/1	0.298387	0.453608	0.335664	0.317073	0.438849	0.35	0.337079	0.416667	0.431818	1	0.0241399	0.598465	0.877344	0.0216137	0.430183	0.531762	0.0490903	0.0216	87,37	53,44	95,48	56,26	78,61	91,49	118,60	98,70	100,76	FALSE	0.155221
Pf3D7_01_v3	560206	PF3D7_0114600	stevor, pseudogene,PIR protein, pseudogene	20067.9	G	A	SNP	downstream_gene_variant		268	c.*268C>T	0/1	0/1	0/1	0/1	0/1	0/1	0/1	0/1	0/1	0.376068	0.549451	0.442623	0.413333	0.515152	0.410853	0.401235	0.468354	0.472222	1	0.0168242	0.357197	0.650558	0.0305699	0.603146	0.710049	0.140171	0.119578	73,44	41,50	68,54	44,31	64,68	76,53	97,65	84,74	95,85	FALSE	0.173382
Pf3D7_01_v3	560211	PF3D7_0114600	stevor, pseudogene,PIR protein, pseudogene	20961.9	A	T	SNP	downstream_gene_variant		263	c.*263T>A	0/1	0/1	0/1	0/1	0/1	0/1	0/1	0/1	0/1	0.375	0.541667	0.433071	0.449275	0.514706	0.429688	0.411765	0.49375	0.463542	1	0.0191181	0.366876	0.356505	0.0321704	0.437385	0.544602	0.0524387	0.128591	75,45	44,52	72,55	38,31	66,70	73,55	100,70	81,79	103,89	FALSE	0.166667
Pf3D7_01_v3	560215	PF3D7_0114600	stevor, pseudogene,PIR protein, pseudogene	23946.9	T	G	SNP	downstream_gene_variant		259	c.*259A>C	0/1	0/1	0/1	0/1	0/1	0/1	0/1	0/1	0/1	0.395349	0.576923	0.474453	0.481013	0.542254	0.437956	0.448087	0.505882	0.490099	1	0.00818336	0.216862	0.249706	0.0204827	0.534414	0.415915	0.0617101	0.112851	78,51	44,60	72,65	41,38	65,77	77,60	101,82	84,86	103,99	FALSE	0.181574
Pf3D7_01_v3	560223	PF3D7_0114600	stevor, pseudogene,PIR protein, pseudogene	26564.9	T	A	SNP	downstream_gene_variant		251	c.*251A>T	0/1	0/1	0/1	0/1	0/1	0/1	0/1	0/1	0/1	0.456	0.63964	0.532847	0.523256	0.547297	0.478571	0.486188	0.516854	0.509804	1	0.0059309	0.219231	0.400477	0.145915	0.805262	0.642095	0.350497	0.364792	68,57	40,71	64,73	41,45	67,81	73,67	93,88	86,92	100104	FALSE	0.18364
Pf3D7_01_v3	560225	PF3D7_0114600	stevor, pseudogene,PIR protein, pseudogene	26494.9	A	C	SNP	downstream_gene_variant		249	c.*249T>G	0/1	0/1	0/1	0/1	0/1	0/1	0/1	0/1	0/1	0.487179	0.669811	0.548872	0.60274	0.57554	0.5	0.502857	0.523256	0.52	1	0.00678044	0.374986	0.136442	0.168368	0.89877	0.812131	0.55178	0.641627	60,57	35,71	60,73	29,44	59,80	65,65	87,88	82,90	96104	FALSE	0.182632
Pf3D7_01_v3	560365	PF3D7_0114600	stevor, pseudogene,PIR protein, pseudogene	57951.9	A	G	SNP	downstream_gene_variant		109	c.*109T>C	0/1	0/1	0/1	0/1	0/1	0/1	0/1	0/1	0/1	0.582645	0.637168	0.628099	0.68984	0.621622	0.622951	0.65	0.687879	0.582192	1	0.255491	0.352398	0.0265315	0.395114	0.404195	0.110311	0.0104531	1	101141	82144	90152	58129	84138	92152	105195	103227	122170	FALSE	0.107195
Pf3D7_01_v3	560367	PF3D7_0114600	stevor, pseudogene,PIR protein, pseudogene	57064.9	T	G	SNP	downstream_gene_variant		107	c.*107A>C	0/1	0/1	0/1	0/1	0/1	0/1	0/1	0/1	0/1	0.591489	0.636771	0.624473	0.693989	0.618182	0.627119	0.646465	0.686154	0.576923	1	0.338013	0.509391	0.0319388	0.566548	0.450722	0.208017	0.0250594	0.788871	96139	81142	89148	56127	84136	88148	105192	102223	121165	FALSE	0.1025
Pf3D7_01_v3	561819	PF3D7_0114600	stevor, pseudogene,PIR protein, pseudogene	11160.7	AT	*,A	INDEL	upstream_gene_variant		286	c.-286delA	1/2	0/2	1/2	0/2	0/2	1/2	1/2	0/2	1/2	0.955224	0.823529	0.891892	0.914286	0.885246	0.969697	0.942857	0.928571	0.9	1	0.0291709	0.21441	0.41029	0.191561	1	1	0.741488	0.271048	3,12,52	9,2,40	8,10,56	3,2,30	7,7,47	2,14,50	4,9,57	7,6,85	13,16,101	TRUE	0.131694
Pf3D7_01_v3	562261	PF3D7_0114600	stevor, pseudogene,PIR protein, pseudogene	15951.2	C	A	SNP	upstream_gene_variant		727	c.-727G>T	0/0	1/1	1/1	1/1	1/1	0/0	0/0	0/0	0/0	0	1	0.985714	1	1	0	0	0	0	1	7.50553e-70	1.73805e-71	2.03125e-53	1.27662e-65	1	1	1	1	114,0	0,120	2138	0,72	0,106	121,0	181,0	155,0	170,0	TRUE	1
Pf3D7_01_v3	565043	PF3D7_0114700	rifin,PIR protein (RIF)	15620.7	CAA	C,CA	INDEL,INDEL	upstream_gene_variant,upstream_gene_variant	,	202203	c.-203_-202delTT,c.-203delT	0/2	1/2	1/2	1/2	0/2	0/2	1/2	1/2	1/2	0.769231	0.824561	0.894309	0.898734	0.84	0.824742	0.813953	0.863636	0.845638	1	0.38067	0.0221669	0.0396329	0.271784	0.368454	0.420925	0.0751289	0.168995	21,19,51	20,16,78	13,22,88	8,12,59	16,11,73	17,8,72	32,33,107	18,19,95	23,22,104	TRUE	0.129503
Pf3D7_01_v3	568894	PF3D7_0114800	Plasmodium exported protein (hyp7), unknown function	22271.5	GTATA	G,GTA	INDEL,INDEL	downstream_gene_variant,downstream_gene_variant	,	590588	c.*587_*590delTATA,c.*587_*588delTA	1/2	2/2	2/2	2/2	2/2	1/2	0/2	2/2	1/2	0.969388	0.971831	0.932584	1	0.957746	0.947368	0.878788	0.963636	0.921569	1	1	0.313136	0.552142	0.696547	0.700496	0.0286078	1	0.214478	3,9,86	2,2,67	6,8,75	0,5,48	3,5,63	4,9,63	12,6,81	4,7,99	8,12,82	TRUE	0.0905999
Pf3D7_01_v3	569357	PF3D7_0114800	Plasmodium exported protein (hyp7), unknown function	187.49	AAAAT	A	INDEL	downstream_gene_variant		127	c.*124_*127delATTT	0/1	0/0	0/0	0/1	0/1	0/0	0/1	0/1	0/1	0.583333	0.0714286	0.105263	0.166667	0.388889	0.153846	0.210526	0.26087	0.264706	1	0.00933638	0.0117775	0.151584	0.457172	0.0414053	0.0563638	0.0786022	0.0769344	5,7	13,1	17,2	5,1	11,7	11,2	15,4	17,6	25,9	FALSE	0.511905
Pf3D7_01_v3	571897	PF3D7_0114900	Plasmodium exported protein, unknown function, pseudogene	7706.5	A	AT,ATT	INDEL,INDEL	downstream_gene_variant,downstream_gene_variant	,	237237	c.*237_*238insA,c.*237_*238insAA	1/2	0/1	0/1	0/1	0/1	1/2	0/1	0/1	0/1	0.768116	0.60396	0.685185	0.630769	0.686747	0.75	0.675862	0.612069	0.581395	1	0.0308497	0.304425	0.0922337	0.280654	0.858336	0.200065	0.0355206	0.0122192	16,35,18	40,35,26	34,45,29	24,24,17	26,37,20	27,45,36	47,68,30	45,48,23	54,47,28	TRUE	0.186721
Pf3D7_01_v3	577331	PF3D7_0115000	surface-associated interspersed protein 1.3 (SURFIN 1.3) (SURF1.3)	1562.82	CT	C	INDEL	upstream_gene_variant		372	c.-372delT	0/1	0/1	0/1	0/1	0/1	0/1	0/1	0/1	0/1	0.254902	0.327273	0.388889	0.526316	0.446429	0.296296	0.347826	0.338235	0.362069	1	0.522226	0.173796	0.0141562	0.045018	0.667996	0.267007	0.420495	0.300662	38,13	37,18	44,28	18,20	31,25	38,16	60,32	45,23	37,21	FALSE	0.271414
Pf3D7_01_v3	578766	PF3D7_0115000	surface-associated interspersed protein 1.3 (SURFIN 1.3) (SURF1.3)	4117.25	TG	T	INDEL	frameshift_variant		gca/	p.Ala302fs/c.904delG	0/1	0/1	0/1	0/1	0/1	0/1	0/1	0/0	0/1	0.113744	0.139785	0.103586	0.119266	0.0716981	0.128319	0.10989	0.0625	0.121569	1	0.416596	0.764902	0.88145	0.14681	0.662769	0.885552	0.0493522	0.885539	187,24	240,39	225,26	192,26	246,19	197,29	243,30	255,17	224,31	FALSE	0.0512441
Pf3D7_01_v3	578780	PF3D7_0115000	surface-associated interspersed protein 1.3 (SURFIN 1.3) (SURF1.3)	8355.93	A	G	SNP	missense_variant	MISSENSE	gAt/gGt	p.Asp306Gly/c.917A>G	0/1	0/1	0/1	0/1	0/1	0/1	0/1	0/1	0/1	0.174888	0.174497	0.12782	0.176991	0.111111	0.1625	0.135135	0.110345	0.144487	1	1	0.161851	1	0.0512906	0.803899	0.219389	0.0394564	0.384419	184,39	246,52	232,34	186,40	248,31	201,39	256,40	258,32	225,38	FALSE	0.0645431
Pf3D7_01_v3	580388	PF3D7_0115000	surface-associated interspersed protein 1.3 (SURFIN 1.3) (SURF1.3)	8947.93	C	G	SNP	missense_variant	MISSENSE	Caa/Gaa	p.Gln793Glu/c.2377C>G	0/1	0/1	0/1	0/1	0/1	0/1	0/1	0/1	0/1	0.292683	0.515152	0.403846	0.403509	0.491525	0.423077	0.5	0.452055	0.466667	1	0.028205	0.284768	0.291323	0.0629649	0.278234	0.0436584	0.112554	0.0988634	29,12	32,34	31,21	34,23	30,29	30,22	32,32	40,33	32,28	FALSE	0.222469
Pf3D7_01_v3	580396	PF3D7_0115000	surface-associated interspersed protein 1.3 (SURFIN 1.3) (SURF1.3)	9460.93	A	C	SNP	missense_variant	MISSENSE	aaA/aaC	p.Lys795Asn/c.2385A>C	0/1	0/1	0/1	0/1	0/1	0/1	0/1	0/1	0/1	0.292683	0.522388	0.444444	0.396552	0.5	0.464286	0.523077	0.452055	0.483871	1	0.0274942	0.142314	0.393543	0.042501	0.0970769	0.0267678	0.112554	0.0663788	29,12	32,35	30,24	35,23	30,30	30,26	31,34	40,33	32,30	FALSE	0.230394
Pf3D7_01_v3	580397	PF3D7_0115000	surface-associated interspersed protein 1.3 (SURFIN 1.3) (SURF1.3)	9463.93	G	A	SNP	missense_variant	MISSENSE	Gtt/Att	p.Val796Ile/c.2386G>A	0/1	0/1	0/1	0/1	0/1	0/1	0/1	0/1	0/1	0.292683	0.522388	0.444444	0.396552	0.508475	0.464286	0.523077	0.452055	0.483871	1	0.0274942	0.142314	0.393543	0.0400311	0.0970769	0.0267678	0.112554	0.0663788	29,12	32,35	30,24	35,23	29,30	30,26	31,34	40,33	32,30	FALSE	0.230394
Pf3D7_01_v3	580440	PF3D7_0115000	surface-associated interspersed protein 1.3 (SURFIN 1.3) (SURF1.3)	19839.9	A	G	SNP	missense_variant	MISSENSE	aAa/aGa	p.Lys810Arg/c.2429A>G	0/1	0/1	0/1	0/1	0/1	0/1	0/1	0/1	0/1	0.388889	0.511278	0.417391	0.454545	0.47541	0.537815	0.506494	0.48062	0.455285	1	0.0688645	0.684078	0.340318	0.230357	0.0328783	0.0776204	0.188863	0.350994	66,42	65,68	67,48	60,50	64,58	55,64	76,78	67,62	67,56	FALSE	0.148926
Pf3D7_01_v3	580443	PF3D7_0115000	surface-associated interspersed protein 1.3 (SURFIN 1.3) (SURF1.3)	19763.9	G	A	SNP	missense_variant	MISSENSE	aGg/aAg	p.Arg811Lys/c.2432G>A	0/1	0/1	0/1	0/1	0/1	0/1	0/1	0/1	0/1	0.381818	0.492754	0.410256	0.438596	0.471545	0.520325	0.484472	0.473684	0.427481	1	0.0947269	0.685611	0.416925	0.186141	0.0360975	0.106224	0.155375	0.511635	68,42	70,68	69,48	64,50	65,58	59,64	83,78	70,63	75,56	FALSE	0.138507
Pf3D7_01_v3	580587	PF3D7_0115000	surface-associated interspersed protein 1.3 (SURFIN 1.3) (SURF1.3)	8532.93	A	T	SNP	missense_variant	MISSENSE	aAt/aTt	p.Asn859Ile/c.2576A>T	0/1	0/1	0/1	0/1	0/1	0/1	0/1	0/1	0/1	0.655172	0.454545	0.465753	0.607843	0.415385	0.419355	0.489583	0.5	0.541667	1	0.0305858	0.0350491	0.691687	0.0111243	0.011036	0.0654159	0.0662151	0.212461	20,38	36,30	39,34	20,31	38,27	36,26	49,47	46,46	33,39	FALSE	0.239788
Pf3D7_01_v3	580617	PF3D7_0115000	surface-associated interspersed protein 1.3 (SURFIN 1.3) (SURF1.3)	1751.63	T	A	SNP	missense_variant	MISSENSE	gTa/gAa	p.Val869Glu/c.2606T>A	1/1	0/1	1/1	1/1	0/1	1/1	1/1	1/1	0/1	1	0.833333	1	1	0.375	1	1	1	0.333333	1	1	1	1	0.030969	1	1	1	0.0277722	0,6	1,5	0,6	0,4	5,3	0,6	0,10	0,9	6,3	TRUE	0.666667
Pf3D7_01_v3	581059	PF3D7_0115000	surface-associated interspersed protein 1.3 (SURFIN 1.3) (SURF1.3)	31813.6	T	C	SNP	synonymous_variant	SILENT	tcT/tcC	p.Ser1016Ser/c.3048T>C	1/1	0/1	0/1	0/1	0/1	0/1	0/1	0/1	0/1	0.958904	0.84	0.796117	0.898734	0.859813	0.826087	0.814815	0.789474	0.876289	1	0.0113698	0.00161282	0.213346	0.0410437	0.0123206	0.0027755	0.0013314	0.0986359	3,70	20105	21,82	8,71	15,92	16,76	25110	20,75	12,85	TRUE	0.16943
Pf3D7_01_v3	581092	PF3D7_0115000	surface-associated interspersed protein 1.3 (SURFIN 1.3) (SURF1.3)	47792.9	A	G	SNP	synonymous_variant	SILENT	gaA/gaG	p.Glu1027Glu/c.3081A>G	0/1	0/1	0/1	0/1	0/1	0/1	0/1	0/1	0/1	0.896226	0.835165	0.795455	0.891667	0.81875	0.834532	0.817204	0.783951	0.831325	1	0.166162	0.0318896	1	0.114049	0.194121	0.09145	0.0200458	0.157896	11,95	30152	36140	13107	29131	23116	34152	35127	28138	FALSE	0.112276
Pf3D7_01_v3	581098	PF3D7_0115000	surface-associated interspersed protein 1.3 (SURFIN 1.3) (SURF1.3)	48251.9	T	C	SNP	synonymous_variant	SILENT	agT/agC	p.Ser1029Ser/c.3087T>C	0/1	0/1	0/1	0/1	0/1	0/1	0/1	0/1	0/1	0.854701	0.804124	0.744565	0.867188	0.783133	0.7875	0.785714	0.762431	0.790698	1	0.285653	0.0296767	0.853982	0.163586	0.161988	0.138521	0.0557867	0.215264	17100	38156	47137	17111	36130	34126	42154	43138	36136	FALSE	0.110136
Pf3D7_01_v3	581122	PF3D7_0115000	surface-associated interspersed protein 1.3 (SURFIN 1.3) (SURF1.3)	10182.9	T	C	SNP	synonymous_variant	SILENT	tgT/tgC	p.Cys1037Cys/c.3111T>C	0/1	0/1	0/1	0/1	0/1	0/1	0/1	0/1	0/1	0.245098	0.144404	0.213058	0.156425	0.188755	0.198276	0.146789	0.225	0.191057	1	0.00638036	0.445188	0.0414647	0.167317	0.248817	0.00566521	0.663596	0.169268	154,50	237,40	229,62	151,28	202,47	186,46	279,48	217,63	199,47	FALSE	0.100694
Pf3D7_01_v3	581134	PF3D7_0115000	surface-associated interspersed protein 1.3 (SURFIN 1.3) (SURF1.3)	77044.9	A	G	SNP	synonymous_variant	SILENT	ttA/ttG	p.Leu1041Leu/c.3123A>G	0/1	0/1	0/1	0/1	0/1	0/1	0/1	0/1	0/1	0.702586	0.780731	0.716511	0.786408	0.781818	0.728938	0.79941	0.745928	0.770609	1	0.0446265	0.775694	0.049313	0.0516051	0.552458	0.00939935	0.283241	0.0859304	69163	66235	91230	44162	60215	74199	68271	78229	64215	FALSE	0.0968238
Pf3D7_01_v3	581147	PF3D7_0115000	surface-associated interspersed protein 1.3 (SURFIN 1.3) (SURF1.3)	80917.9	T	C	SNP	missense_variant	MISSENSE	Tat/Cat	p.Tyr1046His/c.3136T>C	0/1	0/1	0/1	0/1	0/1	0/1	0/1	0/1	0/1	0.665428	0.719403	0.683616	0.708861	0.743421	0.708197	0.741047	0.709677	0.737013	1	0.155887	0.665983	0.337288	0.0434254	0.279762	0.0418729	0.252469	0.067687	90179	94241	112242	69168	78226	89216	94269	99242	81227	FALSE	0.0779935
Pf3D7_01_v3	581148	PF3D7_0115000	surface-associated interspersed protein 1.3 (SURFIN 1.3) (SURF1.3)	80277.9	A	C	SNP	missense_variant	MISSENSE	tAt/tCt	p.Tyr1046Ser/c.3137A>C	0/1	0/1	0/1	0/1	0/1	0/1	0/1	0/1	0/1	0.664179	0.717718	0.684507	0.705128	0.741722	0.701342	0.738162	0.709677	0.733553	1	0.181677	0.604829	0.337629	0.0435846	0.365876	0.0510776	0.251559	0.0819855	90178	94239	112243	69165	78224	89209	94265	99242	81223	FALSE	0.0775427
Pf3D7_01_v3	581155	PF3D7_0115000	surface-associated interspersed protein 1.3 (SURFIN 1.3) (SURF1.3)	73283.9	A	G	SNP	synonymous_variant	SILENT	gaA/gaG	p.Glu1048Glu/c.3144A>G	0/1	0/1	0/1	0/1	0/1	0/1	0/1	0/1	0/1	0.636364	0.682692	0.668622	0.672811	0.711191	0.678571	0.717201	0.682493	0.717687	1	0.283219	0.432858	0.437404	0.0775439	0.315583	0.0405879	0.253481	0.0436884	92161	99213	113228	71146	80197	90190	97246	107230	83211	FALSE	0.0813234
Pf3D7_01_v3	583983	PF3D7_0115000	surface-associated interspersed protein 1.3 (SURFIN 1.3) (SURF1.3)	6187.45	TTATA	T,TTA	INDEL,INDEL	downstream_gene_variant,downstream_gene_variant	,	195197	c.*195_*198delTATA,c.*197_*198delTA	2/2	2/2	0/2	0/2	0/2	1/2	0/2	1/2	1/2	1	0.916667	0.769231	0.9	0.857143	0.954545	0.866667	0.945946	0.974359	1	0.489362	0.0229585	0.294118	0.11488	0.478261	0.1417	0.514754	1	0,2,22	2,1,21	6,3,17	1,0,9	4,0,24	1,5,16	2,1,12	2,4,31	1,7,31	TRUE	0.230769
Pf3D7_01_v3	585350			4450.08	CAT	C,CATATATATAT	INDEL,INDEL	intergenic_region,intergenic_region	,	,	n.585351_585352delAT,n.585352_585353insATATATAT	1/2	0/2	0/2	0/2	0/2	0/2	0/2	0/2	0/2	0.733333	0.418182	0.525424	0.590909	0.638889	0.522727	0.5	0.542169	0.569231	1	0.00227576	0.0418683	0.182798	0.317037	0.0496322	0.0223788	0.038506	0.10679	12,15,18	32,6,17	28,15,16	18,7,19	26,25,21	21,8,15	25,12,13	38,12,33	28,11,26	TRUE	0.315152
Pf3D7_01_v3	592254	PF3D7_0115200	rifin,PIR protein (RIF)	26794.9	A	G	SNP	synonymous_variant	SILENT	gtA/gtG	p.Val58Val/c.174A>G	0/1	0/1	0/1	0/1	0/1	0/1	0/1	0/1	0/1	0.74	0.592593	0.654867	0.691589	0.673469	0.669725	0.614286	0.584746	0.619469	1	0.0260388	0.184077	0.537955	0.349822	0.291215	0.0517275	0.0218074	0.0781219	26,74	55,80	39,74	33,74	32,66	36,73	54,86	49,69	43,70	FALSE	0.155254
Pf3D7_01_v3	593246	PF3D7_0115200	rifin,PIR protein (RIF)	951.29	T	G	SNP	downstream_gene_variant		59	c.*59T>G	0/1	0/1	1/1	0/1	1/1	0/1	1/1	1/1	0/1	0.25	0.666667	1	0.428571	1	0.25	1	1	0.5	1	0.485714	0.142857	1	0.4	1	0.0333333	0.4	1	3,1	1,2	0,4	4,3	0,2	3,1	0,6	0,2	2,2	TRUE	0.75
Pf3D7_01_v3	593334	PF3D7_0115200	rifin,PIR protein (RIF)	223.74	C	T	SNP	downstream_gene_variant		147	c.*147C>T	0/0	0/1	0/0	.	1/1	0/1	0/0	0/0	0/0	0	0.25	0	.	1	0.6	0	0	0	1	0.4	1	.	0.0357143	0.0606061	1	1	1	6,0	3,1	2,0	.	0,2	2,3	6,0	5,0	7,0	TRUE	1
Pf3D7_01_v3	594415	PF3D7_0115300	rifin,PIR protein (RIF)	45852.4	T	A	SNP	upstream_gene_variant		687	c.-687T>A	0/1	1/1	1/1	1/1	1/1	0/1	1/1	0/1	1/1	0.92	0.95	0.951049	0.990099	0.977778	0.926606	0.951807	0.929577	0.961783	1	0.41406	0.418032	0.0185165	0.104968	1	0.299455	0.807279	0.167279	8,92	6114	7136	1100	2,88	8101	8158	10132	6151	TRUE	0.070099
Pf3D7_01_v3	594438	PF3D7_0115300	rifin,PIR protein (RIF)	30316	A	C	SNP	upstream_gene_variant		664	c.-664A>C	0/1	1/1	1/1	1/1	1/1	0/1	1/1	0/1	1/1	0.880597	0.95	0.963855	0.947368	0.985075	0.924242	0.940594	0.901961	0.956897	1	0.142687	0.0635369	0.226715	0.0328923	0.561015	0.25336	0.799546	0.0724025	8,59	4,76	3,80	4,72	1,66	5,61	6,95	10,92	5111	TRUE	0.104478
Pf3D7_01_v3	594447	PF3D7_0115300	rifin,PIR protein (RIF)	30398.6	C	T	SNP	upstream_gene_variant		655	c.-655C>T	0/1	0/1	0/1	0/1	1/1	0/1	0/1	0/1	0/1	0.779221	0.870968	0.860215	0.879518	0.944444	0.826667	0.849558	0.838983	0.856061	1	0.151342	0.225116	0.0968591	0.00431262	0.542769	0.249204	0.346163	0.184659	17,60	12,81	13,80	10,73	4,68	13,62	17,96	19,99	19113	TRUE	0.165224
Pf3D7_01_v3	594459	PF3D7_0115300	rifin,PIR protein (RIF)	2585.25	A	AT	INDEL	upstream_gene_variant		642	c.-643_-642insT	0/1	0/1	0/1	0/1	0/0	0/1	0/1	0/1	0/1	0.189873	0.12766	0.135417	0.111111	0.0405405	0.15942	0.145299	0.112903	0.144928	1	0.297071	0.408135	0.188439	0.00498643	0.670207	0.4352	0.151119	0.444076	64,15	82,12	83,13	72,9	71,3	58,11	100,17	110,14	118,20	FALSE	0.149333
Pf3D7_01_v3	594467	PF3D7_0115300	rifin,PIR protein (RIF)	24375.9	C	T	SNP	upstream_gene_variant		635	c.-635C>T	0/1	0/1	0/1	0/1	0/1	0/1	0/1	0/1	0/1	0.626667	0.752809	0.744186	0.756757	0.783784	0.712121	0.726415	0.686441	0.724638	1	0.0906116	0.125821	0.110506	0.0478723	0.370862	0.193806	0.436008	0.163323	28,47	22,67	22,64	18,56	16,58	19,47	29,77	37,81	38100	FALSE	0.157117
Pf3D7_01_v3	594471	PF3D7_0115300	rifin,PIR protein (RIF)	4404.93	T	A	SNP	upstream_gene_variant		631	c.-631T>A	0/1	0/1	0/1	0/1	0/1	0/1	0/1	0/1	0/1	0.289474	0.174419	0.17284	0.180556	0.12	0.205882	0.204082	0.175439	0.181159	1	0.0935839	0.0906885	0.127178	0.0148179	0.335261	0.214078	0.0751844	0.0842783	54,22	71,15	67,14	59,13	66,9	54,14	78,20	94,20	113,25	FALSE	0.169474
Pf3D7_01_v3	594479	PF3D7_0115300	rifin,PIR protein (RIF)	5847.89	AG	A	INDEL	upstream_gene_variant		622	c.-622delG	0/1	0/1	0/1	0/1	0/1	0/1	0/1	0/1	0/1	0.356164	0.219512	0.212121	0.253521	0.181818	0.279412	0.263736	0.22	0.217054	1	0.0746158	0.0906806	0.207888	0.0234945	0.36902	0.233708	0.0589711	0.0463776	47,26	64,18	52,14	53,18	54,12	49,19	67,24	78,22	101,28	FALSE	0.174346
Pf3D7_01_v3	594635	PF3D7_0115300	rifin,PIR protein (RIF)	5827.93	T	A	SNP	upstream_gene_variant		467	c.-467T>A	0/1	0/1	0/1	0/1	0/1	0/1	0/1	0/1	0/1	0.25	0.228571	0.40678	0.409091	0.268657	0.202899	0.293103	0.215385	0.44	1	0.831606	0.106717	0.126059	0.836831	0.65982	0.671561	0.66608	0.0386361	39,13	54,16	35,24	26,18	49,18	55,14	41,17	51,14	42,33	FALSE	0.19
Pf3D7_01_v3	595320	PF3D7_0115300	rifin,PIR protein (RIF)	27697.9	T	C	SNP	missense_variant	MISSENSE	Tat/Cat	p.Tyr20His/c.58T>C	0/1	0/1	0/1	0/1	0/1	0/1	0/1	0/1	0/1	0.72619	0.634921	0.793388	0.632075	0.415301	0.680412	0.72	0.535032	0.550388	1	0.180253	0.314828	0.212727	3.09307e-06	0.519436	1	0.00390464	0.013823	23,61	46,80	25,96	39,67	107,76	31,66	35,90	73,84	58,71	FALSE	0.31089
Pf3D7_01_v3	595324	PF3D7_0115300	rifin,PIR protein (RIF)	28852.9	G	A	SNP	missense_variant	MISSENSE	aGt/aAt	p.Ser21Asn/c.62G>A	0/1	0/1	0/1	0/1	0/1	0/1	0/1	0/1	0/1	0.698925	0.617021	0.769841	0.612069	0.404255	0.669811	0.713178	0.52809	0.532847	1	0.210743	0.276201	0.242796	4.16976e-06	0.760223	0.881467	0.00917078	0.0136223	28,65	54,87	29,97	45,71	112,76	35,71	37,92	84,94	64,73	FALSE	0.294669
Pf3D7_01_v3	596205	PF3D7_0115300	rifin,PIR protein (RIF)	4292.93	G	A	SNP	missense_variant	MISSENSE	Gtt/Att	p.Val315Ile/c.943G>A	0/1	0/1	0/1	0/1	0/1	0/1	0/1	0/1	0/1	0.484848	0.769231	0.264151	0.282051	0.567568	0.590909	0.516667	0.54	0.44186	1	0.0151921	0.0616935	0.0917213	0.631956	0.367582	0.830238	0.659011	0.817355	17,16	9,30	39,14	28,11	16,21	18,26	29,31	23,27	24,19	FALSE	0.284382
Pf3D7_01_v3	596418	PF3D7_0115300	rifin,PIR protein (RIF)	3618.93	T	A	SNP	downstream_gene_variant		145	c.*145T>A	0/1	0/1	0/1	0/1	0/1	0/1	0/1	0/1	0/1	0.395349	0.240741	0.174603	0.235294	0.354839	0.238095	0.301205	0.121622	0.4125	1	0.124096	0.0142651	0.151173	0.68662	0.162706	0.322367	0.00102676	1	26,17	41,13	52,11	26,8	40,22	32,10	58,25	65,9	47,33	FALSE	0.273727
Pf3D7_01_v3	596419	PF3D7_0115300	rifin,PIR protein (RIF)	9989.93	T	A	SNP	downstream_gene_variant		146	c.*146T>A	0/1	0/1	0/1	0/1	0/1	0/1	0/1	0/1	0/1	0.465116	0.648148	0.666667	0.628571	0.5	0.613636	0.566265	0.733333	0.54321	1	0.0988004	0.0462581	0.175696	0.843901	0.199531	0.347151	0.00521938	0.453316	23,20	19,35	21,42	13,22	32,32	17,27	36,47	20,55	37,44	FALSE	0.268217
Pf3D7_01_v3	596456	PF3D7_0115300	rifin,PIR protein (RIF)	15335.9	G	A	SNP	downstream_gene_variant		183	c.*183G>A	0/1	0/1	0/1	0/1	0/1	0/1	0/1	0/1	0/1	0.415385	0.589041	0.604651	0.651163	0.48	0.507246	0.504348	0.65	0.433628	1	0.0602599	0.0226577	0.0192584	0.497454	0.303577	0.278813	0.00386689	0.875475	38,27	30,43	34,52	15,28	39,36	34,35	57,58	35,65	64,49	FALSE	0.235778
Pf3D7_01_v3	596463	PF3D7_0115300	rifin,PIR protein (RIF)	15247.9	T	A	SNP	downstream_gene_variant		190	c.*190T>A	0/1	0/1	0/1	0/1	0/1	0/1	0/1	0/1	0/1	0.435484	0.591549	0.604651	0.617021	0.493151	0.507246	0.474138	0.642857	0.4375	1	0.0836481	0.0466778	0.0816241	0.603855	0.484151	0.639454	0.013929	1	35,27	29,42	34,52	18,29	37,36	34,35	61,55	35,63	63,49	FALSE	0.207373
Pf3D7_01_v3	596465	PF3D7_0115300	rifin,PIR protein (RIF)	15286.9	A	C	SNP	downstream_gene_variant		192	c.*192A>C	0/1	0/1	0/1	0/1	0/1	0/1	0/1	0/1	0/1	0.428571	0.617647	0.619048	0.644444	0.507042	0.507246	0.491071	0.65625	0.433628	1	0.0363444	0.0296136	0.032591	0.3902	0.38766	0.43565	0.00554249	1	36,27	26,42	32,52	16,29	35,36	34,35	57,55	33,63	64,49	FALSE	0.227679
Pf3D7_01_v3	596474	PF3D7_0115300	rifin,PIR protein (RIF)	10599.9	TTTTTTTG	T	INDEL	downstream_gene_variant		202	c.*202_*208delTTTTTTG	0/1	0/1	0/1	0/1	0/1	0/1	0/1	0/1	0/1	0.551724	0.375	0.298701	0.375	0.453125	0.455882	0.48	0.290698	0.575758	1	0.0687408	0.00448405	0.102195	0.364774	0.371572	0.412756	0.0029623	0.867658	26,32	40,24	54,23	25,15	35,29	37,31	52,48	61,25	42,57	FALSE	0.261026
Pf3D7_01_v3	596545	PF3D7_0115300	rifin,PIR protein (RIF)	2547.93	A	T	SNP	downstream_gene_variant		272	c.*272A>T	0/1	0/1	0/1	0/1	0/1	0/1	0/1	0/1	0/1	0.136364	0.28	0.208333	0.1875	0.36	0.192308	0.34375	0.4	0.4	1	0.297331	0.70211	0.682035	0.102598	0.710191	0.119009	0.0479921	0.0621579	19,3	18,7	19,5	13,3	16,9	21,5	21,11	27,18	18,12	FALSE	0.263636
Pf3D7_01_v3	596552	PF3D7_0115300	rifin,PIR protein (RIF)	6744.93	A	C	SNP	downstream_gene_variant		279	c.*279A>C	0/1	0/1	0/1	0/1	0/1	0/1	0/1	0/1	0/1	0.27027	0.390244	0.466667	0.391304	0.5	0.387755	0.537037	0.476923	0.433962	1	0.337823	0.108499	0.397015	0.058016	0.357084	0.0172853	0.0582749	0.126091	27,10	25,16	24,21	14,9	19,19	30,19	25,29	34,31	30,23	FALSE	0.266767
Pf3D7_01_v3	596568	PF3D7_0115300	rifin,PIR protein (RIF)	13600	C	T	SNP	downstream_gene_variant		295	c.*295C>T	0/1	0/1	0/1	0/1	0/1	0/1	0/1	0/1	0/1	0.456522	0.566038	0.652174	0.538462	0.65	0.608108	0.708333	0.671053	0.626374	1	0.317047	0.0538783	0.516888	0.0855424	0.131787	0.0073028	0.0234562	0.0689256	25,21	23,30	24,45	18,21	14,26	29,45	21,51	25,51	34,57	FALSE	0.251812
Pf3D7_01_v3	596571	PF3D7_0115300	rifin,PIR protein (RIF)	17024.9	T	C	SNP	downstream_gene_variant		298	c.*298T>C	0/1	0/1	0/1	0/1	0/1	0/1	0/1	0/1	0/1	0.528302	0.576271	0.688312	0.608696	0.730769	0.646341	0.72093	0.722222	0.653061	1	0.704138	0.0692044	0.542264	0.0433419	0.208811	0.0281393	0.0287773	0.162798	25,28	25,34	24,53	18,28	14,38	29,53	24,62	25,65	34,64	FALSE	0.202467
Pf3D7_01_v3	596588	PF3D7_0115300	rifin,PIR protein (RIF)	22267.9	T	C	SNP	downstream_gene_variant		315	c.*315T>C	0/1	0/1	0/1	0/1	0/1	0/1	0/1	0/1	0/1	0.732143	0.80597	0.848837	0.77551	0.843137	0.818182	0.873684	0.871287	0.8	1	0.390377	0.12981	0.655738	0.238576	0.298319	0.0462402	0.0484856	0.328781	15,41	13,54	13,73	11,38	8,43	16,72	12,83	13,88	21,84	FALSE	0.141541
Pf3D7_01_v3	596589	PF3D7_0115300	rifin,PIR protein (RIF)	3811.93	C	T	SNP	downstream_gene_variant		316	c.*316C>T	0/1	0/1	0/1	0/1	0/1	0/1	0/1	0/1	0/1	0.271186	0.191176	0.137931	0.22449	0.237288	0.172414	0.132653	0.161905	0.201835	1	0.298346	0.0548667	0.658177	0.832834	0.215528	0.0354231	0.10704	0.337009	43,16	55,13	75,12	38,11	45,14	72,15	85,13	88,17	87,22	FALSE	0.138533
Pf3D7_01_v3	596644	PF3D7_0115300	rifin,PIR protein (RIF)	22511	T	A	SNP	downstream_gene_variant		371	c.*371T>A	1/1	1/1	1/1	0/1	1/1	0/1	0/1	1/1	1/1	0.93617	0.933333	1	0.864865	0.972973	0.90625	0.932584	0.945205	1	1	1	0.0674321	0.292351	0.626875	0.730866	1	1	0.0474989	3,44	5,70	0,67	5,32	1,36	6,58	6,83	4,69	0,81	TRUE	0.0713053
Pf3D7_01_v3	597090	PF3D7_0115300	rifin,PIR protein (RIF)	607.7	A	G	SNP	downstream_gene_variant		817	c.*817A>G	1/1	1/1	1/1	0/0	0/0	0/1	0/1	0/1	0/1	1	1	1	0	0	0.571429	0.5	0.285714	0.4	1	1	1	0.047619	0.333333	0.5	0.466667	0.166667	0.428571	0,2	0,4	0,2	5,0	1,0	3,4	2,2	5,2	3,2	TRUE	1
Pf3D7_01_v3	597101	PF3D7_0115300	rifin,PIR protein (RIF)	832.9	G	C	SNP	downstream_gene_variant		828	c.*828G>C	1/1	0/1	1/1	0/0	0/0	0/1	0/1	0/1	1/1	1	0.8	1	0	0	0.571429	0.75	0.428571	1	1	1	1	0.047619	0.333333	0.5	1	0.444444	1	0,2	1,4	0,2	5,0	1,0	3,4	1,3	4,3	0,5	TRUE	1
Pf3D7_01_v3	597104	PF3D7_0115300	rifin,PIR protein (RIF)	590.78	A	T,G	SNP,SNP	downstream_gene_variant,downstream_gene_variant	,	831831	c.*831A>T,c.*831A>G	2/2	0/2	.	0/0	0/0	0/2	0/2	0/2	1/2	1	0.666667	.	0	0	0.4	0.75	0.428571	1	1	1	.	0.047619	0.333333	0.428571	1	0.444444	1	0,0,2	1,0,2	.	5,0,0	1,0,0	3,0,2	1,1,2	4,1,2	0,3,2	TRUE	1
Pf3D7_01_v3	598391	PF3D7_0115400	stevor,PIR protein	235.15	C	T	SNP	upstream_gene_variant		74	c.-74C>T	0/0	0/1	0/0	0/0	0/1	0/1	0/0	0/1	0/1	0	0.111111	0.1	0.0909091	0.5	0.2	0	0.111111	0.2	1	0.428571	0.454545	0.478261	0.05	0.194805	1	0.428571	0.230769	12,0	8,1	9,1	10,1	2,2	8,2	13,0	8,1	12,3	FALSE	0.5
Pf3D7_01_v3	598639	PF3D7_0115400	stevor,PIR protein	1287.15	A	T	SNP	missense_variant	MISSENSE	Aat/Tat	p.Asn25Tyr/c.73A>T	0/1	0/1	0/1	0/0	0/1	0/1	0/1	0/1	0/1	0.833333	0.454545	0.222222	0	0.733333	0.375	0.444444	0.277778	0.5	1	0.304299	0.0405594	0.107143	1	0.137529	0.286713	0.0500832	0.306943	1,5	6,5	7,2	2,0	4,11	5,3	5,4	13,5	5,5	FALSE	0.833333
Pf3D7_01_v3	598881	PF3D7_0115400	stevor,PIR protein	1606.01	T	A	SNP	synonymous_variant	SILENT	ggT/ggA	p.Gly105Gly/c.315T>A	0/1	0/1	0/1	0/1	0/1	0/1	0/0	0/1	0/1	0.0714286	0.119048	0.2	0.190476	0.388889	0.236842	0.0465116	0.125	0.352941	1	0.694119	0.255537	0.380939	0.00387327	0.100229	0.644364	0.675435	0.0131206	26,2	37,5	24,6	17,4	22,14	29,9	41,2	28,4	22,12	FALSE	0.31746
Pf3D7_01_v3	598882	PF3D7_0115400	stevor,PIR protein	1594.01	A	C	SNP	missense_variant	MISSENSE	Aat/Cat	p.Asn106His/c.316A>C	0/1	0/1	0/1	0/1	0/1	0/1	0/0	0/1	0/1	0.0714286	0.119048	0.2	0.190476	0.388889	0.225	0.0444444	0.117647	0.352941	1	0.694119	0.255537	0.380939	0.00387327	0.108312	0.63496	0.68111	0.0131206	26,2	37,5	24,6	17,4	22,14	31,9	43,2	30,4	22,12	FALSE	0.31746
Pf3D7_01_v3	598886	PF3D7_0115400	stevor,PIR protein	895.98	A	C	SNP	missense_variant	MISSENSE	gAt/gCt	p.Asp107Ala/c.320A>C	0/0	0/1	0/0	0/1	0/1	0/1	0/0	0/0	0/1	0	0.0909091	0.027027	0.0714286	0.270833	0.106383	0	0.0487805	0.238095	1	0.152306	1	0.206557	0.000560848	0.0736803	1	0.499074	0.00188677	33,0	50,5	36,1	26,2	35,13	42,5	51,0	39,2	32,10	FALSE	0.270833
Pf3D7_01_v3	598888	PF3D7_0115400	stevor,PIR protein	895.98	A	G	SNP	missense_variant	MISSENSE	Aca/Gca	p.Thr108Ala/c.322A>G	0/0	0/1	0/0	0/1	0/1	0/1	0/0	0/0	0/1	0	0.0909091	0.027027	0.0714286	0.270833	0.106383	0	0.0487805	0.238095	1	0.152306	1	0.206557	0.000560848	0.0736803	1	0.499074	0.00188677	33,0	50,5	36,1	26,2	35,13	42,5	51,0	39,2	32,10	FALSE	0.270833
Pf3D7_01_v3	598985	PF3D7_0115400	stevor,PIR protein	5979.75	A	C	SNP	missense_variant	MISSENSE	cAa/cCa	p.Gln140Pro/c.419A>C	0/1	0/1	0/1	0/1	0/1	0/1	0/1	0/1	0/1	0.5	0.882353	0.555556	0.636364	0.653846	0.652174	0.692308	0.642857	0.727273	1	0.0183209	0.781924	0.388002	0.390452	0.380129	0.248408	0.400359	0.100027	12,12	2,15	12,15	8,14	9,17	8,15	8,18	10,18	9,24	FALSE	0.382353
Pf3D7_01_v3	599047	PF3D7_0115400	stevor,PIR protein	277.44	GA	AA,G	INDEL,INDEL	missense_variant,frameshift_variant	MISSENSE,	Gaa/Aaa,gaa/	p.Glu161Lys/c.481G>A,p.Glu161fs/c.483delA	0/1	0/0	0/0	0/2	0/0	0/0	0/2	0/2	0/2	0.1875	0.0625	0.0833333	0.3125	0	0.0952381	0.176471	0.171429	0.0714286	1	0.316383	0.356512	0.685082	0.0422833	0.633858	1	1	0.336358	13,2,1	30,1,1	33,1,2	11,2,3	28,0,0	19,1,1	28,2,4	29,2,4	26,0,2	FALSE	0.1875
Pf3D7_01_v3	599154	PF3D7_0115400	stevor,PIR protein	50528.9	A	G	SNP	missense_variant	MISSENSE	atA/atG	p.Ile196Met/c.588A>G	0/1	0/1	0/1	0/1	0/1	0/1	0/1	0/1	0/1	0.793333	0.833333	0.830065	0.887324	0.824176	0.885246	0.809524	0.876847	0.797297	1	0.399358	0.463426	0.0377495	0.485498	0.0492753	0.778585	0.0392573	1	31119	32160	26127	16126	32150	14108	32136	25178	30118	FALSE	0.0939906
Pf3D7_01_v3	599232	PF3D7_0115400	stevor,PIR protein	5172.72	A	G	SNP	synonymous_variant	SILENT	gcA/gcG	p.Ala222Ala/c.666A>G	0/1	0/1	0/1	0/0	0/1	0/0	0/1	0/1	0/1	0.179916	0.256329	0.20915	0.0883534	0.2	0.0798479	0.204473	0.147493	0.201389	1	0.0393396	0.447094	0.00327288	0.575683	0.00116653	0.515005	0.303108	0.57897	196,43	235,81	242,64	227,22	220,55	242,21	249,64	289,50	230,58	FALSE	0.100068
Pf3D7_01_v3	599547	PF3D7_0115400	stevor,PIR protein	15156.9	T	G	SNP	downstream_gene_variant		75	c.*75T>G	0/1	0/1	0/1	0/1	0/1	0/1	0/1	0/1	0/1	0.394737	0.320856	0.323529	0.428571	0.307692	0.427778	0.36	0.4	0.269841	1	0.171484	0.200944	0.624563	0.127215	0.576744	0.507441	1	0.0110415	92,60	127,60	115,55	72,54	117,52	103,77	128,72	126,84	184,68	FALSE	0.124896
Pf3D7_01_v3	599612	PF3D7_0115400	stevor,PIR protein	16604.9	C	T	SNP	downstream_gene_variant		140	c.*140C>T	0/1	0/1	0/1	0/1	0/1	0/1	0/1	0/1	0/1	0.347305	0.251337	0.295082	0.258621	0.333333	0.276923	0.292373	0.238298	0.28	1	0.0619491	0.30429	0.11927	0.821004	0.171291	0.276549	0.0186059	0.137944	109,58	140,47	129,54	86,30	120,60	141,54	167,69	179,56	198,77	FALSE	0.109008
Pf3D7_01_v3	600217	PF3D7_0115500	erythrocyte membrane protein 1 (PfEMP1), pseudogene	1145.12	A	T	SNP	upstream_gene_variant		475	c.-475A>T	0/1	0/0	0/1	0/1	0/1	0/0	0/1	0/0	0/0	0.125	0.0666667	0.105528	0.109091	0.097561	0.0486111	0.078534	0.0650888	0.0659898	1	0.104213	0.595853	0.840566	0.550679	0.0289154	0.181476	0.101952	0.0755838	112,16	154,11	178,21	98,12	111,12	137,7	176,15	158,11	184,13	FALSE	0.0763889
Pf3D7_01_v3	600231	PF3D7_0115500	erythrocyte membrane protein 1 (PfEMP1), pseudogene	4778.93	A	C	SNP	upstream_gene_variant		461	c.-461A>C	0/1	0/1	0/1	0/1	0/1	0/1	0/1	0/1	0/1	0.2	0.145038	0.175	0.191489	0.210526	0.110092	0.175758	0.0981595	0.145455	1	0.285568	0.620276	1	1	0.081668	0.622837	0.0245882	0.298823	76,19	112,19	132,28	76,18	75,20	97,12	136,29	147,16	141,24	FALSE	0.10184
Pf3D7_01_v3	600241	PF3D7_0115500	erythrocyte membrane protein 1 (PfEMP1), pseudogene	7916.93	C	A	SNP	upstream_gene_variant		451	c.-451C>A	0/1	0/1	0/1	0/1	0/1	0/1	0/1	0/1	0/1	0.257732	0.15873	0.247253	0.208333	0.280374	0.183333	0.216667	0.116279	0.221591	1	0.0917485	0.885122	0.496536	0.753773	0.190447	0.457513	0.00375534	0.551202	72,25	106,20	137,45	76,20	77,30	98,22	141,39	152,20	137,39	FALSE	0.141453
Pf3D7_01_v3	600271	PF3D7_0115500	erythrocyte membrane protein 1 (PfEMP1), pseudogene	19573.9	T	G	SNP	upstream_gene_variant		421	c.-421T>G	0/1	0/1	0/1	0/1	0/1	0/1	0/1	0/1	0/1	0.397849	0.5625	0.424837	0.487805	0.54	0.393939	0.445946	0.585185	0.467949	1	0.0290351	0.691219	0.285579	0.0606423	1	0.504879	0.00694922	0.294319	56,37	42,54	88,65	42,40	46,54	60,39	82,66	56,79	83,73	FALSE	0.187336
Pf3D7_01_v3	600276	PF3D7_0115500	erythrocyte membrane protein 1 (PfEMP1), pseudogene	10972.9	G	GTT	INDEL	upstream_gene_variant		415	c.-416_-415insTT	0/1	0/1	0/1	0/1	0/1	0/1	0/1	0/1	0/1	0.373626	0.282609	0.390728	0.292683	0.336735	0.278351	0.346939	0.220588	0.291139	1	0.210113	0.891563	0.333281	0.649178	0.212291	0.678977	0.0158207	0.205364	57,34	66,26	92,59	58,24	65,33	70,27	96,51	106,30	112,46	FALSE	0.153038
Pf3D7_01_v3	600284	PF3D7_0115500	erythrocyte membrane protein 1 (PfEMP1), pseudogene	19293.9	TTA	T	INDEL	upstream_gene_variant		407	c.-407_-406delTA	0/1	0/1	0/1	0/1	0/1	0/1	0/1	0/1	0/1	0.431818	0.579545	0.429577	0.526316	0.561224	0.430108	0.445946	0.590909	0.503311	1	0.0701236	1	0.272896	0.105962	1	0.892429	0.0272358	0.347376	50,38	37,51	81,61	36,40	43,55	53,40	82,66	54,78	75,76	FALSE	0.159091
Pf3D7_01_v3	600299	PF3D7_0115500	erythrocyte membrane protein 1 (PfEMP1), pseudogene	11713.9	T	TC	INDEL	upstream_gene_variant		392	c.-393_-392insC	0/1	0/1	0/1	0/1	0/1	0/1	0/1	0/1	0/1	0.411111	0.311828	0.431655	0.351351	0.336538	0.359551	0.384058	0.22695	0.304878	1	0.16983	0.785537	0.519082	0.300285	0.53989	0.781732	0.00331821	0.0981593	53,37	64,29	79,60	48,26	69,35	57,32	85,53	109,32	114,50	FALSE	0.184161
Pf3D7_01_v3	603206	PF3D7_0115600	rifin,PIR protein (RIF)	1278.56	TA	T	INDEL	upstream_gene_variant		955	c.-955delA	0/1	0/1	0/1	0/1	0/0	0/1	0/1	0/1	0/1	0.117647	0.428571	0.171429	0.1875	0.0625	0.190476	0.333333	0.185185	0.111111	1	0.0458097	1	0.656184	1	0.6724	0.11393	0.688575	1	15,2	16,12	29,6	13,3	15,1	17,4	26,13	22,5	24,3	FALSE	0.310924
Pf3D7_01_v3	603245	PF3D7_0115600	rifin,PIR protein (RIF)	10852.1	T	A,C	SNP,SNP	upstream_gene_variant,upstream_gene_variant	,	917917	c.-917T>A,c.-917T>C	1/2	1/2	1/2	0/1	1/2	1/2	1/2	1/2	1/2	0.930233	0.770492	0.826667	0.777778	0.833333	0.795455	0.793478	0.741935	0.843137	1	0.0337937	0.163231	0.0995942	0.195138	0.117785	0.0486695	0.0190119	0.217908	3,22,18	14,19,28	13,34,28	8,18,10	7,23,12	9,18,17	19,36,37	16,27,19	8,29,14	TRUE	0.188297
Pf3D7_01_v3	604030	PF3D7_0115600	rifin,PIR protein (RIF)	645.27	A	T	SNP	upstream_gene_variant		132	c.-132A>T	1/1	.	1/1	0/1	0/1	0/0	0/1	1/1	1/1	1	.	1	0.5	0.666667	0	0.75	1	1	1	.	1	0.133333	0.333333	0.0119048	0.472527	1	1	0,6	.	0,4	2,2	1,2	3,0	2,6	0,4	0,4	TRUE	1
Pf3D7_01_v3	604632	PF3D7_0115600	rifin,PIR protein (RIF)	1131.07	G	A	SNP	missense_variant	MISSENSE	Ggt/Agt	p.Gly81Ser/c.241G>A	0/1	0/1	0/1	0/1	0/1	0/0	0/1	0/1	0/1	0.173913	0.137255	0.131148	0.0833333	0.0784314	0.0392157	0.173913	0.135135	0.1	1	0.77975	0.591113	0.331977	0.21859	0.0433888	1	0.604995	0.386041	38,8	44,7	53,8	33,3	47,4	49,2	57,12	64,10	54,6	FALSE	0.134697
Pf3D7_01_v3	604633	PF3D7_0115600	rifin,PIR protein (RIF)	1131.07	G	C	SNP	missense_variant	MISSENSE	gGt/gCt	p.Gly81Ala/c.242G>C	0/1	0/1	0/1	0/1	0/1	0/0	0/1	0/1	0/1	0.173913	0.137255	0.131148	0.0833333	0.0784314	0.0392157	0.173913	0.135135	0.1	1	0.77975	0.591113	0.331977	0.21859	0.0433888	1	0.604995	0.386041	38,8	44,7	53,8	33,3	47,4	49,2	57,12	64,10	54,6	FALSE	0.134697
Pf3D7_01_v3	604694	PF3D7_0115600	rifin,PIR protein (RIF)	21129.9	T	C	SNP	synonymous_variant	SILENT	gaT/gaC	p.Asp101Asp/c.303T>C	0/1	0/1	0/1	0/1	0/1	0/1	0/1	0/1	0/1	0.471698	0.512195	0.574074	0.571429	0.605769	0.621053	0.628099	0.585938	0.603604	1	0.65934	0.170952	0.219592	0.0543123	0.0468636	0.0227911	0.0883608	0.057363	56,50	40,42	46,62	30,40	41,63	36,59	45,76	53,75	44,67	FALSE	0.156401
Pf3D7_01_v3	604853	PF3D7_0115600	rifin,PIR protein (RIF)	13539.9	T	A	SNP	synonymous_variant	SILENT	tcT/tcA	p.Ser154Ser/c.462T>A	0/1	0/1	0/1	0/1	0/1	0/1	0/1	0/1	0/1	0.228571	0.3	0.289062	0.377358	0.281046	0.306306	0.349462	0.328283	0.255814	1	0.213547	0.266912	0.015836	0.3488	0.194254	0.0201889	0.051179	0.669433	108,32	91,39	91,37	66,40	110,43	77,34	121,65	133,65	96,33	FALSE	0.148787
Pf3D7_01_v3	604854	PF3D7_0115600	rifin,PIR protein (RIF)	13580.9	T	A	SNP	missense_variant	MISSENSE	Tca/Aca	p.Ser155Thr/c.463T>A	0/1	0/1	0/1	0/1	0/1	0/1	0/1	0/1	0/1	0.228571	0.3	0.289062	0.377358	0.281046	0.306306	0.349462	0.328283	0.261538	1	0.213547	0.266912	0.015836	0.3488	0.194254	0.0201889	0.051179	0.572148	108,32	91,39	91,37	66,40	110,43	77,34	121,65	133,65	96,34	FALSE	0.148787
Pf3D7_01_v3	604859	PF3D7_0115600	rifin,PIR protein (RIF)	16193.9	A	G	SNP	synonymous_variant	SILENT	ggA/ggG	p.Gly156Gly/c.468A>G	0/1	0/1	0/1	0/1	0/1	0/1	0/1	0/1	0/1	0.291045	0.373984	0.344262	0.485714	0.328571	0.343137	0.411111	0.405263	0.327869	1	0.184818	0.419788	0.00298627	0.516486	0.399628	0.0325063	0.0452443	0.58836	95,39	77,46	80,42	54,51	94,46	67,35	106,74	113,77	82,40	FALSE	0.19467
Pf3D7_01_v3	605560	PF3D7_0115600	rifin,PIR protein (RIF)	32001.9	G	A	SNP	downstream_gene_variant		29	c.*29G>A	0/1	0/1	0/1	0/1	0/1	0/1	0/1	0/1	0/1	0.838235	0.742515	0.795322	0.754098	0.780488	0.766129	0.803279	0.78022	0.771084	1	0.049238	0.377054	0.119718	0.240944	0.161027	0.465099	0.252306	0.150904	22114	43124	35136	30,92	36128	29,95	36147	40142	38128	FALSE	0.0957203
Pf3D7_01_v3	605657	PF3D7_0115600	rifin,PIR protein (RIF)	411.97	A	T	SNP	downstream_gene_variant		126	c.*126A>T	0/1	0/1	0/0	0/0	0/1	0/0	0/0	0/0	0/1	0.132075	0.130435	0.0394737	0.0204082	0.137255	0.0175439	0.0597015	0.0131579	0.0833333	1	1	0.0903743	0.0613012	1	0.0276415	0.211201	0.00826726	0.543145	46,7	60,9	73,3	48,1	44,7	56,1	63,4	75,1	55,5	FALSE	0.118918
Pf3D7_01_v3	606383	PF3D7_0115600	rifin,PIR protein (RIF)	4056.89	T	TTATA	INDEL	downstream_gene_variant		853	c.*852_*853insTATA	0/1	0/1	0/1	0/1	0/1	0/1	0/1	0/1	0/1	0.342857	0.366667	0.571429	0.111111	0.487805	0.27907	0.282051	0.444444	0.36	1	1	0.0478125	0.102283	0.247382	0.625	0.621442	0.490497	1	23,12	19,11	21,28	16,2	21,20	31,12	28,11	25,20	16,9	FALSE	0.231746
Pf3D7_01_v3	607645	PF3D7_0115700	erythrocyte membrane protein 1, PfEMP1 (VAR)	33641.9	A	C	SNP	synonymous_variant	SILENT	tcT/tcG	p.Ser2119Ser/c.6357T>G	0/1	0/1	0/1	0/1	0/1	0/1	0/1	0/1	0/1	0.796875	0.890511	0.791304	0.849558	0.8125	0.902655	0.810458	0.813187	0.849057	1	0.041571	1	0.315198	0.874868	0.0308716	0.880135	0.770948	0.311439	26102	15122	24,91	17,96	24104	11102	29124	34148	16,90	FALSE	0.10578
Pf3D7_01_v3	607762	PF3D7_0115700	erythrocyte membrane protein 1, PfEMP1 (VAR)	2184.95	C	T	SNP	synonymous_variant	SILENT	gaG/gaA	p.Glu2080Glu/c.6240G>A	0/1	0/1	0/1	0/1	0/1	0/1	0/1	0/1	0/1	0.285714	0.615385	0.875	0.636364	0.5	0.5	0.285714	0.5	0.7	1	0.349845	0.0405594	0.334842	0.633246	0.608392	1	0.622069	0.0840084	5,2	5,8	1,7	4,7	6,6	4,4	5,2	5,5	6,14	FALSE	0.589286
Pf3D7_01_v3	608342	PF3D7_0115700	erythrocyte membrane protein 1, PfEMP1 (VAR)	34470.9	GTT	G	INDEL	frameshift_variant		acaaca/	p.Thr1887fs/c.5658_5659delAA	1/1	1/1	1/1	1/1	1/1	1/1	1/1	1/1	1/1	1	0.969072	0.950617	0.972603	0.977011	0.974359	0.982301	0.979381	0.97561	1	0.246155	0.0430676	0.18734	0.227126	0.201842	0.501347	0.497437	0.213213	0,95	3,94	4,77	2,71	2,85	2,76	2111	2,95	2,80	TRUE	0.0493827
Pf3D7_01_v3	613809	PF3D7_0115700	erythrocyte membrane protein 1, PfEMP1 (VAR)	70593.9	A	T	SNP	missense_variant	MISSENSE	gTt/gAt	p.Val362Asp/c.1085T>A	0/1	0/1	0/1	0/1	0/1	0/1	0/1	0/1	0/1	0.819048	0.831579	0.821596	0.734597	0.809129	0.8	0.772059	0.828467	0.769565	1	0.720438	1	0.0463601	0.809441	0.707733	0.215003	0.810257	0.238662	38172	48237	38175	56155	46195	41164	62210	47227	53177	FALSE	0.0844505
Pf3D7_01_v3	613811	PF3D7_0115700	erythrocyte membrane protein 1, PfEMP1 (VAR)	72665.9	A	T	SNP	missense_variant	MISSENSE	gaT/gaA	p.Asp361Glu/c.1083T>A	0/1	0/1	0/1	0/1	0/1	0/1	0/1	0/1	0/1	0.824074	0.836177	0.826484	0.740741	0.813008	0.804762	0.776173	0.83274	0.774468	1	0.721276	1	0.0470852	0.809421	0.620286	0.214741	0.811048	0.198455	38178	48245	38181	56160	46200	41169	62215	47234	53182	FALSE	0.0833333
Pf3D7_01_v3	613898	PF3D7_0115700	erythrocyte membrane protein 1, PfEMP1 (VAR)	93528.9	T	A	SNP	synonymous_variant	SILENT	acA/acT	p.Thr332Thr/c.996A>T	0/1	0/1	0/1	0/1	0/1	0/1	0/1	0/1	0/1	0.786441	0.776504	0.727273	0.78157	0.768025	0.790036	0.755208	0.784264	0.70948	1	0.775032	0.0961912	0.920333	0.627984	0.919187	0.359363	1	0.0337108	63232	78271	93248	64229	74245	59222	94290	85309	95232	FALSE	0.0769606
Pf3D7_01_v3	613900	PF3D7_0115700	erythrocyte membrane protein 1, PfEMP1 (VAR)	91963.9	T	A	SNP	missense_variant	MISSENSE	Aca/Tca	p.Thr332Ser/c.994A>T	0/1	0/1	0/1	0/1	0/1	0/1	0/1	0/1	0/1	0.77931	0.770349	0.722388	0.778547	0.76947	0.792982	0.74934	0.777202	0.70405	1	0.848814	0.115939	1	0.846428	0.760384	0.409611	1	0.0420516	64226	79265	93242	64225	74247	59226	95284	86300	95226	FALSE	0.0752605
Pf3D7_01_v3	613967	PF3D7_0115700	erythrocyte membrane protein 1, PfEMP1 (VAR)	20060.9	C	T	SNP	synonymous_variant	SILENT	gaG/gaA	p.Glu309Glu/c.927G>A	0/1	0/1	0/1	0/1	0/1	0/1	0/1	0/1	0/1	0.363636	0.360215	0.456647	0.37415	0.432099	0.350649	0.37799	0.399015	0.485714	1	1	0.092772	0.905029	0.250519	0.905375	0.826382	0.511575	0.0263174	98,56	119,67	94,79	92,55	92,70	100,54	130,79	122,81	90,85	FALSE	0.122078
Pf3D7_01_v3	614336	PF3D7_0115700	erythrocyte membrane protein 1, PfEMP1 (VAR)	31980.6	T	A	SNP	synonymous_variant	SILENT	atA/atT	p.Ile186Ile/c.558A>T	0/1	0/1	0/1	0/1	0/1	0/1	0/1	0/1	1/1	0.819277	0.864078	0.862069	0.83908	0.902439	0.843373	0.9	0.904762	0.933333	1	0.422891	0.433432	0.839009	0.176781	0.836143	0.139962	0.128774	0.0214284	15,68	14,89	16100	14,73	8,74	13,70	12108	10,95	7,98	TRUE	0.114056
Pf3D7_01_v3	614351	PF3D7_0115700	erythrocyte membrane protein 1, PfEMP1 (VAR)	24934.9	G	T	SNP	synonymous_variant	SILENT	cgC/cgA	p.Arg181Arg/c.543C>A	0/1	0/1	0/1	0/1	0/1	0/1	0/1	0/1	0/1	0.776119	0.842697	0.818182	0.808219	0.891892	0.8	0.869565	0.879518	0.9125	1	0.306043	0.547955	0.680336	0.0716424	0.832393	0.137962	0.122661	0.0349246	15,52	14,75	16,72	14,59	8,66	13,52	12,80	10,73	7,73	FALSE	0.136381
Pf3D7_01_v3	614360	PF3D7_0115700	erythrocyte membrane protein 1, PfEMP1 (VAR)	21658.9	C	T	SNP	synonymous_variant	SILENT	gaG/gaA	p.Glu178Glu/c.534G>A	0/1	0/1	0/1	0/1	0/1	0/1	0/1	0/1	0/1	0.754098	0.818182	0.8	0.777778	0.882353	0.763636	0.846154	0.864865	0.909091	1	0.403915	0.543387	0.833264	0.0678762	1	0.198899	0.121093	0.0185731	15,46	14,63	16,64	14,49	8,60	13,42	12,66	10,64	7,70	FALSE	0.154993
Pf3D7_01_v3	614361	PF3D7_0115700	erythrocyte membrane protein 1, PfEMP1 (VAR)	20986.9	T	A	SNP	missense_variant	MISSENSE	gAg/gTg	p.Glu178Val/c.533A>T	0/1	0/1	0/1	0/1	0/1	0/1	0/1	0/1	0/1	0.754098	0.810811	0.797468	0.762712	0.880597	0.75	0.842105	0.864865	0.906667	1	0.528349	0.546104	1	0.069826	1	0.279843	0.121093	0.0198265	15,46	14,60	16,63	14,45	8,59	13,39	12,64	10,64	7,68	FALSE	0.152568
Pf3D7_01_v3	614363	PF3D7_0115700	erythrocyte membrane protein 1, PfEMP1 (VAR)	15120.9	A	C	SNP	synonymous_variant	SILENT	acT/acG	p.Thr177Thr/c.531T>G	0/1	0/1	0/1	0/1	0/1	0/1	0/1	0/1	0/1	0.693878	0.745455	0.709091	0.714286	0.846154	0.682927	0.8	0.824561	0.881356	1	0.662471	1	1	0.0962482	1	0.265338	0.167988	0.0292428	15,34	14,41	16,39	14,35	8,44	13,28	12,48	10,47	7,52	FALSE	0.187478
Pf3D7_01_v3	614368	PF3D7_0115700	erythrocyte membrane protein 1, PfEMP1 (VAR)	8178.89	A	AT	INDEL	frameshift_variant		atg/atgA	p.Cys176fs/c.525_526insA	0/1	0/1	0/1	0/1	0/1	0/1	0/1	0/1	0/1	0.621622	0.65	0.53125	0.625	0.810811	0.6875	0.714286	0.777778	0.847826	1	0.816946	0.473929	1	0.120773	0.619226	0.473521	0.203018	0.0234548	14,23	14,26	15,17	12,20	7,30	10,22	12,30	8,28	7,39	FALSE	0.226204
Pf3D7_01_v3	614369	PF3D7_0115700	erythrocyte membrane protein 1, PfEMP1 (VAR)	12238.9	C	A	SNP	missense_variant	MISSENSE	atG/atT	p.Met175Ile/c.525G>T	0/1	0/1	0/1	0/1	0/1	0/1	0/1	0/1	0/1	0.688889	0.755102	0.641026	0.692308	0.853659	0.722222	0.795918	0.818182	0.862745	1	0.497923	0.651381	1	0.0803426	0.809748	0.248394	0.219624	0.0495643	14,31	12,37	14,25	12,27	6,35	10,26	10,39	8,36	7,44	FALSE	0.173856
Pf3D7_01_v3	614552	PF3D7_0115700	erythrocyte membrane protein 1, PfEMP1 (VAR)	2667.93	T	A	SNP	synonymous_variant	SILENT	gcA/gcT	p.Ala114Ala/c.342A>T	0/1	0/1	0/1	0/1	0/1	0/1	0/1	0/1	0/1	0.210526	0.277778	0.3	0.310345	0.411765	0.25	0.217391	0.428571	0.566667	1	0.74855	0.716427	0.521811	0.226288	1	1	0.18614	0.019023	15,4	26,10	14,6	20,9	20,14	18,6	18,5	12,9	13,17	FALSE	0.35614
Pf3D7_01_v3	614631	PF3D7_0115700	erythrocyte membrane protein 1, PfEMP1 (VAR)	11575.9	T	C	SNP	missense_variant	MISSENSE	gAa/gGa	p.Glu88Gly/c.263A>G	0/1	0/1	0/1	0/1	0/1	0/1	0/1	0/1	0/1	0.8	0.794872	0.69697	0.837838	0.754717	0.833333	0.571429	0.740741	0.730769	1	1	0.414622	0.77149	0.802708	0.779228	0.0449638	0.624157	0.471529	8,32	8,31	10,23	6,31	13,40	7,35	15,20	14,40	14,38	FALSE	0.228571
Pf3D7_01_v3	614634	PF3D7_0115700	erythrocyte membrane protein 1, PfEMP1 (VAR)	3162.89	C	CGTCT	INDEL	frameshift_variant		agt/aAGACgt	p.Ser87fs/c.259_260insAGAC	0/1	0/1	0/1	0/1	0/1	0/1	0/1	0/1	0/1	0.190476	0.190476	0.305556	0.179487	0.241379	0.159091	0.405405	0.237288	0.245614	1	1	0.294304	1	0.629126	0.780507	0.0479409	0.631749	0.627137	34,8	34,8	25,11	32,7	44,14	37,7	22,15	45,14	43,14	FALSE	0.214929
Pf3D7_01_v3	614653	PF3D7_0115700	erythrocyte membrane protein 1, PfEMP1 (VAR)	5429.93	A	G	SNP	missense_variant	MISSENSE	Tat/Cat	p.Tyr81His/c.241T>C	0/1	0/1	0/1	0/1	0/1	0/1	0/1	0/1	0/1	0.276596	0.358491	0.409091	0.272727	0.285714	0.277778	0.54	0.318182	0.3125	1	0.399995	0.193977	1	1	1	0.0129205	0.681608	0.833835	34,13	34,19	26,18	32,12	45,18	39,15	23,27	45,21	44,20	FALSE	0.263404
Pf3D7_01_v3	614681	PF3D7_0115700	erythrocyte membrane protein 1, PfEMP1 (VAR)	8278.07	ACG	*,A	INDEL	frameshift_variant		cgt/	p.Arg71fs/c.211_212delCG	1/2	1/2	0/2	1/2	1/2	0/2	0/2	1/2	0/2	0.945946	0.9	0.769231	0.885714	0.979592	0.852941	0.777778	0.931818	0.869565	1	0.676214	0.0562479	0.42299	0.574829	0.247989	0.0462202	1	0.288972	2,6,29	4,5,31	6,4,16	4,7,24	1,9,39	5,4,25	8,3,25	3,13,28	6,5,35	TRUE	0.176715
Pf3D7_01_v3	615032	PF3D7_0115700	erythrocyte membrane protein 1, PfEMP1 (VAR)	11566.9	T	A	SNP	upstream_gene_variant		139	c.-139A>T	0/1	0/1	0/1	0/1	0/1	0/1	0/1	0/1	0/1	0.218623	0.239865	0.303448	0.201681	0.217021	0.300395	0.230769	0.261682	0.235088	1	0.609094	0.0306981	0.657524	1	0.0415178	0.7605	0.277685	0.679165	193,54	225,71	202,88	190,48	184,51	177,76	240,72	237,84	218,67	FALSE	0.0848248
Pf3D7_01_v3	615151	PF3D7_0115700	erythrocyte membrane protein 1, PfEMP1 (VAR)	269.93	A	ATAT,AAT	INDEL,INDEL	upstream_gene_variant,upstream_gene_variant	,	259259	c.-259_-258insATA,c.-259_-258insAT	0/0	0/2	0/1	0/2	0/2	0/2	0/2	0/1	0/1	0	0.428571	0.333333	0.285714	0.285714	0.125	0.2	0.1	0.157895	1	0.0307018	0.0877193	0.110526	0.110526	0.380952	0.277778	0.434783	0.253024	13,0,0	4,1,2	4,1,1	5,0,2	5,0,2	7,0,1	4,0,1	9,1,0	16,2,1	FALSE	0.428571
Pf3D7_01_v3	615624	PF3D7_0115700	erythrocyte membrane protein 1, PfEMP1 (VAR)	3420.93	T	G	SNP	upstream_gene_variant		731	c.-731A>C	0/1	0/1	0/1	0/1	0/1	0/1	0/1	0/1	0/1	0.387097	0.517241	0.410256	0.434783	0.395349	0.371429	0.37931	0.133333	0.274194	1	0.436509	1	0.784055	1	1	1	0.0402454	0.343073	19,12	14,15	23,16	13,10	26,17	22,13	18,11	26,4	45,17	FALSE	0.253763
Pf3D7_01_v3	615868	PF3D7_0115700	erythrocyte membrane protein 1, PfEMP1 (VAR)	9089.32	T	A	SNP	upstream_gene_variant		975	c.-975A>T	1/1	0/1	0/1	0/1	0/1	0/1	1/1	0/1	0/1	1	0.75	0.88	0.85	0.863636	0.791667	0.95122	0.825	0.90625	1	0.0135615	0.236818	0.0993031	0.232558	0.0502191	0.538146	0.0443245	0.262055	0,22	7,21	3,22	3,17	3,19	5,19	2,39	7,33	3,29	TRUE	0.25
Pf3D7_01_v3	615870	PF3D7_0115700	erythrocyte membrane protein 1, PfEMP1 (VAR)	10895.4	T	C	SNP	upstream_gene_variant		977	c.-977A>G	1/1	0/1	0/1	0/1	0/1	0/1	1/1	0/1	0/1	1	0.794118	0.896552	0.857143	0.875	0.827586	0.96	0.840909	0.921053	1	0.0143664	0.237338	0.0768964	0.0971909	0.0522237	0.538619	0.0392762	0.260096	0,27	7,27	3,26	3,18	3,21	5,24	2,48	7,37	3,35	TRUE	0.205882
Pf3D7_01_v3	616132			245.67	G	T	SNP	intergenic_region			n.616132G>T	1/1	0/0	0/0	0/1	0/0	0/1	1/1	0/1	0/1	1	0	0	0.2	0.111111	0.5	1	0.285714	0.4	1	0.0222222	0.0666667	0.142857	0.0545455	0.466667	1	0.166667	0.428571	0,2	8,0	4,0	4,1	8,1	2,2	0,3	5,2	3,2	TRUE	1
Pf3D7_01_v3	616163			5071.12	T	C	SNP	intergenic_region			n.616163T>C	0/1	0/1	0/1	0/1	0/1	0/1	0/1	0/1	0/1	0.928571	0.4	0.558824	0.354839	0.384615	0.666667	0.684211	0.676471	0.677419	1	0.000594515	0.0179211	0.000355845	0.000468488	0.123006	0.145441	0.0812493	0.131844	1,13	24,16	15,19	20,11	24,15	9,18	12,26	11,23	10,21	FALSE	0.573733
Pf3D7_01_v3	616165			3258.93	T	C	SNP	intergenic_region			n.616165T>C	0/1	0/1	0/1	0/1	0/1	0/1	0/1	0/1	0/1	0.5	0.325	0.411765	0.129032	0.179487	0.592593	0.333333	0.4	0.3125	1	0.336824	0.750228	0.0204048	0.0328239	0.74171	0.340863	0.542085	0.321471	7,7	27,13	20,14	27,4	32,7	11,16	26,13	21,14	22,10	FALSE	0.370968
Pf3D7_01_v3	616184			13453.9	T	G	SNP	intergenic_region			n.616184T>G	0/1	0/1	0/1	0/1	0/1	0/1	0/1	0/1	0/1	0.465116	0.734375	0.678571	0.508772	0.62069	0.71875	0.516129	0.56338	0.485714	1	0.00770012	0.0405811	0.690861	0.156907	0.0144064	0.712508	0.338106	0.848705	23,20	17,47	18,38	28,29	22,36	18,46	45,48	31,40	36,34	FALSE	0.269259
Pf3D7_01_v3	616216			3227.73	T	C	SNP	intergenic_region			n.616216T>C	0/0	0/1	0/1	0/1	0/1	0/1	0/0	0/1	0/1	0.0212766	0.171429	0.161017	0.222222	0.266667	0.0942029	0.0639535	0.103448	0.0735294	1	0.000196438	0.000775869	1.3541e-05	4.8276e-07	0.0297628	0.147314	0.0187021	0.12915	92,2	116,24	99,19	77,22	77,28	125,13	161,11	130,15	126,10	FALSE	0.24539
Pf3D7_01_v3	616217			3224.73	A	T	SNP	intergenic_region			n.616217A>T	0/0	0/1	0/1	0/1	0/1	0/1	0/0	0/1	0/1	0.0212766	0.171429	0.161017	0.222222	0.264151	0.0942029	0.0639535	0.103448	0.0735294	1	0.000196438	0.000775869	1.3541e-05	5.13498e-07	0.0297628	0.147314	0.0187021	0.12915	92,2	116,24	99,19	77,22	78,28	125,13	161,11	130,15	126,10	FALSE	0.242874
Pf3D7_01_v3	616253			59029.9	C	T	SNP	intergenic_region			n.616253C>T	0/1	0/1	0/1	0/1	0/1	0/1	0/1	0/1	0/1	0.802548	0.891089	0.863636	0.855319	0.867925	0.758794	0.696154	0.702564	0.708333	1	0.0107624	0.124421	0.21204	0.113635	0.369186	0.021537	0.0361231	0.0470906	31126	33270	33209	34201	28184	48151	79181	58137	56136	FALSE	0.106394
Pf3D7_01_v3	616266			19519.9	C	T	SNP	intergenic_region			n.616266C>T	0/1	0/1	0/1	0/1	0/1	0/1	0/1	0/1	0/1	0.390244	0.278846	0.24812	0.167969	0.190265	0.435644	0.334559	0.356481	0.37931	1	0.016975	0.00241284	5.97368e-07	1.83462e-05	0.395275	0.256725	0.521263	0.830106	100,64	225,87	200,66	213,43	183,43	114,88	181,91	139,77	126,77	FALSE	0.222275
Pf3D7_01_v3	616272			14567.9	G	A	SNP	intergenic_region			n.616272G>A	0/1	0/1	0/1	0/1	0/1	0/1	0/1	0/1	0/1	0.304348	0.229032	0.190114	0.132812	0.15859	0.293532	0.221805	0.245192	0.282828	1	0.0941799	0.00909085	2.81894e-05	0.000755277	0.908022	0.0661359	0.23775	0.726529	112,49	239,71	213,50	222,34	191,36	142,59	207,59	157,51	142,56	FALSE	0.171535
Pf3D7_01_v3	616383			15559.9	A	C	SNP	intergenic_region			n.616383A>C	0/1	0/1	0/1	0/1	0/1	0/1	0/1	0/1	0/1	0.689655	0.544304	0.5625	0.41791	0.486486	0.549296	0.675	0.663462	0.6625	1	0.111339	0.157161	0.00378646	0.0219026	0.145853	1	0.861525	0.854328	18,40	36,43	35,45	39,28	38,36	32,39	26,54	35,69	27,53	FALSE	0.271745
Pf3D7_01_v3	616391			14233.9	T	C	SNP	intergenic_region			n.616391T>C	0/1	0/1	0/1	0/1	0/1	0/1	0/1	0/1	0/1	0.698413	0.584416	0.60241	0.450704	0.43662	0.5375	0.666667	0.616822	0.666667	1	0.216533	0.295314	0.00512674	0.00300297	0.0588147	0.728658	0.321042	0.723505	19,44	32,45	33,50	39,32	40,31	37,43	31,62	41,66	28,56	FALSE	0.261793
Pf3D7_01_v3	616549			6342.93	A	T	SNP	intergenic_region			n.616549A>T	0/1	0/1	0/1	0/1	0/1	0/1	0/1	0/1	0/1	0.827586	0.714286	0.826087	0.75	0.65	0.791667	0.5625	0.6875	0.685714	1	0.357805	1	0.517538	0.189035	1	0.0305178	0.244928	0.251276	5,24	8,20	4,19	6,18	7,13	5,19	14,18	10,22	11,24	FALSE	0.265086
Pf3D7_01_v3	616553			7698.93	T	G	SNP	intergenic_region			n.616553T>G	0/1	0/1	0/1	0/1	0/1	0/1	0/1	0/1	0/1	0.833333	0.785714	0.833333	0.793103	0.708333	0.787879	0.542857	0.710526	0.707317	1	0.774428	1	0.753879	0.340003	0.760791	0.010647	0.272655	0.280982	6,30	9,33	4,20	6,23	7,17	7,26	16,19	11,27	12,29	FALSE	0.290476
Pf3D7_01_v3	616561			1220.31	C	A	SNP	intergenic_region			n.616561C>A	0/1	0/1	0/0	0/1	0/1	0/1	0/1	0/1	0/1	0.0833333	0.135593	0.0714286	0.136364	0.155556	0.112903	0.220588	0.153846	0.196429	1	0.394478	1	0.521183	0.353956	0.762898	0.0494298	0.277197	0.106377	55,5	51,8	39,3	38,6	38,7	55,7	53,15	55,10	45,11	FALSE	0.137255
Pf3D7_01_v3	617601			11364.9	C	CA	INDEL	intergenic_region			n.617601_617602insA	0/1	0/1	0/1	0/1	0/1	0/1	0/1	0/1	0/1	0.282609	0.272059	0.195804	0.248175	0.285714	0.2	0.305195	0.289855	0.406504	1	0.893023	0.0945747	0.585319	1	0.140964	0.701091	1	0.0373657	99,39	99,37	115,28	103,34	95,38	88,22	107,47	98,40	73,50	FALSE	0.123895
Pf3D7_01_v3	617603			11286.9	CGT	C	INDEL	intergenic_region			n.617604_617605delGT	0/1	0/1	0/1	0/1	0/1	0/1	0/1	0/1	0/1	0.278571	0.262411	0.190476	0.242857	0.281481	0.19469	0.301282	0.283688	0.4	1	0.789341	0.0939274	0.586281	1	0.140159	0.701688	1	0.0383434	101,39	104,37	119,28	106,34	97,38	91,22	109,47	101,40	75,50	FALSE	0.121429
Pf3D7_01_v3	618538			3380.98	C	G	SNP	intergenic_region			n.618538C>G	0/1	0/1	0/1	0/1	0/1	0/1	0/1	0/1	0/1	0.6875	0.52	0.638298	0.666667	0.428571	0.681818	0.6	0.586957	0.585366	1	0.170122	0.809589	1	0.0350827	1	0.492635	0.476052	0.46567	10,22	24,26	17,30	11,22	24,18	14,30	22,33	19,27	17,24	FALSE	0.258929
Pf3D7_01_v3	618712			4513.32	A	*,AGTTATGCTT	INDEL	intergenic_region			n.618712_618713insGTTATGCTT	1/2	1/2	1/2	1/1	1/2	1/2	1/2	1/2	1/2	1	0.984211	1	0.994186	0.942708	0.985507	1	0.986364	0.969325	1	0.257633	1	1	0.00304241	0.266302	1	0.273986	0.0614204	0,130,21	3,161,26	0,181,33	1,157,14	11,155,26	3,175,29	0,226,40	3,180,37	5,136,22	TRUE	0.0572917
Pf3D7_01_v3	618737			46928.7	T	C	SNP	intergenic_region			n.618737T>C	1/1	1/1	1/1	1/1	0/1	1/1	1/1	1/1	1/1	0.982143	0.979452	1	0.986842	0.905512	0.979021	0.993548	0.983051	0.93913	1	1	0.176365	1	0.0127217	1	0.573859	1	0.171269	2110	3143	0,154	2150	12115	3140	1154	3174	7108	TRUE	0.076631
Pf3D7_01_v3	619010			10964.9	C	T	SNP	intergenic_region			n.619010C>T	0/1	0/1	0/1	0/1	0/1	0/1	0/1	0/1	0/1	0.245614	0.330275	0.460784	0.315217	0.277228	0.337079	0.371429	0.351145	0.37931	1	0.289178	0.0104247	0.457329	0.711189	0.271172	0.116912	0.175684	0.105017	43,14	73,36	55,47	63,29	73,28	59,30	66,39	85,46	54,33	FALSE	0.21517
Pf3D7_01_v3	619083			7574.93	A	C	SNP	intergenic_region			n.619083A>C	0/1	0/1	0/1	0/1	0/1	0/1	0/1	0/1	0/1	0.134328	0.216049	0.198925	0.110345	0.125	0.189349	0.200935	0.22335	0.153333	1	0.0932567	0.136703	0.585708	0.867056	0.215953	0.146926	0.0451686	0.735995	116,18	127,35	149,37	129,16	168,24	137,32	171,43	153,44	127,23	FALSE	0.0890219
Pf3D7_01_v3	619084			7376.93	A	C	SNP	intergenic_region			n.619084A>C	0/1	0/1	0/1	0/1	0/1	0/1	0/1	0/1	0/1	0.134328	0.20625	0.2	0.111888	0.116402	0.189349	0.197183	0.22335	0.153333	1	0.122663	0.135613	0.587858	0.73208	0.215953	0.146482	0.0451686	0.735995	116,18	127,33	148,37	127,16	167,22	137,32	171,42	153,44	127,23	FALSE	0.0890219
Pf3D7_01_v3	619285			315.41	T	A	SNP	intergenic_region			n.619285T>A	0/1	0/0	0/1	0/0	0/1	0/1	0/0	0/0	0/1	0.2	0.0810811	0.24	0.03125	0.16	0.233333	0.06	0.117647	0.181818	1	0.279751	0.753465	0.049619	0.741139	1	0.0730669	0.494893	1	24,6	34,3	19,6	31,1	21,4	23,7	47,3	30,4	27,6	FALSE	0.16875
Pf3D7_01_v3	620080			10579.9	C	T	SNP	intergenic_region			n.620080C>T	0/1	0/1	0/1	0/1	0/1	0/1	0/1	0/1	0/1	0.278689	0.29697	0.273256	0.413793	0.359223	0.335616	0.294479	0.170068	0.24	1	0.792813	1	0.0300456	0.199437	0.354063	0.792839	0.0383249	0.542316	88,34	116,49	125,47	68,48	66,37	97,49	115,48	122,25	76,24	FALSE	0.135105
Pf3D7_01_v3	620404			808.41	T	TCC	INDEL	intergenic_region			n.620404_620405insCC	0/0	0/0	0/0	0/0	0/1	0/0	0/0	0/1	0/1	0	0	0	0	0.210526	0	0	0.104167	0.258621	1	1	1	1	0.000525387	1	1	0.0205579	2.44677e-05	54,0	45,0	53,0	34,0	30,8	63,0	67,0	43,5	43,15	FALSE	0.258621
Pf3D7_01_v3	620405			604.41	A	AAGT	INDEL	intergenic_region			n.620405_620406insAGT	0/0	0/0	0/0	0/0	0/1	0/0	0/0	0/1	0/1	0	0	0	0	0.189189	0	0	0.0888889	0.218182	1	1	1	1	0.00127199	1	1	0.0395803	0.000249468	54,0	45,0	53,0	33,0	30,7	63,0	67,0	41,4	43,12	FALSE	0.218182
Pf3D7_01_v3	620517			403.14	A	AGACCTAAGTTAGTAAACGTAT	INDEL	intergenic_region			n.620517_620518insGACCTAAGTTAGTAAACGTAT	0/1	0/0	0/0	0/0	0/0	0/1	0/1	0/1	0/1	0.25	0	0.0526316	0	0	0.157895	0.0909091	0.153846	0.25	1	0.0392444	0.155795	0.122507	0.260079	0.677217	0.195388	0.662835	1	12,4	18,0	18,1	11,0	9,0	16,3	30,3	11,2	12,4	FALSE	0.25
Pf3D7_01_v3	623974			6752.57	ATTAGGACCTATACTGGTTATATTAAGACCTACGTTAGTGATATTAGGACCTATATTACAGCATGTAAGACCTACATTACTTACCTAAGACCTATATTAGTTACC	A	INDEL	intergenic_region			n.623975_624078del	1/1	0/1	0/1	0/1	0/1	0/1	0/1	0/1	0/1	0.96	0.862069	0.777778	0.652174	0.821429	0.84	0.724138	0.909091	0.875	1	0.358105	0.143568	0.00901434	0.195948	0.348676	0.0283432	0.592969	0.348676	1,24	4,25	4,14	8,15	5,23	4,21	8,21	2,20	3,21	TRUE	0.307826
Pf3D7_01_v3	624082			7101.7	A	G	SNP	intergenic_region			n.624082A>G	1/1	1/1	1/1	0/1	0/1	1/1	0/1	1/1	1/1	1	0.928571	0.958333	0.83871	0.884615	0.913043	0.8125	0.961538	0.928571	1	0.490909	0.461538	0.0535698	0.104822	0.198431	0.0256259	0.481481	0.490909	0,28	2,26	1,23	5,26	3,23	2,21	6,26	1,25	2,26	TRUE	0.1875
Pf3D7_01_v3	624148			1815.28	T	C	SNP	intergenic_region			n.624148T>C	0/1	0/1	0/0	0/1	0/1	0/1	0/1	0/1	0/1	0.428571	0.333333	0.0555556	0.48	0.55	0.257143	0.128205	0.375	0.458333	1	0.589426	0.00728083	0.785828	0.558893	0.184758	0.00937334	0.780635	1	16,12	20,10	17,1	13,12	9,11	26,9	34,5	15,9	13,11	FALSE	0.373016
Pf3D7_01_v3	624376			89244	G	A	SNP	intergenic_region			n.624376G>A	1/1	1/1	1/1	1/1	1/1	1/1	1/1	1/1	1/1	1	0.970909	0.995633	0.995146	0.980861	0.995556	0.996416	0.98062	0.99537	1	0.0266065	1	1	0.131427	1	1	0.161887	1	0,169	8267	1228	1205	4205	1224	1278	5253	1215	TRUE	0.0290909
Pf3D7_01_v3	624756			12573.9	AG	A	INDEL	intergenic_region			n.624757delG	0/1	0/1	0/1	0/1	0/1	0/1	0/1	0/1	0/1	0.75	0.666667	0.612903	0.611111	0.636364	0.559322	0.5625	0.694915	0.795455	1	0.407549	0.159926	0.148233	0.217264	0.0465693	0.0504292	0.533986	0.63432	13,39	20,40	24,38	21,33	20,35	26,33	28,36	18,41	9,35	FALSE	0.190678
Pf3D7_01_v3	624762			16628.9	C	G	SNP	intergenic_region			n.624762C>G	0/1	0/1	0/1	0/1	0/1	0/1	0/1	0/1	0/1	0.842105	0.768116	0.710145	0.75	0.777778	0.62069	0.661765	0.775862	0.843137	1	0.371794	0.0921586	0.244492	0.487014	0.0111156	0.0245793	0.478031	1	9,48	16,53	20,49	13,39	14,49	22,36	23,45	13,45	8,43	FALSE	0.221416
Pf3D7_01_v3	624783			10005.9	G	A	SNP	intergenic_region			n.624783G>A	0/1	0/1	0/1	0/1	0/1	0/1	0/1	0/1	0/1	0.897436	0.809524	0.714286	0.727273	0.764706	0.8	0.651163	0.833333	0.882353	1	0.353376	0.051527	0.0733076	0.204902	0.312102	0.00955876	0.506303	1	4,35	8,34	12,30	9,24	8,26	6,24	15,28	6,30	4,30	FALSE	0.246273
Pf3D7_01_v3	624784			9980.1	T	G	SNP	intergenic_region			n.624784T>G	0/1	0/1	0/1	0/1	0/1	0/1	0/1	0/1	1/1	0.894737	0.829268	0.769231	0.766667	0.787879	0.857143	0.7	0.882353	0.9375	1	0.521326	0.223523	0.193859	0.325314	0.713704	0.0488951	1	0.680874	4,34	7,34	9,30	7,23	7,26	4,24	12,28	4,30	2,30	TRUE	0.194737
Pf3D7_01_v3	624889			18214.9	G	A	SNP	intergenic_region			n.624889G>A	0/1	0/1	0/1	0/1	0/1	0/1	0/1	0/1	0/1	0.243902	0.195046	0.254967	0.226496	0.192857	0.291339	0.168	0.282158	0.375	1	0.192497	0.83476	0.735049	0.180941	0.290585	0.0288693	0.389806	0.0066871	155,50	260,63	225,77	181,53	226,54	180,74	312,63	173,68	105,63	FALSE	0.131098
Pf3D7_01_v3	624890			18292.9	A	T	SNP	intergenic_region			n.624890A>T	0/1	0/1	0/1	0/1	0/1	0/1	0/1	0/1	0/1	0.243902	0.195046	0.257426	0.225532	0.192171	0.291339	0.168	0.282158	0.378698	1	0.192497	0.755564	0.65366	0.18016	0.290585	0.0288693	0.389806	0.00662299	155,50	260,63	225,78	182,53	227,54	180,74	312,63	173,68	105,64	FALSE	0.134796
Pf3D7_01_v3	625077			899.96	C	T	SNP	intergenic_region			n.625077C>T	0/0	0/1	0/0	0/1	0/1	0/0	0/0	0/1	0/1	0	0.078125	0	0.136364	0.220339	0.0263158	0	0.112903	0.163265	1	0.322275	1	0.167429	0.0157091	1	1	0.181713	0.0514515	22,0	59,5	36,0	38,6	46,13	37,1	56,0	55,7	41,8	FALSE	0.220339
Pf3D7_01_v3	625082			16453	AGACCTATATCAGTGAATGTAAGACCTATGTTAGTCGAAGTAT	A	INDEL	intergenic_region			n.625083_625124delGACCTATATCAGTGAATGTAAGACCTATGTTAGTCGAAGTAT	1/1	0/1	1/1	0/1	0/1	1/1	1/1	0/1	0/1	1	0.921875	0.947368	0.826087	0.762712	0.948718	1	0.859375	0.795918	1	0.322275	0.527684	0.0468509	0.00883413	0.531148	1	0.103828	0.0254711	0,22	5,59	2,36	8,38	14,45	2,37	0,56	9,55	10,39	TRUE	0.237288
Pf3D7_01_v3	627786			6704.93	G	T	SNP	intergenic_region			n.627786G>T	0/1	0/1	0/1	0/1	0/1	0/1	0/1	0/1	0/1	0.176471	0.277108	0.365385	0.27551	0.265823	0.261364	0.285714	0.170455	0.171429	1	0.176378	0.00970787	0.1922	0.236237	0.247793	0.110078	1	1	56,12	60,23	66,38	71,27	58,21	65,23	80,32	73,15	58,12	FALSE	0.188914
Pf3D7_01_v3	627789			6027.93	A	T	SNP	intergenic_region			n.627789A>T	0/1	0/1	0/1	0/1	0/1	0/1	0/1	0/1	0/1	0.162162	0.234043	0.304348	0.254717	0.204545	0.222222	0.238095	0.15	0.15	1	0.333684	0.0378816	0.14691	0.546361	0.342198	0.214969	0.835338	1	62,12	72,22	80,35	79,27	70,18	77,22	96,30	85,15	68,12	FALSE	0.142186
Pf3D7_01_v3	627794			5388.89	TA	T	INDEL	intergenic_region			n.627795delA	0/1	0/1	0/1	0/1	0/1	0/1	0/1	0/1	0/1	0.139535	0.207921	0.280992	0.224138	0.177778	0.184211	0.201439	0.130435	0.129032	1	0.251977	0.0177095	0.147585	0.540488	0.445927	0.283541	1	1	74,12	80,21	87,34	90,26	74,16	93,21	111,28	100,15	81,12	FALSE	0.141457
Pf3D7_01_v3	627797			4410.89	A	AG	INDEL	intergenic_region			n.627797_627798insG	0/1	0/1	0/1	0/1	0/1	0/1	0/1	0/1	0/1	0.126437	0.196078	0.243478	0.193277	0.155556	0.154545	0.195652	0.102564	0.11828	1	0.23892	0.0472604	0.255027	0.667997	0.682488	0.203885	0.657236	1	76,11	82,20	87,28	96,23	76,14	93,17	111,27	105,12	82,11	FALSE	0.117041
Pf3D7_01_v3	627799			4290.93	T	A	SNP	intergenic_region			n.627799T>A	0/1	0/1	0/1	0/1	0/1	0/1	0/1	0/1	0/1	0.120879	0.192308	0.235294	0.186992	0.155556	0.151786	0.184397	0.097561	0.11828	1	0.238676	0.0480148	0.25639	0.525762	0.547564	0.270305	0.657607	1	80,11	84,20	91,28	100,23	76,14	95,17	115,26	111,12	82,11	FALSE	0.114415
Pf3D7_01_v3	627806			3471.93	G	A	SNP	intergenic_region			n.627806G>A	0/1	0/1	0/1	0/1	0/1	0/1	0/1	0/1	0/1	0.09375	0.180952	0.212598	0.170732	0.117021	0.135135	0.159722	0.0762712	0.114583	1	0.102055	0.017568	0.115582	0.642888	0.391091	0.175762	0.805208	0.813869	87,9	86,19	100,27	102,21	83,11	96,15	121,23	109,9	85,11	FALSE	0.118848
Pf3D7_01_v3	627807			3471.93	T	G	SNP	intergenic_region			n.627807T>G	0/1	0/1	0/1	0/1	0/1	0/1	0/1	0/1	0/1	0.09375	0.180952	0.212598	0.170732	0.117021	0.135135	0.159722	0.0762712	0.114583	1	0.102055	0.017568	0.115582	0.642888	0.391091	0.175762	0.805208	0.813869	87,9	86,19	100,27	102,21	83,11	96,15	121,23	109,9	85,11	FALSE	0.118848
Pf3D7_01_v3	629155			17314	T	A	SNP	intergenic_region			n.629155T>A	0/1	1/1	1/1	1/1	1/1	1/1	1/1	1/1	0/1	0.897436	0.982759	0.957447	0.979592	0.978723	0.972973	1	0.953488	0.877193	1	0.154058	0.403692	0.166249	0.17158	0.358904	0.0387327	0.416752	1	4,35	1,57	2,45	1,48	1,46	1,36	0,47	2,41	7,50	TRUE	0.102564
Pf3D7_01_v3	629161			14958	T	A	SNP	intergenic_region			n.629161T>A	0/1	1/1	1/1	1/1	1/1	1/1	1/1	1/1	0/1	0.882353	0.979167	0.948718	0.97561	1	1	1	0.95	0.865385	1	0.154538	0.407682	0.169709	0.0361472	0.114241	0.0450782	0.404096	1	4,30	1,47	2,37	1,40	0,42	0,32	0,38	2,38	7,45	TRUE	0.117647
Pf3D7_01_v3	629168			10778	T	C	SNP	intergenic_region			n.629168T>C	0/1	1/1	0/1	1/1	1/1	1/1	1/1	0/1	0/1	0.833333	0.970588	0.928571	0.966667	1	1	1	0.923077	0.820513	1	0.148849	0.396728	0.159301	0.0269006	0.10922	0.0362879	0.409176	1	4,20	1,33	2,26	1,29	0,33	0,23	0,29	2,24	7,32	TRUE	0.166667
Pf3D7_01_v3	629382			2791.89	C	CGTAAGACCTATGTTAGTAAAG	INDEL	intergenic_region			n.629382_629383insGTAAGACCTATGTTAGTAAAG	0/1	0/1	0/1	0/1	0/1	0/1	0/1	0/1	0/1	0.25	0.318182	0.34	0.25	0.55	0.342105	0.205128	0.22449	0.214286	1	0.612375	0.465334	1	0.0402274	0.443325	0.777211	0.794929	0.770245	24,8	30,14	33,17	21,7	9,11	25,13	31,8	38,11	22,6	FALSE	0.3
Pf3D7_01_v3	630221			1226.68	A	C	SNP	intergenic_region			n.630221A>C	0/0	0/0	0/1	0/1	0/1	0/1	0/1	0/1	0/1	0.0581395	0.0740741	0.148148	0.294118	0.213333	0.207207	0.236364	0.125	0.146789	1	0.776678	0.061627	4.22957e-05	0.00445162	0.00347139	0.000654476	0.113675	0.0621356	81,5	100,8	92,16	60,25	59,16	88,23	84,26	119,17	93,16	FALSE	0.235978
Pf3D7_01_v3	630231			17877	A	G	SNP	intergenic_region			n.630231A>G	1/1	1/1	0/1	0/1	0/1	0/1	1/1	1/1	0/1	0.94	0.946667	0.84	0.785714	0.807018	0.863014	0.941176	0.931818	0.796875	1	1	0.15818	0.0270413	0.0486813	0.236782	1	1	0.0324543	3,47	4,71	12,63	12,44	11,46	10,63	4,64	6,82	13,51	TRUE	0.154286
Pf3D7_01_v3	630850			17870.9	C	A	SNP	intergenic_region			n.630850C>A	0/1	0/1	0/1	0/1	0/1	0/1	0/1	0/1	0/1	0.442308	0.373913	0.374046	0.518182	0.59434	0.4	0.369427	0.44	0.423077	1	0.336181	0.348974	0.277053	0.0380346	0.590831	0.248021	1	0.888749	58,46	72,43	82,49	53,57	43,63	75,50	99,58	84,66	60,44	FALSE	0.152032
Pf3D7_01_v3	630858			857.96	C	A	SNP	intergenic_region			n.630858C>A	0/1	0/0	0/0	0/0	0/0	0/1	0/0	0/1	0/1	0.0824742	0.0212766	0.0344828	0.0217391	0	0.0789474	0.00724638	0.163265	0.0909091	1	0.100563	0.14731	0.101264	0.00673417	1	0.00414346	0.0815819	1	89,8	92,2	112,4	90,2	95,0	105,9	137,1	123,24	90,9	FALSE	0.0824742
Pf3D7_01_v3	630861			912.96	A	T	SNP	intergenic_region			n.630861A>T	0/1	0/0	0/0	0/0	0/0	0/1	0/0	0/1	0/1	0.0842105	0.0224719	0.0366972	0.0238095	0	0.0849057	0.00769231	0.169014	0.0947368	1	0.101651	0.232293	0.106172	0.00714983	1	0.00490174	0.080239	1	87,8	87,2	105,4	82,2	86,0	97,9	129,1	118,24	86,9	FALSE	0.0848036
Pf3D7_01_v3	630889			1379.56	T	TAATCA	INDEL	intergenic_region			n.630889_630890insAATCA	0/1	0/0	0/0	0/1	0/0	0/1	0/0	0/1	0/1	0.171429	0.0571429	0.0606061	0.0952381	0	0.25	0.025	0.375	0.25	1	0.259455	0.2604	0.696049	0.0796554	0.537037	0.0454923	0.0582517	0.521289	29,6	33,2	31,2	19,2	19,0	21,7	39,1	35,21	18,6	FALSE	0.203571
Pf3D7_01_v3	631206			3503.26	CG	C	INDEL	intergenic_region			n.631207delG	0/1	0/1	1/1	0/1	1/1	0/1	0/1	0/1	0/1	0.529412	0.875	1	0.818182	1	0.818182	0.777778	0.538462	0.454545	1	0.0570263	0.0118892	0.226414	0.0232706	0.226414	0.164182	1	1	8,9	2,14	0,10	2,9	0,9	2,9	4,14	6,7	6,5	TRUE	0.470588
Pf3D7_01_v3	631210			3503.26	G	GT	INDEL	intergenic_region			n.631210_631211insT	0/1	0/1	1/1	0/1	1/1	0/1	0/1	0/1	0/1	0.529412	0.875	1	0.818182	1	0.818182	0.777778	0.538462	0.454545	1	0.0570263	0.0118892	0.226414	0.0232706	0.226414	0.164182	1	1	8,9	2,14	0,10	2,9	0,9	2,9	4,14	6,7	6,5	TRUE	0.470588
Pf3D7_01_v3	631213			3159.29	T	A	SNP	intergenic_region			n.631213T>A	0/1	0/1	1/1	0/1	1/1	0/1	0/1	0/1	0/1	0.466667	0.857143	1	0.8	1	0.8	0.75	0.538462	0.333333	1	0.0501749	0.0076555	0.210708	0.00949596	0.210708	0.148884	1	0.678456	8,7	2,12	0,10	2,8	0,9	2,8	4,12	6,7	6,3	TRUE	0.533333
Pf3D7_01_v3	631216			2139.22	C	G	SNP	intergenic_region			n.631216C>G	0/1	0/1	1/1	0/1	1/1	0/1	0/1	0/1	0/1	0.333333	0.777778	1	0.714286	1	0.75	0.666667	0.454545	0.25	1	0.0804954	0.00469953	0.169802	0.0128205	0.169802	0.220347	0.680172	1	8,4	2,7	0,8	2,5	0,7	2,6	4,8	6,5	6,2	TRUE	0.666667
Pf3D7_01_v3	631492			10872.9	CTATTAGTTACCTTAGGACCTAAGTTTCTGTAGTTAAGATCTA	C	INDEL	intergenic_region			n.631493_631534delTATTAGTTACCTTAGGACCTAAGTTTCTGTAGTTAAGATCTA	0/1	0/1	0/1	0/1	0/1	0/1	0/1	0/1	0/1	0.142857	0.135338	0.0946292	0.145773	0.142857	0.103896	0.11588	0.195122	0.224561	1	0.827525	0.0582311	1	1	0.130771	0.2746	0.0831227	0.0108744	270,45	345,54	354,37	293,50	336,56	345,40	412,54	297,72	221,64	FALSE	0.0817043
Pf3D7_01_v3	631693			726.47	T	G	SNP	intergenic_region			n.631693T>G	0/0	0/1	0/1	0/0	0/0	0/1	0/1	0/1	0/0	0.0350877	0.0833333	0.243902	0.0561798	0.0661157	0.0925926	0.155172	0.0748299	0.044586	1	0.323173	0.00330477	0.705335	0.505199	0.26265	0.0530663	0.522798	1	55,2	88,8	31,10	84,5	113,8	49,5	49,9	136,11	150,7	FALSE	0.208815
Pf3D7_01_v3	631698			488.62	G	A	SNP	intergenic_region			n.631698G>A	0/0	0/0	0/1	0/0	0/0	0/1	0/1	0/0	0/0	0	0.0625	0.235294	0.0394737	0.0594059	0.0833333	0.163265	0.0645161	0.0542636	1	0.157502	0.000626345	0.289527	0.177177	0.117319	0.00585689	0.109605	0.191984	46,0	75,5	26,8	73,3	95,6	44,4	41,8	116,8	122,7	FALSE	0.235294
Pf3D7_01_v3	631699			488.62	T	C	SNP	intergenic_region			n.631699T>C	0/0	0/0	0/1	0/0	0/0	0/1	0/1	0/0	0/0	0	0.0625	0.235294	0.0394737	0.0594059	0.0833333	0.163265	0.0645161	0.0542636	1	0.157502	0.000626345	0.289527	0.177177	0.117319	0.00585689	0.109605	0.191984	46,0	75,5	26,8	73,3	95,6	44,4	41,8	116,8	122,7	FALSE	0.235294
Pf3D7_01_v3	632126			30871.2	T	C	SNP	intergenic_region			n.632126T>C	1/1	0/1	1/1	1/1	1/1	1/1	1/1	1/1	1/1	1	0.925532	0.967742	0.988235	0.974684	0.978495	0.959677	0.963855	1	1	0.0150238	0.248149	1	0.236255	0.498766	0.0842583	0.245455	1	0,83	7,87	3,90	1,84	2,77	2,91	5119	3,80	0,78	TRUE	0.0744681
Pf3D7_01_v3	632173			20255.9	T	A	SNP	intergenic_region			n.632173T>A	0/1	0/1	0/1	0/1	0/1	0/1	0/1	0/1	0/1	0.326923	0.315789	0.418994	0.361963	0.354037	0.348684	0.346154	0.310559	0.568	1	0.905676	0.0906009	0.556366	0.636726	0.718639	0.74356	0.809759	6.18619e-05	105,51	117,54	104,75	104,59	104,57	99,53	153,81	111,50	54,71	FALSE	0.241077
Pf3D7_01_v3	632174			20157.9	ACC	A	INDEL	intergenic_region			n.632175_632176delCC	0/1	0/1	0/1	0/1	0/1	0/1	0/1	0/1	0/1	0.320755	0.310345	0.405405	0.347059	0.351852	0.335443	0.338912	0.30303	0.559055	1	0.906101	0.116598	0.641168	0.636652	0.811577	0.744977	0.81049	6.74668e-05	108,51	120,54	110,75	111,59	105,57	105,53	158,81	115,50	56,71	FALSE	0.2383
Pf3D7_01_v3	632177			20149.9	A	AAG	INDEL	intergenic_region			n.632177_632178insAG	0/1	0/1	0/1	0/1	0/1	0/1	0/1	0/1	0/1	0.320755	0.310345	0.405405	0.347059	0.349693	0.335443	0.3361	0.30303	0.559055	1	0.906101	0.116598	0.641168	0.637185	0.811577	0.828058	0.81049	6.74668e-05	108,51	120,54	110,75	111,59	106,57	105,53	160,81	115,50	56,71	FALSE	0.2383
Pf3D7_01_v3	632481			10079.9	AATTAGTGAAGGTAAGACC	A	INDEL	intergenic_region			n.632482_632499delATTAGTGAAGGTAAGACC	0/1	0/1	0/1	0/1	0/1	0/1	0/1	0/1	0/1	0.376812	0.658537	0.55102	0.741935	0.6	0.8	0.709091	0.395833	0.508475	1	0.00568146	0.090524	0.00104745	0.0380569	5.96689e-05	0.000286841	0.87186	0.155033	43,26	14,27	22,27	8,23	14,21	7,28	16,39	58,38	29,30	FALSE	0.423188
Pf3D7_01_v3	632512			7559.93	A	G	SNP	intergenic_region			n.632512A>G	0/1	0/1	0/1	0/1	0/1	0/1	0/1	0/1	0/1	0.257576	0.590909	0.5	0.625	0.444444	0.666667	0.647059	0.282828	0.383333	1	0.000650947	0.0141957	0.00237556	0.0893666	0.000158653	3.06804e-05	0.85857	0.179563	49,17	18,26	22,22	9,15	15,12	11,22	18,33	71,28	37,23	FALSE	0.409091
Pf3D7_01_v3	632543			2914.36	A	T	SNP	intergenic_region			n.632543A>T	0/1	0/1	0/1	0/0	0/1	0/1	0/1	0/1	0/1	0.566667	0.28	0.179487	0.0454545	0.181818	0.173913	0.184211	0.471698	0.375	1	0.0552288	0.00105602	8.0776e-05	0.00192039	0.00489693	0.00188016	0.494887	0.20265	13,17	18,7	32,7	21,1	27,6	19,4	31,7	28,25	20,12	FALSE	0.521212
Pf3D7_01_v3	632544			6801.27	T	C,A	SNP,SNP	intergenic_region,intergenic_region	,	,	n.632544T>C,n.632544T>A	1/2	1/2	1/2	0/1	1/2	1/2	1/2	1/2	1/2	1	0.826087	0.820513	0.8	0.83871	0.863636	0.837838	0.88	0.83871	1	0.0354342	0.0359431	0.0248998	0.0535698	0.0785714	0.0327065	0.0824657	0.0535698	0,11,17	4,12,7	7,25,7	4,15,1	5,20,6	3,15,4	6,24,7	6,19,25	5,14,12	TRUE	0.2
Pf3D7_01_v3	632545			2872.29	G	C	SNP	intergenic_region			n.632545G>C	0/1	0/1	0/1	0/0	0/1	0/1	0/1	0/1	0/1	0.53125	0.269231	0.170732	0.0384615	0.181818	0.16	0.170732	0.446429	0.363636	1	0.0617125	0.00221741	3.98167e-05	0.0043833	0.00551758	0.00221741	0.509043	0.216194	15,17	19,7	34,7	25,1	27,6	21,4	34,7	31,25	21,12	FALSE	0.492788
Pf3D7_01_v3	632551			1384.33	C	T	SNP	intergenic_region			n.632551C>T	0/1	0/1	0/0	0/0	0/1	0/1	0/0	0/1	0/1	0.352941	0.0833333	0.0444444	0.0294118	0.0833333	0.121212	0.0588235	0.290323	0.189189	1	0.00829245	0.00060511	0.00124787	0.00829245	0.0433185	0.000882103	0.645852	0.179538	22,12	33,3	43,2	33,1	33,3	29,4	48,3	44,18	30,7	FALSE	0.323529
Pf3D7_01_v3	634535			10471.9	G	A	SNP	intergenic_region			n.634535G>A	1/1	1/1	0/1	1/1	0/1	0/1	1/1	1/1	0/1	1	0.965517	0.928571	1	0.90625	0.891892	0.966667	0.975	0.833333	1	0.483333	0.220923	1	0.238095	0.119735	0.545788	1	0.0311563	0,31	1,28	2,26	0,27	3,29	4,33	2,58	1,39	4,20	TRUE	0.166667
Pf3D7_01_v3	634547			8518.96	TTAAC	T	INDEL	intergenic_region			n.634548_634551delTAAC	1/1	1/1	0/1	1/1	0/1	0/1	0/1	0/1	0/1	1	0.952381	0.833333	1	0.875	0.823529	0.810345	0.918919	0.75	1	0.4375	0.042521	1	0.0971909	0.0295525	0.0142696	0.256696	0.0101073	0,27	1,20	4,20	0,18	3,21	6,28	11,47	3,34	5,15	TRUE	0.25
Pf3D7_01_v3	634552			5769.28	A	AATGT	INDEL	intergenic_region			n.634552_634553insATGT	1/1	0/1	0/1	1/1	0/1	0/1	0/1	0/1	0/1	1	0.857143	0.714286	1	0.823529	0.769231	0.684211	0.869565	0.666667	1	0.481481	0.0977778	1	0.237931	0.081348	0.0231179	0.288095	0.0436508	0,13	2,12	4,10	0,13	3,14	6,20	12,26	3,20	5,10	TRUE	0.333333
Pf3D7_01_v3	634559			1150.48	C	A	SNP	intergenic_region			n.634559C>A	1/1	0/1	0/1	0/1	0/1	0/1	0/1	0/1	0/1	1	0.4	0.375	0.666667	0.571429	0.25	0.294118	0.428571	0.285714	1	0.0606061	0.030969	0.333333	0.192308	0.00904977	0.00457666	0.0699301	0.020979	0,6	3,2	5,3	1,2	3,4	9,3	12,5	4,3	5,2	TRUE	0.75
Pf3D7_01_v3	634800			3015.93	G	T	SNP	intergenic_region			n.634800G>T	0/1	0/1	0/1	0/1	0/1	0/1	0/1	0/1	0/1	0.393939	0.155556	0.34375	0.25	0.266667	0.314286	0.342857	0.322581	0.391304	1	0.0207784	0.798387	0.374542	0.422595	0.613078	0.802064	0.609088	1	20,13	38,7	21,11	15,5	22,8	24,11	23,12	21,10	14,9	FALSE	0.238384
Pf3D7_01_v3	635175			12454.9	A	T	SNP	intergenic_region			n.635175A>T	0/1	0/1	0/1	0/1	0/1	0/1	0/1	0/1	0/1	0.6125	0.5	0.574713	0.590164	0.542373	0.414286	0.493506	0.514286	0.6125	1	0.172717	0.639485	0.862579	0.486897	0.0215948	0.150426	0.232052	1	31,49	49,49	37,50	25,36	27,32	41,29	39,38	51,54	31,49	FALSE	0.198214
Pf3D7_01_v3	635199			645.24	C	G	SNP	intergenic_region			n.635199C>G	0/0	0/1	0/1	0/1	0/1	0/1	0/1	0/0	0/0	0.0204082	0.0769231	0.113208	0.166667	0.157895	0.151515	0.097561	0.0526316	0.02	1	0.363456	0.114047	0.0222499	0.0400103	0.0363747	0.173348	0.622179	1	48,1	48,4	47,6	35,7	32,6	28,5	37,4	54,3	49,1	FALSE	0.146259
Pf3D7_01_v3	635200			564.18	G	T	SNP	intergenic_region			n.635200G>T	0/0	0/1	0/1	0/1	0/1	0/1	0/1	0/0	0/0	0.0204082	0.0769231	0.0980392	0.166667	0.157895	0.151515	0.075	0.0526316	0.02	1	0.363456	0.204981	0.0222499	0.0400103	0.0363747	0.322484	0.622179	1	48,1	48,4	46,5	35,7	32,6	28,5	37,3	54,3	49,1	FALSE	0.146259
Pf3D7_01_v3	635386			260.4	AT	A	INDEL	intergenic_region			n.635387delT	0/0	0/0	0/0	0/0	0/1	0/1	0/0	0/0	0/1	0.0338983	0.047619	0	0.03125	0.0869565	0.170213	0.0405405	0.038961	0.0793651	1	1	0.21727	1	0.400661	0.0215499	1	1	0.441088	57,2	60,3	67,0	62,2	42,4	39,8	71,3	74,3	58,5	FALSE	0.136314
Pf3D7_01_v3	635389			166.76	G	GT	INDEL	intergenic_region			n.635389_635390insT	0/0	0/0	0/0	0/0	0/0	0/1	0/0	0/0	0/1	0	0	0	0.016129	0.0243902	0.152174	0.028169	0.0266667	0.0677966	1	1	1	1	0.418367	0.00270142	0.502092	0.505552	0.11873	57,0	57,0	65,0	61,1	40,1	39,7	69,2	73,2	55,4	FALSE	0.152174
Pf3D7_01_v3	635736			9666.93	A	G	SNP	intergenic_region			n.635736A>G	0/1	0/1	0/1	0/1	0/1	0/1	0/1	0/1	0/1	0.3	0.284091	0.372093	0.434783	0.241379	0.319444	0.311321	0.5	0.586667	1	0.861298	0.397049	0.115038	0.551316	0.857033	1	0.0193397	0.000778978	49,21	63,25	54,32	39,30	44,14	49,23	73,33	40,40	31,44	FALSE	0.286667
Pf3D7_01_v3	635740			374.79	G	A	SNP	intergenic_region			n.635740G>A	0/0	0/0	0/0	0/0	0/0	0/0	0/0	0/1	0/1	0.0571429	0.0227273	0.0121951	0.0151515	0.0172414	0.0142857	0.0188679	0.0810811	0.184615	1	0.407071	0.181095	0.36675	0.376329	0.365909	0.217102	0.745963	0.0315559	66,4	86,2	81,1	65,1	57,1	69,1	104,2	68,6	53,12	FALSE	0.127473
Pf3D7_01_v3	635742			8280.93	T	G	SNP	intergenic_region			n.635742T>G	0/1	0/1	0/1	0/1	0/1	0/1	0/1	0/1	0/1	0.3	0.267442	0.316456	0.409091	0.241379	0.3	0.311321	0.459459	0.5	1	0.721639	0.86052	0.211199	0.551316	1	1	0.059685	0.0214105	49,21	63,23	54,25	39,27	44,14	49,21	73,33	40,34	31,31	FALSE	0.2
Pf3D7_01_v3	635746			4788.89	TTAGGACCTTAGCTAGTAATCA	T	INDEL	intergenic_region			n.635747_635767delTAGGACCTTAGCTAGTAATCA	0/1	0/1	0/1	0/1	0/1	0/1	0/1	0/1	0/1	0.169492	0.177215	0.217391	0.327586	0.2	0.234375	0.231579	0.344262	0.38	1	1	0.513171	0.0560286	0.809798	0.5017	0.417424	0.0371076	0.016943	49,10	65,14	54,15	39,19	44,11	49,15	73,22	40,21	31,19	FALSE	0.210508
Pf3D7_01_v3	635780			553.44	C	G	SNP	intergenic_region			n.635780C>G	0/1	0/0	0/0	0/0	0/0	0/0	0/0	0/1	0/1	0.0784314	0.03125	0.0175439	0.0212766	0.0192308	0.0178571	0.025641	0.117647	0.324324	1	0.403725	0.186423	0.364079	0.204964	0.189667	0.212465	0.740946	0.00463178	47,4	62,2	56,1	46,1	51,1	55,1	76,2	45,6	25,12	FALSE	0.245893
Pf3D7_01_v3	635787			621.58	G	T	SNP	intergenic_region			n.635787G>T	0/0	0/1	0/0	0/1	0/1	0/1	0/1	0/1	0/1	0.0238095	0.0967742	0.0434783	0.136364	0.0681818	0.0681818	0.0972222	0.177778	0.125	1	0.236995	1	0.110287	0.616442	0.616442	0.254465	0.0306027	0.159066	41,1	56,6	44,2	38,6	41,3	41,3	65,7	37,8	28,4	FALSE	0.153968
Pf3D7_01_v3	636204			1058.51	A	T	SNP	intergenic_region			n.636204A>T	0/1	0/1	0/0	0/1	0/1	0/1	0/0	0/1	0/1	0.47619	0.2	0	0.375	0.363636	0.307692	0.111111	0.266667	0.333333	1	0.239607	0.00181293	0.696818	0.711953	0.477378	0.100025	0.302109	0.690755	11,10	8,2	15,0	5,3	7,4	9,4	8,1	11,4	6,3	FALSE	0.47619
Pf3D7_01_v3	636207			1054.25	A	G	SNP	intergenic_region			n.636207A>G	0/1	0/1	0/0	0/1	0/1	0/1	0/0	0/1	0/1	0.47619	0.2	0	0.375	0.363636	0.307692	0.1	0.25	0.333333	1	0.239607	0.00181293	0.696818	0.711953	0.477378	0.0550363	0.190767	0.690755	11,10	8,2	15,0	5,3	7,4	9,4	9,1	12,4	6,3	FALSE	0.47619
Pf3D7_01_v3	636208			1031.73	G	T	SNP	intergenic_region			n.636208G>T	0/1	0/1	0/0	0/1	0/1	0/1	0/0	0/1	0/1	0.47619	0.2	0	0.285714	0.363636	0.307692	0	0.25	0.333333	1	0.239607	0.00181293	0.661836	0.711953	0.477378	0.0133968	0.190767	0.690755	11,10	8,2	15,0	5,2	7,4	9,4	9,0	12,4	6,3	FALSE	0.47619
Pf3D7_01_v3	636217			905.72	G	A	SNP	intergenic_region			n.636217G>A	0/1	0/1	0/0	0/1	0/1	0/1	0/0	0/1	0/1	0.4	0.181818	0	0.5	0.235294	0.222222	0	0.111111	0.25	1	0.268107	0.00317792	1	0.33076	0.325324	0.006639	0.0246251	0.475678	15,10	9,2	16,0	2,2	13,4	14,4	14,0	24,3	9,3	FALSE	0.4
Pf3D7_01_v3	636226			1363.04	ATGTT	A	INDEL	intergenic_region			n.636227_636230delTGTT	0/1	0/1	1/1	0/0	0/1	0/1	0/1	0/1	0/1	0.25	0.714286	1	0	0.5	0.642857	0.692308	0.631579	0.545455	1	0.065713	0.00134608	1	0.242541	0.0633584	0.0270534	0.0410764	0.223799	12,4	2,5	0,8	3,0	6,6	5,9	4,9	7,12	5,6	TRUE	0.75
Pf3D7_01_v3	636249			686.67	G	C	SNP	intergenic_region			n.636249G>C	0/1	0/1	0/0	0/1	0/1	0/1	0/0	0/1	0/1	0.30303	0.0833333	0	0.142857	0.181818	0.166667	0	0.0789474	0.09375	1	0.0548589	0.003389	0.301663	0.361409	0.351941	0.00312859	0.0285876	0.0605884	23,10	22,2	23,0	12,2	18,4	20,4	25,0	35,3	29,3	FALSE	0.30303
Pf3D7_01_v3	636808			14902.9	TTAAGACCTATATCTGTGAAAGTAAGACCTACGTTAGTAAACCTATGACCTGAGTTAGTGAAAGTAAGACCTAAGTTAGTAGAAGTAAGACCTTAGTTAGTTAAGTTAAGACCTAAGTTAGTAACCA	T	INDEL	intergenic_region			n.636809_636934del	0/1	0/1	0/1	0/1	0/1	0/1	0/1	0/1	0/1	0.745283	0.654135	0.721649	0.714286	0.762376	0.735632	0.622951	0.719424	0.59	1	0.15756	0.751725	0.741888	0.872041	1	0.063981	0.666	0.0258253	27,79	46,87	27,70	24,60	24,77	23,64	46,76	39100	41,59	FALSE	0.155283
Pf3D7_01_v3	637421			925.32	G	T	SNP	intergenic_region			n.637421G>T	0/0	0/1	0/1	0/1	0/1	0/1	0/1	0/1	0/1	0.047619	0.178571	0.148148	0.3	0.195122	0.125	0.153846	0.16129	0.208333	1	0.219157	0.36864	0.0448253	0.149818	0.610994	0.543783	0.381782	0.192733	20,1	23,5	23,4	14,6	33,8	21,3	11,2	26,5	19,5	FALSE	0.252381
Pf3D7_01_v3	637451			6737.38	T	C	SNP	intergenic_region			n.637451T>C	1/1	0/1	0/1	0/1	0/1	0/1	0/1	0/1	0/1	0.95	0.8	0.833333	0.625	0.794872	0.863636	0.8	0.8	0.772727	1	0.204549	0.356174	0.029843	0.147954	0.60788	0.251232	0.204549	0.187034	1,19	5,20	4,20	6,10	8,31	3,19	2,8	5,20	5,17	TRUE	0.325
Pf3D7_01_v3	637478			1748.93	C	T	SNP	intergenic_region			n.637478C>T	0/1	0/1	0/1	0/1	0/1	0/1	0/1	0/1	0/1	0.125	0.3	0.235294	0.533333	0.4	0.1875	0.777778	0.466667	0.411765	1	0.257125	0.656184	0.0233335	0.0915089	1	0.00218554	0.0538021	0.117538	14,2	14,6	13,4	7,8	18,12	13,3	2,7	8,7	10,7	FALSE	0.652778
Pf3D7_01_v3	637763			468.96	C	T	SNP	intergenic_region			n.637763C>T	0/1	0/1	0/1	0/0	0/0	0/1	0/1	0/0	0/0	0.176471	0.0957447	0.125	0.0125	0.0285714	0.0933333	0.116279	0.03125	0.0454545	1	0.223321	0.734411	0.00274558	0.00430866	0.220441	0.522456	0.0099237	0.0213828	28,6	85,9	28,4	79,1	136,4	68,7	38,5	93,3	105,5	FALSE	0.163971
Pf3D7_01_v3	637771			1190.1	T	G	SNP	intergenic_region			n.637771T>G	0/1	0/1	0/1	0/0	0/0	0/1	0/1	0/0	0/1	0.259259	0.141176	0.263158	0.0405405	0.0514706	0.151515	0.375	0.0574713	0.0686275	1	0.236594	1	0.00332686	0.00246601	0.245924	0.546321	0.00693162	0.0101588	20,7	73,12	14,5	71,3	129,7	56,10	15,9	82,5	95,7	FALSE	0.218719
Pf3D7_01_v3	637780			1284.72	T	C	SNP	intergenic_region			n.637780T>C	0/1	0/1	0/1	0/0	0/0	0/1	0/1	0/1	0/1	0.26087	0.146667	0.470588	0.057971	0.0542636	0.105263	0.470588	0.0843373	0.111111	1	0.219157	0.197844	0.0140516	0.0053097	0.0932246	0.197844	0.0331485	0.0898619	17,6	64,11	9,8	65,4	122,7	51,6	9,8	76,7	88,11	FALSE	0.209719
Pf3D7_01_v3	638774			4143.93	C	A	SNP	intergenic_region			n.638774C>A	0/1	0/1	0/1	0/1	0/1	0/1	0/1	0/1	0/1	0.666667	0.533333	0.464286	0.625	0.678571	0.4375	0.521739	0.551724	0.344828	1	0.418508	0.176476	1	1	0.203508	0.388285	0.42262	0.0314891	9,18	14,16	15,13	6,10	9,19	9,7	11,12	13,16	19,10	FALSE	0.321839
Pf3D7_01_v3	638806			1473.93	A	T	SNP	intergenic_region			n.638806A>T	0/1	0/1	0/1	0/1	0/1	0/1	0/1	0/1	0/1	0.235294	0.533333	0.25	0.25	0.166667	0.333333	0.666667	0.285714	0.263158	1	0.143697	1	1	1	0.661344	0.0287418	1	1	13,4	7,8	9,3	9,3	5,1	6,3	4,8	15,6	14,5	FALSE	0.431373
Pf3D7_01_v3	638807			1473.93	G	T	SNP	intergenic_region			n.638807G>T	0/1	0/1	0/1	0/1	0/1	0/1	0/1	0/1	0/1	0.235294	0.533333	0.25	0.25	0.166667	0.333333	0.666667	0.285714	0.263158	1	0.143697	1	1	1	0.661344	0.0287418	1	1	13,4	7,8	9,3	9,3	5,1	6,3	4,8	15,6	14,5	FALSE	0.431373
Pf3D7_01_v3	639079			1533.81	A	G	SNP	intergenic_region			n.639079A>G	0/1	0/1	0/1	0/1	0/1	0/1	0/1	0/1	0/1	0.217391	0.5	0.625	0.0909091	0.153846	0.4	0.333333	0.186047	0.119048	1	0.0904558	0.0183908	0.637874	1	0.399859	0.517082	0.755804	0.306804	18,5	8,8	6,10	10,1	11,2	6,4	16,8	35,8	37,5	FALSE	0.407609
Pf3D7_01_v3	639081			1533.81	A	T	SNP	intergenic_region			n.639081A>T	0/1	0/1	0/1	0/1	0/1	0/1	0/1	0/1	0/1	0.217391	0.5	0.625	0.0909091	0.153846	0.4	0.333333	0.186047	0.119048	1	0.0904558	0.0183908	0.637874	1	0.399859	0.517082	0.755804	0.306804	18,5	8,8	6,10	10,1	11,2	6,4	16,8	35,8	37,5	FALSE	0.407609
Pf3D7_01_v3	639083			1194.81	G	A	SNP	intergenic_region			n.639083G>A	0/1	0/1	0/1	0/1	0/1	0/1	0/1	0/1	0/1	0.181818	0.466667	0.571429	0.0909091	0.153846	0.333333	0.238095	0.125	0.097561	1	0.0802471	0.0286112	0.643122	1	0.384105	0.720513	0.70862	0.433824	18,4	8,7	6,8	10,1	11,2	6,3	16,5	35,5	37,4	FALSE	0.38961
Pf3D7_01_v3	639088			858.52	T	A	SNP	intergenic_region			n.639088T>A	0/1	0/1	0/1	0/1	0/1	0/1	0/1	0/1	0/1	0.142857	0.428571	0.571429	0.0909091	0.0833333	0.25	0.157895	0.102564	0.075	1	0.112206	0.011477	1	1	0.596817	1	0.686932	0.405496	18,3	8,6	6,8	10,1	11,1	6,2	16,3	35,4	37,3	FALSE	0.428571
Pf3D7_01_v3	639822			30755.9	T	G	SNP	intergenic_region			n.639822T>G	0/1	0/1	0/1	0/1	0/1	0/1	0/1	0/1	0/1	0.361842	0.623037	0.604027	0.624	0.545455	0.579618	0.612903	0.415385	0.369231	1	1.64705e-06	3.13493e-05	2.11622e-05	0.00163372	0.000162397	1.33594e-05	0.297985	0.91094	97,55	72119	59,90	47,78	65,78	66,91	60,95	152108	123,72	FALSE	0.262158
Pf3D7_01_v3	639823			30755.9	A	G	SNP	intergenic_region			n.639823A>G	0/1	0/1	0/1	0/1	0/1	0/1	0/1	0/1	0/1	0.361842	0.623037	0.604027	0.624	0.545455	0.579618	0.612903	0.415385	0.369231	1	1.64705e-06	3.13493e-05	2.11622e-05	0.00163372	0.000162397	1.33594e-05	0.297985	0.91094	97,55	72119	59,90	47,78	65,78	66,91	60,95	152108	123,72	FALSE	0.262158
Pf3D7_01_v3	639825			30756.9	A	T	SNP	intergenic_region			n.639825A>T	0/1	0/1	0/1	0/1	0/1	0/1	0/1	0/1	0/1	0.361842	0.623037	0.604027	0.624	0.545455	0.579618	0.612903	0.415385	0.369231	1	1.64705e-06	3.13493e-05	2.11622e-05	0.00163372	0.000162397	1.33594e-05	0.297985	0.91094	97,55	72119	59,90	47,78	65,78	66,91	60,95	152108	123,72	FALSE	0.262158
Pf3D7_01_v3	639829			26142.9	C	G	SNP	intergenic_region			n.639829C>G	0/1	0/1	0/1	0/1	0/1	0/1	0/1	0/1	0/1	0.330986	0.577381	0.572464	0.601695	0.518797	0.535714	0.588652	0.375	0.344086	1	2.14772e-05	6.84132e-05	1.88386e-05	0.00219975	0.000734791	1.64595e-05	0.439918	0.814972	95,47	71,97	59,79	47,71	64,69	65,75	58,83	150,90	122,64	FALSE	0.270709
Pf3D7_01_v3	639830			25866.9	G	A	SNP	intergenic_region			n.639830G>A	0/1	0/1	0/1	0/1	0/1	0/1	0/1	0/1	0/1	0.330986	0.578313	0.573529	0.594828	0.522727	0.532374	0.594203	0.375	0.342391	1	2.03807e-05	6.45479e-05	3.03363e-05	0.00149092	0.000745216	1.42766e-05	0.439918	0.906039	95,47	70,96	58,78	47,69	63,69	65,74	56,82	150,90	121,63	FALSE	0.263842
Pf3D7_01_v3	639835			23745.9	G	A	SNP	intergenic_region			n.639835G>A	0/1	0/1	0/1	0/1	0/1	0/1	0/1	0/1	0/1	0.308824	0.572368	0.561983	0.583333	0.516393	0.549618	0.595238	0.367521	0.337143	1	1.0066e-05	5.09566e-05	2.76209e-05	0.000935592	7.59716e-05	3.80099e-06	0.259734	0.62679	94,42	65,87	53,68	45,63	59,63	59,72	51,75	148,86	116,59	FALSE	0.286415
Pf3D7_01_v3	639836			23721.9	T	A	SNP	intergenic_region			n.639836T>A	0/1	0/1	0/1	0/1	0/1	0/1	0/1	0/1	0/1	0.308824	0.572368	0.561983	0.588785	0.529412	0.550388	0.590551	0.37069	0.337143	1	1.0066e-05	5.09566e-05	1.54025e-05	0.000545327	0.000108574	6.83548e-06	0.257419	0.62679	94,42	65,87	53,68	44,63	56,63	58,71	52,75	146,86	116,59	FALSE	0.281728
Pf3D7_01_v3	639850			28902.9	C	A,G	SNP,SNP	intergenic_region,intergenic_region	,	,	n.639850C>A,n.639850C>G	1/2	1/2	1/2	1/2	1/2	1/2	1/2	1/2	1/2	0.964286	0.895652	0.904255	0.842697	0.945055	0.836735	0.891566	0.962162	0.96	1	0.066974	0.0906288	0.00487278	0.518289	0.00190476	0.0778115	1	1	4,81,27	12,44,59	9,40,45	14,32,43	5,43,43	16,36,46	9,30,44	7,123,55	6,103,41	TRUE	0.127551
Pf3D7_01_v3	639864			8408.93	T	C	SNP	intergenic_region			n.639864T>C	0/1	0/1	0/1	0/1	0/1	0/1	0/1	0/1	0/1	0.145631	0.342593	0.271845	0.304878	0.333333	0.305263	0.283019	0.164835	0.226277	1	0.0012668	0.0388663	0.0116212	0.00312927	0.00984399	0.0185155	0.737057	0.136929	88,15	71,37	75,28	57,25	58,29	66,29	76,30	152,30	106,31	FALSE	0.196962
Pf3D7_01_v3	640127			11065.9	T	A	SNP	intergenic_region			n.640127T>A	0/1	0/1	0/1	0/1	0/1	0/1	0/1	0/1	0/1	0.631579	0.672727	0.756098	0.618182	0.695652	0.805556	0.829787	0.769231	0.685714	1	0.824582	0.327659	1	0.643172	0.1247	0.0481157	0.219616	0.80536	14,24	18,37	10,31	21,34	14,32	7,29	8,39	9,30	11,24	FALSE	0.198208
Pf3D7_01_v3	640130			11065.9	A	T	SNP	intergenic_region			n.640130A>T	0/1	0/1	0/1	0/1	0/1	0/1	0/1	0/1	0/1	0.631579	0.672727	0.756098	0.618182	0.695652	0.805556	0.829787	0.769231	0.685714	1	0.824582	0.327659	1	0.643172	0.1247	0.0481157	0.219616	0.80536	14,24	18,37	10,31	21,34	14,32	7,29	8,39	9,30	11,24	FALSE	0.198208
Pf3D7_01_v3	640425			162.9	T	C	SNP	intergenic_region			n.640425T>C	1/1	0/0	.	0/0	.	.	0/1	.	.	1	0	.	0	.	.	0.5	.	.	1	0.0357143	.	3.68568e-05	.	.	0.133333	.	.	0,6	2,0	.	13,0	.	.	2,2	.	.	TRUE	1
Pf3D7_01_v3	640497			260.34	AGGGTTTAGGGTTCC	A	INDEL	intergenic_region			n.640498_640511delGGGTTTAGGGTTCC	0/0	0/0	0/0	0/0	0/0	0/1	0/0	0/0	0/0	0.037037	0.0540541	0	0	0	0.333333	0.02	0	0.0121951	1	0.648164	0.277354	0.289982	0.272059	1.13011e-05	1	0.109918	0.36726	78,3	35,2	53,0	49,0	55,0	30,15	49,1	87,0	81,1	FALSE	0.296296
Pf3D7_01_v3	640572			632.59	C	T	SNP	intergenic_region			n.640572C>T	0/0	0/0	0/1	0/1	0/1	0/1	0/1	0/0	0/0	0.0454545	0.0714286	0.2	0.1	0.125	0.102564	0.636364	0.0869565	0.190476	1	1	0.174484	0.597561	0.561878	0.645141	1.11906e-05	1	0.185283	21,1	26,2	16,4	18,2	14,2	35,4	12,21	21,2	17,4	FALSE	0.590909
Pf3D7_01_v3	640670			44.74	C	T	SNP	intergenic_region			n.640670C>T	0/0	0/0	0/0	0/0	0/0	0/0	0/0	0/0	0/1	0	0.0357143	0	0	0.05	0	0	0	0.2	1	0.518395	1	1	0.357143	1	1	1	0.0434783	36,0	54,2	12,0	19,0	19,1	17,0	34,0	30,0	8,2	FALSE	0.2
Pf3D7_01_v3	640678			1200.07	AG	TG,A	INDEL,INDEL	intergenic_region,intergenic_region	,	,	n.640678A>T,n.640679delG	0/2	0/1	0/0	0/2	0/0	0/0	0/2	0/0	0/2	0.117647	0.349206	0	0.368421	0	0.0625	0.484848	0.0909091	0.111111	1	0.0163799	0.563861	0.0410661	0.139822	1	0.00130534	1	1	30,0,4	41,17,5	13,0,0	12,0,7	23,0,0	15,0,1	17,0,16	30,0,3	8,0,1	FALSE	0.367201
Pf3D7_01_v3	640679			546.28	G	A,*	SNP	intergenic_region			n.640679G>A	0/2	0/1	0/0	0/2	0/0	0/0	0/2	0/0	0/2	0.117647	0.349206	0	0.368421	0	0.0625	0.484848	0.0909091	0.111111	1	0.0163799	0.563861	0.0410661	0.139822	1	0.00130534	1	1	30,0,4	41,17,5	13,0,0	12,0,7	23,0,0	15,0,1	17,0,16	30,0,3	8,0,1	FALSE	0.367201
Pf3D7_01_v3	640685			538.7	AG	A	INDEL	intergenic_region			n.640686delG	0/0	0/1	0/0	0/0	0/0	0/0	0/0	0/0	0/0	0	0.239437	0.0625	0	0	0	0	0	0	1	0.000496808	0.290909	1	1	1	1	1	1	39,0	54,17	15,1	23,0	25,0	16,0	37,0	47,0	24,0	FALSE	0.239437
Pf3D7_01_v3	640710			2183.29	C	T	SNP	intergenic_region			n.640710C>T	0/1	0/1	0/1	0/1	0/1	0/1	0/1	0/1	0/0	0.230769	0.457143	0.35	0.347826	0.259259	0.222222	0.55814	0.245614	0.0645161	1	0.0130755	0.373684	0.396087	0.787323	1	0.00142214	1	0.0695305	40,12	38,32	13,7	15,8	20,7	14,4	19,24	43,14	29,2	FALSE	0.32737
Pf3D7_01_v3	640738			510.97	T	C	SNP	intergenic_region			n.640738T>C	0/1	0/0	0/1	0/1	0/0	0/0	0/0	0/1	0/0	0.307692	0.0930233	0.119048	0.146341	0.0634921	0.105263	0.0615385	0.138889	0.0338983	1	0.0120803	0.0449973	0.0874716	0.000936308	0.0382757	0.00090445	0.0269108	0.00014345	36,16	39,4	37,5	35,6	59,4	34,4	61,4	62,10	57,2	FALSE	0.273794
Pf3D7_01_v3	640793			2442.29	C	T	SNP	intergenic_region			n.640793C>T	0/0	0/1	0/1	0/1	0/1	0/1	0/1	0/1	0/1	0.0571429	0.177305	0.143836	0.179856	0.177778	0.121951	0.154762	0.136364	0.166667	1	0.00257983	0.0182467	0.00154151	0.00110065	0.0801637	0.00632032	0.0301926	0.0038704	132,8	116,25	125,21	114,25	148,32	108,15	142,26	133,21	140,28	FALSE	0.122713
Pf3D7_01_v3	640828			564.21	AG	A	INDEL	intergenic_region			n.640829delG	0/0	0/1	0/1	0/1	0/1	0/1	0/1	0/0	0/0	0.05	0.178571	0.172414	0.144928	0.171429	0.170732	0.189189	0.084507	0.0649351	1	0.0386867	0.041659	0.0861702	0.0511614	0.0854701	0.0187647	0.506973	1	57,3	46,10	48,10	59,10	58,12	34,7	60,14	65,6	72,5	FALSE	0.139189
Pf3D7_02_v3	110			1587.72	A	G	SNP	intergenic_region			n.110A>G	0/0	0/1	0/1	0/0	0/1	0/1	0/1	0/1	0/1	0.0897436	0.117117	0.175258	0.0405405	0.221053	0.109375	0.150538	0.159292	0.126126	1	0.538225	0.0500698	0.280297	0.00471519	0.622532	0.151655	0.0890981	0.418226	142,14	98,13	80,17	71,3	74,21	57,7	79,14	95,18	97,14	FALSE	0.131309
Pf3D7_02_v3	138			217.74	A	G	SNP	intergenic_region			n.138A>G	0/0	0/0	0/0	0/0	0/0	0/0	0/0	0/0	0/1	0.0196078	0.0142857	0	0	0	0.0571429	0.0754717	0.0416667	0.2	1	1	1	1	1	0.269498	0.181557	0.593214	0.000414363	100,2	69,1	47,0	39,0	37,0	33,2	49,4	46,2	36,9	FALSE	0.180392
Pf3D7_02_v3	543			576.77	G	A	SNP	intergenic_region			n.543G>A	0/1	0/0	0/0	0/0	0/0	0/0	0/0	0/0	0/0	0.171975	0	0.0645161	0.0612245	0.0819672	0.0485437	0.0344828	0.0123457	0.0740741	1	1.11984e-07	0.0514225	0.0119688	0.0326244	0.00329643	0.000362974	8.40961e-05	0.116873	130,27	118,0	58,4	92,6	112,10	98,5	112,4	80,1	50,4	FALSE	0.171975
Pf3D7_02_v3	556			1340.96	G	A	SNP	intergenic_region			n.556G>A	0/1	0/0	0/1	0/1	0/1	0/0	0/0	0/0	0/1	0.229412	0.0234375	0.140845	0.125	0.123077	0.0754717	0.0813008	0.0804598	0.133333	1	6.39722e-08	0.159618	0.0387916	0.0234241	0.000869682	0.000773914	0.00318189	0.137199	131,39	125,3	61,10	91,13	114,16	98,8	113,10	80,7	52,8	FALSE	0.205974
Pf3D7_02_v3	672			359.7	GAACCTA	G	INDEL	intergenic_region			n.673_678delAACCTA	0/1	0/1	0/1	0/1	0/1	0/0	0/0	0/0	0/1	0.227273	0.533333	0.263158	0.227273	0.190476	0.2	0.2	0.210526	0.444444	1	0.0485356	0.756604	1	1	1	1	1	0.124007	34,10	7,8	14,5	17,5	17,4	4,1	4,1	15,4	10,8	FALSE	0.306061
Pf3D7_02_v3	1022			21741	A	T	SNP	intergenic_region			n.1022A>T	1/1	1/1	1/1	1/1	1/1	1/1	1/1	1/1	1/1	0.90625	1	0.982759	1	1	1	1	0.969388	0.975309	1	0.0091638	0.0668246	0.0204358	0.000669716	0.0090665	0.00140276	0.0648286	0.0850091	12116	0,70	1,57	0,51	0,104	0,67	0,99	3,95	2,79	TRUE	0.09375
Pf3D7_02_v3	1030			3807.89	A	AAACCCTG	INDEL	intergenic_region			n.1030_1031insAACCCTG	0/1	0/1	0/1	0/1	0/1	0/1	0/1	0/1	0/1	0.239316	0.263158	0.210526	0.297872	0.295455	0.428571	0.378378	0.256098	0.350649	1	0.735272	0.706177	0.436125	0.423929	0.0243299	0.0502014	0.867539	0.10492	89,28	56,20	45,12	33,14	62,26	28,21	46,28	61,21	50,27	FALSE	0.189255
Pf3D7_02_v3	1058			6448.93	G	A	SNP	intergenic_region			n.1058G>A	0/1	0/1	0/1	0/1	0/1	0/1	0/1	0/1	0/1	0.366337	0.618421	0.580645	0.490909	0.486486	0.409091	0.405797	0.481928	0.573529	1	0.00133879	0.00947337	0.17273	0.122852	0.710344	0.632222	0.133889	0.011416	64,37	29,47	26,36	28,27	38,36	26,18	41,28	43,40	29,39	FALSE	0.252084
Pf3D7_02_v3	2329			47252.1	C	CT	INDEL	intergenic_region			n.2329_2330insT	1/1	1/1	1/1	1/1	1/1	1/1	1/1	1/1	0/1	0.964912	0.956989	0.960674	0.917241	0.936416	0.950704	0.941176	0.947977	0.862745	1	1	1	0.127474	0.417749	0.759133	0.4244	0.574429	0.0117272	4110	8178	7171	12133	11162	7135	11176	9164	14,88	TRUE	0.102167
Pf3D7_02_v3	2741			13088.9	A	G	SNP	intergenic_region			n.2741A>G	0/1	0/1	0/1	0/1	0/1	0/1	0/1	0/1	0/1	0.257812	0.32	0.396694	0.300752	0.348993	0.284553	0.321168	0.27439	0.282609	1	0.290238	0.021766	0.491241	0.117266	0.67144	0.280467	0.790746	0.680333	95,33	102,48	73,48	93,40	97,52	88,35	93,44	119,45	99,39	FALSE	0.138882
Pf3D7_02_v3	2742			13088.9	G	C	SNP	intergenic_region			n.2742G>C	0/1	0/1	0/1	0/1	0/1	0/1	0/1	0/1	0/1	0.257812	0.32	0.396694	0.300752	0.348993	0.284553	0.321168	0.27439	0.282609	1	0.290238	0.021766	0.491241	0.117266	0.67144	0.280467	0.790746	0.680333	95,33	102,48	73,48	93,40	97,52	88,35	93,44	119,45	99,39	FALSE	0.138882
Pf3D7_02_v3	3103			1899.42	G	C	SNP	intergenic_region			n.3103G>C	0/1	0/1	0/0	0/1	0/1	0/0	0/0	0/1	0/1	0.136364	0.153061	0.025641	0.175258	0.130841	0.075	0.039604	0.169231	0.178218	1	0.825094	0.0234794	0.663598	1	0.277749	0.0357086	0.679807	0.525292	57,9	83,15	76,2	80,17	93,14	74,6	97,4	108,22	83,18	FALSE	0.110723
Pf3D7_02_v3	3486			12136.1	A	C	SNP	intergenic_region			n.3486A>C	1/1	0/1	0/1	0/1	0/1	0/1	0/1	1/1	1/1	0.961538	0.861111	0.902439	0.821429	0.909091	0.914286	0.75	1	0.948718	1	0.386606	0.641269	0.193753	0.622962	0.629447	0.0259263	0.412698	1	1,25	5,31	4,37	5,23	3,30	3,32	12,36	0,37	2,37	TRUE	0.211538
Pf3D7_02_v3	3493			16078.6	C	A	SNP	intergenic_region			n.3493C>A	0/1	0/1	0/1	0/1	0/1	0/1	0/1	1/1	0/1	0.909091	0.839286	0.833333	0.833333	0.877551	0.854167	0.746269	0.943396	0.903846	1	0.377826	0.384828	0.332618	0.743683	0.527197	0.0462148	0.698108	1	4,40	9,47	10,50	6,30	6,43	7,41	17,50	3,50	5,47	TRUE	0.162822
Pf3D7_02_v3	3495			15684.9	T	C	SNP	intergenic_region			n.3495T>C	0/1	0/1	0/1	0/1	0/1	0/1	0/1	0/1	0/1	0.888889	0.821429	0.803279	0.805556	0.877551	0.833333	0.714286	0.90566	0.9	1	0.40792	0.290794	0.354256	1	0.554406	0.0363219	1	1	5,40	10,46	12,49	7,29	6,43	8,40	20,50	5,48	5,45	FALSE	0.174603
Pf3D7_02_v3	3893			16323.9	G	A	SNP	intergenic_region			n.3893G>A	0/1	0/1	0/1	0/1	0/1	0/1	0/1	0/1	0/1	0.324324	0.457143	0.40566	0.485437	0.504587	0.447059	0.410714	0.522727	0.523364	1	0.0891601	0.277832	0.0442851	0.022257	0.142575	0.279715	0.00842376	0.00969597	50,24	57,48	63,43	53,50	54,55	47,38	66,46	63,69	51,56	FALSE	0.19904
Pf3D7_02_v3	3903			6460.93	C	G	SNP	intergenic_region			n.3903C>G	0/1	0/1	0/1	0/1	0/1	0/1	0/1	0/1	0/1	0.160494	0.232	0.0769231	0.263158	0.277311	0.217391	0.0916031	0.297872	0.298246	1	0.288047	0.105573	0.114498	0.060927	0.43847	0.187473	0.0242401	0.0283413	68,13	96,29	108,9	84,30	86,33	72,20	119,12	99,42	80,34	FALSE	0.137752
Pf3D7_02_v3	4577			3068.94	A	*,C	SNP	intergenic_region			n.4577A>C	0/2	0/2	0/2	0/2	0/1	0/2	0/2	0/2	0/2	0.73913	0.663366	0.536842	0.666667	0.777778	0.612903	0.530303	0.696203	0.689655	1	0.443988	0.0274498	0.527361	0.666826	0.216537	0.0306084	0.684778	0.689263	12,22,12	34,57,10	44,31,20	21,33,9	18,51,12	24,28,10	31,22,13	24,32,23	27,46,14	FALSE	0.208827
Pf3D7_02_v3	4610			1108.42	G	C	SNP	intergenic_region			n.4610G>C	0/1	0/1	0/1	0/0	0/0	0/1	0/1	0/1	0/0	0.181818	0.08	0.164948	0.0677966	0.0384615	0.137931	0.186667	0.108108	0.0655738	1	0.139289	0.812095	0.118562	0.0400761	0.590658	1	0.277512	0.11707	36,8	69,6	81,16	55,4	50,2	50,8	61,14	66,8	57,4	FALSE	0.143357
Pf3D7_02_v3	4660			21975.9	A	T	SNP	intergenic_region			n.4660A>T	0/1	0/1	0/1	0/1	0/1	0/1	0/1	0/1	0/1	0.738462	0.759259	0.695122	0.814815	0.548148	0.651515	0.716216	0.684211	0.584158	1	0.856122	0.586771	0.316251	0.0129729	0.343744	0.849584	0.485129	0.0475276	17,48	26,82	25,57	15,66	61,74	23,43	21,53	30,65	42,59	FALSE	0.190313
Pf3D7_02_v3	4689			8740.93	A	T	SNP	intergenic_region			n.4689A>T	0/1	0/1	0/1	0/1	0/1	0/1	0/1	0/1	0/1	0.585366	0.6	0.525	0.507463	0.348684	0.469388	0.545455	0.394737	0.352381	1	1	0.657458	0.551151	0.00724219	0.296748	0.827299	0.0545432	0.0148111	17,24	30,45	19,21	33,34	99,53	26,23	20,24	46,30	68,37	FALSE	0.236682
Pf3D7_02_v3	5093			11422.5	C	T	SNP	intergenic_region			n.5093C>T	1/1	0/1	1/1	0/1	0/1	0/1	0/1	0/1	0/1	0.944444	0.753846	0.942857	0.676471	0.690909	0.727273	0.916667	0.72093	0.62	1	0.102596	1	0.0389769	0.0316775	0.0770993	1	0.084581	0.0138164	1,17	16,49	2,33	11,23	17,38	9,24	3,33	12,31	19,31	TRUE	0.324444
Pf3D7_02_v3	5095			11548.5	T	G	SNP	intergenic_region			n.5095T>G	1/1	0/1	1/1	0/1	0/1	0/1	0/1	0/1	0/1	0.944444	0.753846	0.942857	0.676471	0.690909	0.727273	0.918919	0.727273	0.627451	1	0.102596	1	0.0389769	0.0316775	0.0770993	1	0.0855685	0.0139981	1,17	16,49	2,33	11,23	17,38	9,24	3,34	12,32	19,32	TRUE	0.316993
Pf3D7_02_v3	5108			2780.12	T	C	SNP	intergenic_region			n.5108T>C	0/1	0/1	0/0	0/1	0/1	0/1	0/1	0/1	0/1	0.0833333	0.285714	0.0588235	0.314286	0.340426	0.321429	0.09375	0.3	0.422222	1	0.269154	1	0.145938	0.150346	0.230694	1	0.252903	0.0405868	11,1	40,16	32,2	24,11	31,16	19,9	29,3	28,12	26,19	FALSE	0.338889
Pf3D7_02_v3	5246			611.24	G	A	SNP	intergenic_region			n.5246G>A	0/0	0/1	0/1	0/1	0/1	0/0	0/0	0/1	0/1	0	0.0967742	0.0769231	0.15	0.111111	0.047619	0	0.162162	0.1875	1	0.252621	0.491497	0.0777871	0.158659	0.477273	1	0.0733212	0.0347413	23,0	28,3	24,2	34,6	40,5	20,1	26,0	31,6	26,6	FALSE	0.1875
Pf3D7_02_v3	5251			611.24	T	C	SNP	intergenic_region			n.5251T>C	0/0	0/1	0/1	0/1	0/1	0/0	0/0	0/1	0/1	0	0.0967742	0.0769231	0.15	0.111111	0.047619	0	0.162162	0.1875	1	0.252621	0.491497	0.0777871	0.158659	0.477273	1	0.0733212	0.0347413	23,0	28,3	24,2	34,6	40,5	20,1	26,0	31,6	26,6	FALSE	0.1875
Pf3D7_02_v3	5276			3434.93	G	C	SNP	intergenic_region			n.5276G>C	0/1	0/1	0/1	0/1	0/1	0/1	0/1	0/1	0/1	0.6	0.28	0.416667	0.413793	0.558824	0.421053	0.5	0.451613	0.416667	1	0.0389323	0.364044	0.25159	1	0.343067	0.556168	0.392862	0.364044	8,12	18,7	14,10	17,12	15,19	11,8	12,12	17,14	14,10	FALSE	0.32
Pf3D7_02_v3	5282			6955.7	C	T	SNP	intergenic_region			n.5282C>T	1/1	0/1	0/1	0/1	0/1	1/1	1/1	0/1	0/1	1	0.857143	0.904762	0.75	0.69697	0.947368	1	0.785714	0.772727	1	0.270053	0.513369	0.0719207	0.0424021	1	1	0.152292	0.133539	0,13	3,18	2,19	6,18	10,23	1,18	0,21	6,22	5,17	TRUE	0.30303
Pf3D7_02_v3	5284			5949.45	T	C	SNP	intergenic_region			n.5284T>C	1/1	0/1	0/1	0/1	0/1	1/1	1/1	0/1	0/1	1	0.823529	0.875	0.714286	0.642857	0.944444	1	0.769231	0.761905	1	0.257937	0.498575	0.0710975	0.0373224	1	1	0.150532	0.137757	0,11	3,14	2,14	6,15	10,18	1,17	0,19	6,20	5,16	TRUE	0.357143
Pf3D7_02_v3	5291			5425.49	A	T	SNP	intergenic_region			n.5291A>T	1/1	0/1	0/1	0/1	0/1	0/1	1/1	0/1	0/1	1	0.928571	0.904762	0.761905	0.615385	0.916667	1	0.75	0.761905	1	1	0.505882	0.0688503	0.00748031	0.461538	1	0.0672468	0.0688503	0,14	1,13	2,19	5,16	10,16	1,11	0,21	6,18	5,16	TRUE	0.384615
Pf3D7_02_v3	5295			266.62	T	A	SNP	intergenic_region			n.5295T>A	0/0	0/0	0/0	0/0	0/1	0/0	0/0	0/1	0/1	0	0.0416667	0.04	0.0526316	0.322581	0.05	0	0.0869565	0.0833333	1	1	1	0.487179	0.003893	1	1	0.490587	0.4926	20,0	23,1	24,1	18,1	21,10	19,1	28,0	21,2	22,2	FALSE	0.322581
Pf3D7_02_v3	5365			13683.9	A	G	SNP	intergenic_region			n.5365A>G	0/1	0/1	0/1	0/1	0/1	0/1	0/1	0/1	0/1	0.383333	0.343066	0.317881	0.258929	0.381679	0.313433	0.30137	0.296296	0.294118	1	0.517952	0.304262	0.0496597	1	0.290797	0.19287	0.128056	0.172038	74,46	90,47	103,48	83,29	81,50	92,42	102,44	114,48	84,35	FALSE	0.124405
Pf3D7_02_v3	5367			13683.9	A	T	SNP	intergenic_region			n.5367A>T	0/1	0/1	0/1	0/1	0/1	0/1	0/1	0/1	0/1	0.383333	0.343066	0.317881	0.258929	0.381679	0.313433	0.30137	0.296296	0.294118	1	0.517952	0.304262	0.0496597	1	0.290797	0.19287	0.128056	0.172038	74,46	90,47	103,48	83,29	81,50	92,42	102,44	114,48	84,35	FALSE	0.124405
Pf3D7_02_v3	5523			12033.9	T	G	SNP	intergenic_region			n.5523T>G	0/1	0/1	0/1	0/1	0/1	0/1	0/1	0/1	0/1	0.633333	0.515789	0.510204	0.469697	0.594203	0.519481	0.456311	0.43956	0.56	1	0.184358	0.141044	0.0750772	0.718432	0.224159	0.0349481	0.0211362	0.481092	22,38	46,49	48,50	35,31	28,41	37,40	56,47	51,40	33,42	FALSE	0.193773
Pf3D7_02_v3	5892			38065.9	C	A	SNP	intergenic_region			n.5892C>A	0/1	0/1	0/1	0/1	0/1	0/1	0/1	0/1	0/1	0.475096	0.473239	0.483108	0.433447	0.40597	0.457364	0.414706	0.454054	0.379205	1	1	0.86535	0.347456	0.0964456	0.725063	0.15884	0.627095	0.023188	137124	187168	153143	166127	199136	140118	199141	202168	203124	FALSE	0.0958909
Pf3D7_02_v3	5904			61205.9	C	G	SNP	intergenic_region			n.5904C>G	0/1	0/1	0/1	0/1	0/1	0/1	0/1	0/1	0/1	0.537849	0.541033	0.539568	0.608541	0.601246	0.568465	0.614679	0.568513	0.624224	1	1	1	0.113814	0.147548	0.525949	0.0740182	0.503773	0.0403935	116135	151178	128150	110171	128193	104137	126201	148195	121201	FALSE	0.086375
Pf3D7_02_v3	6052			1184.72	C	T	SNP	intergenic_region			n.6052C>T	0/1	0/0	0/1	0/1	0/1	0/0	0/1	0/1	0/1	0.133333	0.0609756	0.0724638	0.0877193	0.175	0.0185185	0.0909091	0.123288	0.176471	1	0.1952	0.338174	0.530023	0.618678	0.0444893	0.54709	1	0.608011	39,6	77,5	64,5	52,5	66,14	53,1	70,7	64,9	56,12	FALSE	0.114815
Pf3D7_02_v3	6194			49215.9	G	C	SNP	intergenic_region			n.6194G>C	0/1	0/1	0/1	0/1	0/1	0/1	0/1	0/1	0/1	0.666667	0.764957	0.763547	0.726872	0.679245	0.72956	0.797521	0.761134	0.73029	1	0.0280801	0.0414532	0.194824	0.837608	0.238895	0.00255691	0.0386222	0.164343	61122	55179	48155	62165	85180	43116	49193	59188	65176	FALSE	0.130854
Pf3D7_02_v3	6213			1201.5	A	T	SNP	intergenic_region			n.6213A>T	0/1	0/0	0/0	0/0	0/1	0/0	0/0	0/0	0/1	0.108696	0.0562249	0.0575221	0.0641026	0.122222	0.0647059	0.0343511	0.0514706	0.0850202	1	0.0485843	0.0684165	0.111865	0.766247	0.18752	0.00281371	0.0286094	0.412206	164,20	235,14	213,13	219,15	237,33	159,11	253,9	258,14	226,21	FALSE	0.0743445
Pf3D7_02_v3	6308			42749.9	C	A	SNP	intergenic_region			n.6308C>A	0/1	0/1	0/1	0/1	0/1	0/1	0/1	0/1	0/1	0.747899	0.740506	0.712575	0.738095	0.828221	0.858268	0.703704	0.764368	0.766667	1	1	0.590321	0.884633	0.103645	0.0361464	0.435496	0.782123	0.774899	30,89	41117	48119	33,93	28135	18109	56133	41133	35115	FALSE	0.110369
Pf3D7_02_v3	7382			30439.9	C	G	SNP	intergenic_region			n.7382C>G	0/1	0/1	0/1	0/1	0/1	0/1	0/1	0/1	0/1	0.69697	0.651934	0.712644	0.679012	0.77381	0.673611	0.717703	0.557078	0.726708	1	0.4651	0.80066	0.800734	0.14581	0.698901	0.714061	0.00960093	0.60497	40,92	63118	50124	52110	38130	47,97	59150	97122	44117	FALSE	0.139892
Pf3D7_02_v3	7877			6425.93	G	C	SNP	intergenic_region			n.7877G>C	0/1	0/1	0/1	0/1	0/1	0/1	0/1	0/1	0/1	0.544304	0.452991	0.40367	0.343434	0.370968	0.327434	0.313953	0.296552	0.39	1	0.244605	0.0751301	0.00954108	0.0201164	0.00306174	0.00438381	0.000329343	0.0496146	36,43	64,53	65,44	65,34	78,46	76,37	59,27	102,43	61,39	FALSE	0.247752
Pf3D7_02_v3	7889			648.45	C	T	SNP	intergenic_region			n.7889C>T	0/0	0/0	0/0	0/0	0/1	0/0	0/0	0/1	0/1	0.0384615	0.037037	0.0485437	0.0315789	0.168067	0.0560748	0.047619	0.0979021	0.136842	1	1	1	1	0.00578208	0.735838	1	0.184685	0.0338814	75,3	104,4	98,5	92,3	99,20	101,6	80,4	129,14	82,13	FALSE	0.129606
Pf3D7_02_v3	8879			11154.9	C	T	SNP	intergenic_region			n.8879C>T	0/1	0/1	0/1	0/1	0/1	0/1	0/1	0/1	0/1	0.126087	0.146269	0.168317	0.144737	0.151786	0.16	0.176678	0.190476	0.151408	1	0.536211	0.181005	0.611249	0.461297	0.31059	0.139743	0.0411628	0.444824	201,29	286,49	252,51	260,44	285,51	231,44	233,50	289,68	241,43	FALSE	0.0643892
Pf3D7_02_v3	8884			11881.9	A	T	SNP	intergenic_region			n.8884A>T	0/1	0/1	0/1	0/1	0/1	0/1	0/1	0/1	0/1	0.136792	0.160131	0.185455	0.164794	0.164516	0.176707	0.191571	0.207951	0.166667	1	0.532601	0.175077	0.443467	0.458142	0.252295	0.1367	0.0389532	0.440237	183,29	257,49	224,51	223,44	259,51	205,44	211,50	259,68	215,43	FALSE	0.0711586
Pf3D7_02_v3	8885			11887.9	C	T	SNP	intergenic_region			n.8885C>T	0/1	0/1	0/1	0/1	0/1	0/1	0/1	0/1	0/1	0.13615	0.160656	0.186131	0.164794	0.164516	0.176707	0.192308	0.207951	0.166667	1	0.457149	0.174835	0.443216	0.390045	0.251413	0.108855	0.0387937	0.371361	184,29	256,49	223,51	223,44	259,51	205,44	210,50	259,68	215,43	FALSE	0.0718008
Pf3D7_02_v3	9157			18365	A	C	SNP	intergenic_region			n.9157A>C	1/1	0/1	1/1	1/1	0/1	1/1	0/1	0/1	0/1	1	0.895349	0.932203	0.958904	0.814815	0.945205	0.877551	0.90411	0.887097	1	0.0137844	0.121197	0.26529	0.00124792	0.140244	0.00842832	0.0407484	0.0152036	0,52	9,77	4,55	3,70	10,44	4,69	12,86	7,66	7,55	TRUE	0.185185
Pf3D7_02_v3	9176			146.75	G	A	SNP	intergenic_region			n.9176G>A	0/0	0/0	0/0	0/0	0/1	0/0	0/0	0/0	0/0	0	0.0559006	0.0214286	0.0223881	0.103093	0.0283688	0.0643275	0.0432099	0.0583333	1	0.0286951	0.27299	0.267287	0.00153024	0.149033	0.00868428	0.0482867	0.0180987	96,0	152,9	137,3	131,3	87,10	137,4	160,11	155,7	113,7	FALSE	0.103093
Pf3D7_02_v3	10082			9168.93	C	G	SNP	intergenic_region			n.10082C>G	0/1	0/1	0/1	0/1	0/1	0/1	0/1	0/1	0/1	0.2	0.192771	0.171717	0.178261	0.152893	0.170213	0.147059	0.128302	0.174274	1	0.902065	0.509177	0.611353	0.241626	0.50297	0.158075	0.0468917	0.527579	144,36	201,48	164,34	189,41	205,37	156,32	232,40	231,34	199,42	FALSE	0.0716981
Pf3D7_02_v3	10085			9125.93	T	A	SNP	intergenic_region			n.10085T>A	0/1	0/1	0/1	0/1	0/1	0/1	0/1	0/1	0/1	0.202247	0.1893	0.173469	0.179825	0.154812	0.173913	0.146617	0.129278	0.174274	1	0.80348	0.508489	0.61063	0.241172	0.50408	0.154817	0.046345	0.525865	142,36	197,46	162,34	187,41	202,37	152,32	227,39	229,34	199,42	FALSE	0.0729696
Pf3D7_02_v3	10709			1641.01	T	A	SNP	intergenic_region			n.10709T>A	0/1	0/1	0/1	0/1	0/0	0/1	0/1	0/1	0/1	0.144737	0.158537	0.0681818	0.148649	0.0192308	0.133333	0.115044	0.149425	0.0877193	1	0.828518	0.128154	1	0.0268632	1	0.65678	1	0.422178	65,11	69,13	82,6	63,11	51,1	65,10	100,13	74,13	52,5	FALSE	0.125506
Pf3D7_02_v3	10712			1520.01	A	T	SNP	intergenic_region			n.10712A>T	0/1	0/1	0/1	0/1	0/0	0/1	0/1	0/1	0/1	0.144737	0.146341	0.0681818	0.121622	0.0192308	0.133333	0.106195	0.149425	0.0877193	1	1	0.128154	0.811165	0.0268632	1	0.498166	1	0.422178	65,11	70,12	82,6	65,9	51,1	65,10	101,12	74,13	52,5	FALSE	0.125506
Pf3D7_02_v3	11218			487.74	T	A	SNP	intergenic_region			n.11218T>A	0/0	0/1	0/0	0/1	0/1	0/1	0/1	0/1	0/1	0	0.2	0	0.166667	0.25	0.454545	0.0909091	0.3	0.333333	1	0.477124	1	0.428571	0.466667	0.0445476	1	0.215686	0.272727	8,0	8,2	6,0	5,1	6,2	6,5	10,1	7,3	2,1	FALSE	0.454545
Pf3D7_02_v3	12327			9057.93	G	T	SNP	intergenic_region			n.12327G>T	0/1	0/1	0/1	0/1	0/1	0/1	0/1	0/1	0/1	0.833333	0.755556	0.757576	0.575	0.740741	0.548387	0.709677	0.744186	0.791667	1	0.425922	0.55255	0.0234721	0.530597	0.0159174	0.254067	0.415422	0.741166	6,30	11,34	8,25	17,23	7,20	14,17	9,22	11,32	5,19	FALSE	0.284946
Pf3D7_02_v3	12371			4991.32	A	G	SNP	intergenic_region			n.12371A>G	1/1	0/1	0/1	0/1	1/1	0/1	0/1	0/1	0/1	1	0.846154	0.8	0.9	1	0.809524	0.807692	0.681818	0.684211	1	0.28086	0.22619	0.507576	1	0.144471	0.148773	0.0312308	0.0588187	0,13	4,22	3,12	2,18	0,17	4,17	5,21	7,15	6,13	TRUE	0.318182
Pf3D7_02_v3	12543			4611.34	G	C,T	SNP,SNP	intergenic_region,intergenic_region	,	,	n.12543G>C,n.12543G>T	0/1	0/1	0/1	0/1	0/1	0/1	0/1	0/2	0/1	0.25641	0.350649	0.319444	0.433333	0.35	0.314286	0.317073	0.458333	0.450704	1	0.399635	0.522623	0.089394	0.402659	0.661567	0.531446	0.034115	0.0643169	29,8,2	50,17,10	49,12,11	34,16,10	52,18,10	48,16,6	56,16,10	52,21,23	39,18,14	FALSE	0.201923
Pf3D7_02_v3	12545			1855.26	A	AC	INDEL	intergenic_region			n.12545_12546insC	0/0	0/1	0/1	0/1	0/1	0/1	0/1	0/1	0/1	0.0512821	0.131579	0.152778	0.15	0.1	0.0869565	0.121951	0.244681	0.171429	1	0.217565	0.134218	0.192446	0.494826	0.708235	0.333651	0.00772473	0.0821884	37,2	66,10	61,11	51,9	72,8	63,6	72,10	71,23	58,12	FALSE	0.193399
Pf3D7_02_v3	12557			1927.32	A	T	SNP	intergenic_region			n.12557A>T	0/0	0/1	0/1	0/1	0/1	0/1	0/1	0/1	0/1	0.0526316	0.151515	0.140625	0.163636	0.111111	0.0923077	0.111111	0.204819	0.206897	1	0.202849	0.203628	0.189583	0.489102	0.706932	0.489102	0.0339939	0.0417676	36,2	56,10	55,9	46,9	64,8	59,6	64,8	66,17	46,12	FALSE	0.154265
Pf3D7_02_v3	12811			3363.83	T	A	SNP	intergenic_region			n.12811T>A	0/1	0/1	0/1	0/1	0/1	0/1	0/1	0/1	0/1	0.224138	0.138298	0.164835	0.0740741	0.166667	0.223529	0.193878	0.210526	0.225352	1	0.188935	0.39504	0.0133822	0.496918	1	0.684634	0.842187	1	45,13	81,13	76,15	75,6	55,11	66,19	79,19	75,20	55,16	FALSE	0.150064
Pf3D7_02_v3	13661			1680.16	A	T	SNP	intergenic_region			n.13661A>T	0/1	0/1	.	0/1	0/1	0/1	0/1	0/1	0/1	0.823529	0.666667	.	0.333333	0.6	0.5	0.571429	0.866667	0.863636	1	0.575619	.	0.0450038	0.243289	0.15633	0.306844	0.691837	1	3,14	2,4	.	4,2	6,9	4,4	3,4	4,26	3,19	TRUE	0.490196
Pf3D7_02_v3	13800			3852.93	C	G	SNP	intergenic_region			n.13800C>G	0/1	0/1	0/1	0/1	0/1	0/1	0/1	0/1	0/1	0.567568	0.318182	0.5	0.44186	0.513514	0.317073	0.375	0.377049	0.461538	1	0.027246	0.655876	0.369891	0.815776	0.0392361	0.0850176	0.0935038	0.370468	16,21	30,14	22,22	24,19	18,19	28,13	30,18	38,23	21,18	FALSE	0.250494
Pf3D7_02_v3	14025			1587.93	C	A	SNP	intergenic_region			n.14025C>A	0/1	0/1	0/1	0/1	0/1	0/1	0/1	0/1	0/1	0.125	0.14	0.176471	0.157895	0.222222	0.163636	0.138889	0.295455	0.3125	1	1	0.579396	0.758293	0.298126	0.780425	1	0.069646	0.0496904	42,6	43,7	42,9	32,6	42,12	46,9	62,10	31,13	22,10	FALSE	0.1875
Pf3D7_02_v3	14117			140.64	T	A	SNP	intergenic_region			n.14117T>A	0/0	0/0	0/1	0/1	0/1	0/0	0/0	0/0	0/0	0.0416667	0.0545455	0.113636	0.1	0.384615	0.0769231	0.0377358	0.0322581	0.107143	1	1	0.412781	0.583207	0.0140245	1	1	1	0.614635	23,1	52,3	39,5	18,2	8,5	24,2	51,2	30,1	25,3	FALSE	0.342949
Pf3D7_02_v3	14146			3187.29	T	C	SNP	intergenic_region			n.14146T>C	0/1	0/1	0/1	0/1	0/0	0/1	0/1	0/1	0/1	0.416667	0.363636	0.454545	0.388889	0	0.461538	0.509804	0.483871	0.464286	1	0.801508	0.803279	1	0.0145771	0.782697	0.470568	0.785494	0.784802	14,10	35,20	24,20	11,7	11,0	14,12	25,26	16,15	15,13	FALSE	0.416667
Pf3D7_02_v3	14150			3126.26	TA	T	INDEL	intergenic_region			n.14151delA	0/1	0/1	0/1	0/1	0/0	0/1	0/1	0/1	0/1	0.391304	0.363636	0.465116	0.411765	0	0.461538	0.489796	0.483871	0.464286	1	1	0.61137	1	0.0172452	0.773643	0.459837	0.584891	0.777005	14,9	35,20	23,20	10,7	11,0	14,12	25,24	16,15	15,13	FALSE	0.391304
Pf3D7_02_v3	14425			41788.9	AACTTAGGTCTTACTTTCACTCATATAGGTCTTAACTTAACTAACATAGGTCTTAACTTGACTAACTAATGTCTTAACATGACTAACATAGGTCTTAACTTAACTAACTTAGGTCCTAACTTAACTAATATAGGTCTTATAGTTACTAACTAAGGTCATACAATTACTAAGCTAAGTCATTAAGGTACTT	A	INDEL	intergenic_region			n.14426_14614del	0/1	0/1	0/1	0/1	0/1	0/1	0/1	0/1	0/1	0.707602	0.655	0.60793	0.648241	0.651282	0.653631	0.64135	0.711538	0.688995	1	0.315629	0.0437589	0.265375	0.264041	0.303286	0.167366	1	0.736904	50121	69131	89138	70129	68127	62117	85152	60148	65144	FALSE	0.0996728
Pf3D7_02_v3	14817			1419.03	T	C	SNP	intergenic_region			n.14817T>C	0/1	0/0	0/1	0/1	0/1	0/0	0/0	0/1	0/1	0.156522	0.0583333	0.144	0.0918367	0.102273	0.060241	0.0610687	0.216216	0.327273	1	0.0190764	0.857169	0.214894	0.301467	0.0435456	0.0211042	0.30522	0.0155422	97,18	113,7	107,18	89,9	79,9	78,5	123,8	87,24	37,18	FALSE	0.170751
Pf3D7_02_v3	17112			5285.77	G	A	SNP	intergenic_region			n.17112G>A	0/1	0/1	0/1	0/1	0/1	0/1	0/1	0/1	0/1	0.263158	0.170732	0.189055	0.178571	0.121429	0.125	0.157447	0.225225	0.23125	1	0.0550404	0.119779	0.0786083	0.00292495	0.00177211	0.0131831	0.460126	0.599471	112,40	136,28	163,38	138,30	123,17	154,22	198,37	172,50	123,37	FALSE	0.141729
Pf3D7_02_v3	17257			2258.38	T	A	SNP	intergenic_region			n.17257T>A	1/1	0/1	0/1	0/1	0/1	0/1	0/1	0/1	0/1	1	0.666667	0.666667	0.6	0.583333	0.5625	0.428571	0.833333	0.333333	1	0.375	0.258242	0.260449	0.244505	0.123495	0.0445476	1	0.0606061	0,5	1,2	3,6	6,9	5,7	7,9	8,6	2,10	4,2	TRUE	0.666667
Pf3D7_02_v3	17350			800.77	A	C	SNP	intergenic_region			n.17350A>C	0/0	0/1	0/1	0/1	0/0	0/1	0/1	0/1	0/1	0	0.222222	0.285714	0.266667	0	0.285714	0.266667	0.294118	0.142857	1	0.112931	0.0611825	0.0996169	1	0.0977778	0.0409924	0.0482017	0.481481	14,0	14,4	15,6	11,4	7,0	10,4	22,8	12,5	12,2	FALSE	0.294118
Pf3D7_02_v3	17360			800.77	G	A	SNP	intergenic_region			n.17360G>A	0/0	0/1	0/1	0/1	0/0	0/1	0/1	0/1	0/1	0	0.222222	0.285714	0.266667	0	0.285714	0.266667	0.294118	0.142857	1	0.112931	0.0611825	0.0996169	1	0.0977778	0.0409924	0.0482017	0.481481	14,0	14,4	15,6	11,4	7,0	10,4	22,8	12,5	12,2	FALSE	0.294118
Pf3D7_02_v3	17361			800.73	C	CA	INDEL	intergenic_region			n.17361_17362insA	0/0	0/1	0/1	0/1	0/0	0/1	0/1	0/1	0/1	0	0.222222	0.285714	0.266667	0	0.285714	0.266667	0.294118	0.142857	1	0.112931	0.0611825	0.0996169	1	0.0977778	0.0409924	0.0482017	0.481481	14,0	14,4	15,6	11,4	7,0	10,4	22,8	12,5	12,2	FALSE	0.294118
Pf3D7_02_v3	17616			3504.89	G	GGTCATACTTCGATTAACTAAA	INDEL	intergenic_region			n.17616_17617insGTCATACTTCGATTAACTAAA	0/1	0/1	0/1	0/1	0/1	0/1	0/1	0/1	0/1	0.215909	0.09375	0.123967	0.164948	0.136364	0.119048	0.0746269	0.230769	0.211538	1	0.0245091	0.0887262	0.453128	0.234821	0.10534	0.00375581	0.869327	1	69,19	87,9	106,15	81,16	76,12	74,10	124,10	100,30	82,22	FALSE	0.141282
Pf3D7_02_v3	18013			5176.01	T	C	SNP	intergenic_region			n.18013T>C	0/1	0/1	0/1	0/1	0/1	0/1	0/1	0/1	0/1	0.5	0.916667	0.730769	0.72	0.6	0.666667	0.88	0.72	0.625	1	0.00626523	0.177994	0.296627	0.715249	0.482953	0.0190553	0.296627	0.71314	7,7	2,22	7,19	7,18	6,9	7,14	3,22	7,18	6,10	FALSE	0.416667
Pf3D7_02_v3	18015			5170.96	GGTCTT	G	INDEL	intergenic_region			n.18016_18020delGTCTT	0/1	0/1	0/1	0/1	0/1	0/1	0/1	0/1	0/1	0.5	0.916667	0.730769	0.72	0.6	0.666667	0.88	0.72	0.625	1	0.00626523	0.177994	0.296627	0.715249	0.482953	0.0190553	0.296627	0.71314	7,7	2,22	7,19	7,18	6,9	7,14	3,22	7,18	6,10	FALSE	0.416667
Pf3D7_02_v3	18022			4423.9	CTTTTACTAACTAAGGT	C	INDEL	intergenic_region			n.18023_18038delTTTTACTAACTAAGGT	0/1	0/1	0/1	0/1	0/1	0/1	0/1	0/1	0/1	0.5	0.909091	0.666667	0.65	0.538462	0.588235	0.833333	0.666667	0.571429	1	0.0144278	0.482953	0.486669	1	0.724707	0.0623362	0.482953	1	7,7	2,20	7,14	7,13	6,7	7,10	3,15	7,14	6,8	FALSE	0.409091
Pf3D7_02_v3	18944			20833.9	A	T	SNP	intergenic_region			n.18944A>T	0/1	0/1	0/1	0/1	0/1	0/1	0/1	0/1	0/1	0.244444	0.338028	0.276515	0.287293	0.366013	0.316327	0.302583	0.29078	0.291667	1	0.0258741	0.43059	0.326549	0.0100878	0.0931661	0.147999	0.24886	0.284594	204,66	141,72	191,73	129,52	97,56	134,62	189,82	200,82	136,56	FALSE	0.121569
Pf3D7_02_v3	18945			20836.9	T	A	SNP	intergenic_region			n.18945T>A	0/1	0/1	0/1	0/1	0/1	0/1	0/1	0/1	0/1	0.244444	0.338028	0.276515	0.288889	0.366013	0.316327	0.302583	0.29078	0.291667	1	0.0258741	0.43059	0.325199	0.0100878	0.0931661	0.147999	0.24886	0.284594	204,66	141,72	191,73	128,52	97,56	134,62	189,82	200,82	136,56	FALSE	0.121569
Pf3D7_02_v3	18956			21420.9	G	A	SNP	intergenic_region			n.18956G>A	0/1	0/1	0/1	0/1	0/1	0/1	0/1	0/1	0/1	0.3125	0.384211	0.2827	0.331288	0.437037	0.297143	0.301653	0.364754	0.363636	1	0.126351	0.485145	0.744358	0.0184264	0.747636	0.843597	0.249377	0.285957	165,75	117,73	170,67	109,54	76,59	123,52	169,73	155,89	105,60	FALSE	0.124537
Pf3D7_02_v3	18958			14911.9	A	G	SNP	intergenic_region			n.18958A>G	0/1	0/1	0/1	0/1	0/1	0/1	0/1	0/1	0/1	0.219409	0.295082	0.219828	0.254658	0.345865	0.244186	0.248945	0.259414	0.256098	1	0.0892902	1	0.469218	0.00989895	0.554559	0.51531	0.334408	0.403659	185,52	129,54	181,51	120,41	87,46	130,42	178,59	177,62	122,42	FALSE	0.126455
Pf3D7_02_v3	18966			16848.9	G	A	SNP	intergenic_region			n.18966G>A	0/1	0/1	0/1	0/1	0/1	0/1	0/1	0/1	0/1	0.374194	0.405172	0.333333	0.373832	0.510638	0.373832	0.348837	0.437908	0.447917	1	0.616427	0.470689	1	0.0470832	1	0.646322	0.296427	0.28961	97,58	69,47	96,48	67,40	46,48	67,40	112,60	86,67	53,43	FALSE	0.136445
Pf3D7_02_v3	18978			15253.9	TAGGTCTTAAGGTAAGTGATG	T	INDEL	intergenic_region			n.18979_18998delAGGTCTTAAGGTAAGTGATG	0/1	0/1	0/1	0/1	0/1	0/1	0/1	0/1	0/1	0.495798	0.391753	0.476923	0.423529	0.364865	0.414894	0.509934	0.394958	0.333333	1	0.133009	0.800356	0.322498	0.101076	0.269235	0.902479	0.151236	0.0289654	60,59	59,38	68,62	49,36	47,27	55,39	74,77	72,47	54,27	FALSE	0.162465
Pf3D7_02_v3	19003			12294.9	T	A	SNP	intergenic_region			n.19003T>A	0/1	0/1	0/1	0/1	0/1	0/1	0/1	0/1	0/1	0.505882	0.382022	0.514286	0.393443	0.322034	0.378378	0.581197	0.344086	0.35	1	0.126816	1	0.23845	0.0396916	0.113296	0.317709	0.0338936	0.0891351	42,43	55,34	51,54	37,24	40,19	46,28	49,68	61,32	39,21	FALSE	0.183848
Pf3D7_02_v3	20112			876.45	AAGGTCATATTTCGACTAATATGGGTCTTAACTTAACTAACATAGGTCTTACTTTCACTAACATAGGTCTTAATTTCAACTAACTAAGGTCTTACTTTCACTAACAT	A	INDEL	intergenic_region			n.20113_20218del	0/1	0/1	0/1	0/1	0/1	0/1	0/0	0/1	0/1	0.1	0.714286	0.416667	0.428571	0.666667	0.357143	0.5	0.571429	0.5	1	0.0345023	0.161875	0.25	0.0197666	0.340805	0.118132	0.100679	0.175824	9,1	2,5	7,5	4,3	3,6	9,5	3,3	3,4	2,2	FALSE	0.614286
Pf3D7_02_v3	20805			3704.99	T	A	SNP	intergenic_region			n.20805T>A	1/1	0/1	0/1	0/1	1/1	0/1	0/1	1/1	0/1	1	0.827586	0.84	0.896552	0.888889	0.866667	0.84	1	0.8	1	0.0518341	0.0431999	0.236842	0.243243	0.116279	0.0431999	1	0.036869	0,28	5,24	4,21	3,26	1,8	2,13	4,21	0,11	3,12	TRUE	0.2
Pf3D7_02_v3	20902			780.78	T	A	SNP	intergenic_region			n.20902T>A	0/1	0/1	0/1	1/1	1/1	0/1	1/1	0/1	0/1	0.125	0.375	0.2	1	1	0.428571	1	0.166667	0.5	1	0.569231	1	0.0666667	0.0242424	0.282051	0.0242424	1	0.244755	7,1	5,3	4,1	0,2	0,3	4,3	0,3	5,1	3,3	TRUE	0.875
Pf3D7_02_v3	21674			1781.41	C	A	SNP	intergenic_region			n.21674C>A	0/1	0/1	0/1	0/1	0/1	0/1	0/1	0/1	0/1	0.555556	0.0909091	0.0714286	0.166667	0.428571	0.222222	0.238095	0.461538	0.6875	1	0.018973	0.00751116	0.0577272	0.722393	0.0858023	0.0549139	0.75967	0.496523	8,10	10,1	13,1	10,2	8,6	14,4	16,5	14,12	5,11	FALSE	0.484127
Pf3D7_02_v3	23255			565.6	A	T,AT	SNP,INDEL	intergenic_region,intergenic_region	,	,	n.23255A>T,n.23255_23256insT	0/2	0/1	1/2	0/2	0/1	0/1	0/1	0/1	0/1	0.25	0.642857	1	0.625	0.125	0.625	0.375	0.5	0.4	1	0.27451	0.0333333	0.545455	1	0.545455	1	1	1	3,0,1	5,7,2	0,3,3	3,2,3	7,1,0	3,5,0	5,2,1	2,2,0	3,2,0	TRUE	0.75
Pf3D7_02_v3	23806			965.15	A	G	SNP	intergenic_region			n.23806A>G	0/0	0/1	0/1	0/1	0/1	0/1	0/1	0/1	0/1	0.0555556	0.0769231	0.181818	0.16	0.333333	0.166667	0.107143	0.121951	0.333333	1	1	0.397944	0.380115	0.128205	0.388346	1	0.656121	0.0489013	17,1	24,2	27,6	21,4	8,4	25,5	25,3	36,5	14,7	FALSE	0.277778
Pf3D7_02_v3	23945			28434.1	G	C	SNP	intergenic_region			n.23945G>C	1/1	0/1	0/1	0/1	1/1	1/1	0/1	1/1	0/1	0.971831	0.90566	0.873786	0.927711	0.942529	0.947368	0.928571	0.935185	0.914634	1	0.126954	0.0274719	0.288352	0.459887	0.682081	0.305967	0.321717	0.177025	2,69	10,96	13,90	6,77	5,82	4,72	7,91	7101	7,75	TRUE	0.0980446
Pf3D7_02_v3	25116	PF3D7_0200100	erythrocyte membrane protein 1, PfEMP1 (VAR)	15307.9	C	T	SNP	upstream_gene_variant		116	c.-116C>T	0/1	0/1	0/1	0/1	0/1	0/1	0/1	0/1	0/1	0.33	0.301136	0.292308	0.207317	0.2375	0.333333	0.3375	0.469136	0.452381	1	0.685321	0.507488	0.029427	0.116477	1	1	0.0288229	0.0754145	67,33	123,53	138,57	130,34	122,38	70,35	106,54	86,76	69,57	FALSE	0.139136
Pf3D7_02_v3	25131	PF3D7_0200100	erythrocyte membrane protein 1, PfEMP1 (VAR)	12940.9	A	G	SNP	upstream_gene_variant		101	c.-101A>G	0/1	0/1	0/1	0/1	0/1	0/1	0/1	0/1	0/1	0.301075	0.273224	0.229947	0.186335	0.191083	0.322917	0.305195	0.466667	0.444444	1	0.672115	0.243144	0.0437168	0.0622951	0.756272	1	0.011	0.0449358	65,28	133,50	144,43	131,30	127,30	65,31	107,47	80,70	65,52	FALSE	0.165591
Pf3D7_02_v3	29749	PF3D7_0200100	erythrocyte membrane protein 1, PfEMP1 (VAR)	16133.9	T	C	SNP	intron_variant			c.3805-88T>C	0/1	0/1	0/1	0/1	0/1	0/1	0/1	0/1	0/1	0.688889	0.758065	0.68254	0.769231	0.886792	0.770492	0.894737	0.769231	0.816327	1	0.510218	1	0.587545	0.022732	0.37898	0.00390506	0.394658	0.229506	14,31	15,47	20,43	6,20	6,47	14,47	10,85	18,60	9,40	FALSE	0.205848
Pf3D7_02_v3	29751	PF3D7_0200100	erythrocyte membrane protein 1, PfEMP1 (VAR)	16079.9	TTA	T	INDEL	intron_variant			c.3805-73_3805-72delTA	0/1	0/1	0/1	0/1	0/1	0/1	0/1	0/1	0/1	0.632653	0.723077	0.661538	0.714286	0.854545	0.746032	0.876289	0.731707	0.784314	1	0.317184	0.843406	0.617268	0.012349	0.218796	0.000989978	0.246057	0.123668	18,31	18,47	22,43	8,20	8,47	16,47	12,85	22,60	11,40	FALSE	0.243636
Pf3D7_02_v3	29823	PF3D7_0200100	erythrocyte membrane protein 1, PfEMP1 (VAR)	5490.89	ATT	A	INDEL	splice_region_variant+intron_variant			c.3805-4_3805-3delTT	0/1	0/1	0/1	0/1	0/1	0/1	0/1	0/1	0/1	0.4375	0.228261	0.260274	0.202381	0.263158	0.348837	0.430769	0.391892	0.368421	1	0.0123321	0.0499913	0.00531634	0.0518505	0.401117	1	0.70699	0.550068	27,21	71,21	54,19	67,17	56,20	28,15	37,28	45,29	36,21	FALSE	0.235119
Pf3D7_02_v3	29872	PF3D7_0200100	erythrocyte membrane protein 1, PfEMP1 (VAR)	9436.93	C	T	SNP	synonymous_variant	SILENT	gtC/gtT	p.Val1280Val/c.3840C>T	0/1	0/1	0/1	0/1	0/1	0/1	0/1	0/1	0/1	0.325843	0.220994	0.227848	0.141176	0.203297	0.261194	0.25	0.301775	0.26	1	0.0750907	0.0999217	0.000653333	0.0346468	0.36453	0.279693	0.777186	0.339642	60,29	141,40	122,36	146,24	145,37	99,35	93,31	118,51	74,26	FALSE	0.184666
Pf3D7_02_v3	29881	PF3D7_0200100	erythrocyte membrane protein 1, PfEMP1 (VAR)	9242.93	C	A	SNP	synonymous_variant	SILENT	atC/atA	p.Ile1283Ile/c.3849C>A	0/1	0/1	0/1	0/1	0/1	0/1	0/1	0/1	0/1	0.305263	0.218085	0.218182	0.127072	0.190476	0.246479	0.253846	0.293785	0.242718	1	0.111579	0.137443	0.000571066	0.0361306	0.370817	0.450705	0.889686	0.341981	66,29	147,41	129,36	158,23	153,36	107,35	97,33	125,52	78,25	FALSE	0.178191
Pf3D7_02_v3	30269	PF3D7_0200100	erythrocyte membrane protein 1, PfEMP1 (VAR)	8039.93	C	A	SNP	missense_variant	MISSENSE	Cta/Ata	p.Leu1413Ile/c.4237C>A	0/1	0/1	0/1	0/1	0/1	0/1	0/1	0/1	0/1	0.258929	0.28125	0.171171	0.223214	0.232258	0.257143	0.285714	0.148936	0.128571	1	0.782065	0.142291	0.639591	0.665547	1	0.668188	0.0383188	0.00942245	83,29	115,45	92,19	87,25	119,36	78,27	95,38	120,21	122,18	FALSE	0.130357
Pf3D7_02_v3	30310	PF3D7_0200100	erythrocyte membrane protein 1, PfEMP1 (VAR)	14600.9	T	A	SNP	missense_variant	MISSENSE	agT/agA	p.Ser1426Arg/c.4278T>A	0/1	0/1	0/1	0/1	0/1	0/1	0/1	0/1	0/1	0.513514	0.637363	0.477612	0.696429	0.72	0.597222	0.594595	0.409639	0.540541	1	0.115841	0.736857	0.0473274	0.0115988	0.323001	0.408429	0.20356	0.869303	36,38	33,58	35,32	17,39	21,54	29,43	30,44	49,34	34,40	FALSE	0.206486
Pf3D7_02_v3	30325	PF3D7_0200100	erythrocyte membrane protein 1, PfEMP1 (VAR)	1906.53	T	A	SNP	synonymous_variant	SILENT	ccT/ccA	p.Pro1431Pro/c.4293T>A	0/1	0/1	0/1	0/0	0/1	0/1	0/1	0/1	0/1	0.254902	0.22807	0.194444	0.0588235	0.0681818	0.157895	0.108696	0.285714	0.184211	1	0.82321	0.609018	0.0221576	0.0257093	0.306764	0.0733184	0.815984	0.456072	38,13	44,13	29,7	32,2	41,3	32,6	41,5	30,12	31,7	FALSE	0.196078
Pf3D7_02_v3	30326	PF3D7_0200100	erythrocyte membrane protein 1, PfEMP1 (VAR)	1906.53	T	A	SNP	missense_variant	MISSENSE	Tta/Ata	p.Leu1432Ile/c.4294T>A	0/1	0/1	0/1	0/0	0/1	0/1	0/1	0/1	0/1	0.254902	0.22807	0.194444	0.0588235	0.0681818	0.157895	0.108696	0.285714	0.184211	1	0.82321	0.609018	0.0221576	0.0257093	0.306764	0.0733184	0.815984	0.456072	38,13	44,13	29,7	32,2	41,3	32,6	41,5	30,12	31,7	FALSE	0.196078
Pf3D7_02_v3	30328	PF3D7_0200100	erythrocyte membrane protein 1, PfEMP1 (VAR)	2072.53	A	G	SNP	synonymous_variant	SILENT	ttA/ttG	p.Leu1432Leu/c.4296A>G	0/1	0/1	0/1	0/0	0/1	0/1	0/1	0/1	0/1	0.254902	0.22807	0.236842	0.0588235	0.0681818	0.157895	0.108696	0.318182	0.184211	1	0.82321	1	0.0221576	0.0257093	0.306764	0.0733184	0.504903	0.456072	38,13	44,13	29,9	32,2	41,3	32,6	41,5	30,14	31,7	FALSE	0.196078
Pf3D7_02_v3	30331	PF3D7_0200100	erythrocyte membrane protein 1, PfEMP1 (VAR)	1352.42	C	T	SNP	synonymous_variant	SILENT	aaC/aaT	p.Asn1433Asn/c.4299C>T	0/1	0/1	0/1	0/0	0/0	0/1	0/1	0/1	0/1	0.208333	0.2	0.194444	0.0606061	0.0465116	0.0857143	0.0681818	0.268293	0.138889	1	1	1	0.109602	0.0297992	0.220455	0.0734015	0.618224	0.566758	38,10	44,11	29,7	31,2	41,2	32,3	41,3	30,11	31,5	FALSE	0.161822
Pf3D7_02_v3	30335	PF3D7_0200100	erythrocyte membrane protein 1, PfEMP1 (VAR)	1271.25	C	G	SNP	missense_variant	MISSENSE	Caa/Gaa	p.Gln1435Glu/c.4303C>G	0/1	0/1	0/1	0/0	0/0	0/1	0/0	0/1	0/1	0.195652	0.2	0.2	0.03125	0.0238095	0.0857143	0.047619	0.25641	0.162162	1	1	1	0.0409853	0.0160249	0.215832	0.0520712	0.604026	0.779185	37,9	44,11	28,7	31,1	41,1	32,3	40,2	29,10	31,6	FALSE	0.171843
Pf3D7_02_v3	30361	PF3D7_0200100	erythrocyte membrane protein 1, PfEMP1 (VAR)	2081.8	T	A	SNP	missense_variant	MISSENSE	aaT/aaA	p.Asn1443Lys/c.4329T>A	0/1	0/0	0/1	0/1	0/1	0/0	0/1	0/1	0/1	0.481481	0.1	0.344828	0.538462	0.666667	0.0588235	0.125	0.461538	0.481481	1	0.010077	0.415726	1	0.451269	0.00347513	0.0229256	1	1	14,13	18,2	19,10	6,7	3,6	16,1	14,2	7,6	14,13	FALSE	0.422658
Pf3D7_02_v3	30368	PF3D7_0200100	erythrocyte membrane protein 1, PfEMP1 (VAR)	4553.68	G	A	SNP	missense_variant	MISSENSE	Gaa/Aaa	p.Glu1446Lys/c.4336G>A	0/1	1/1	0/1	0/1	0/1	1/1	0/1	0/1	0/1	0.518519	1	0.655172	0.5	0.375	0.941176	0.875	0.538462	0.518519	1	0.000434735	0.415726	1	0.690565	0.00347513	0.0229256	1	1	13,14	0,18	10,19	6,6	5,3	1,16	2,14	6,7	13,14	TRUE	0.481481
Pf3D7_02_v3	30384	PF3D7_0200100	erythrocyte membrane protein 1, PfEMP1 (VAR)	4412.66	C	T	SNP	missense_variant	MISSENSE	aCa/aTa	p.Thr1451Ile/c.4352C>T	0/1	1/1	0/1	1/1	0/1	1/1	0/1	0/1	0/1	0.684211	1	0.826087	1	0.5	0.9375	0.933333	0.777778	0.631579	1	0.0216491	0.468181	0.277764	0.63004	0.0963774	0.103892	1	1	6,13	0,16	4,19	0,6	3,3	1,15	1,14	2,7	7,12	TRUE	0.315789
Pf3D7_02_v3	30385	PF3D7_0200100	erythrocyte membrane protein 1, PfEMP1 (VAR)	586.69	A	T	SNP	synonymous_variant	SILENT	acA/acT	p.Thr1451Thr/c.4353A>T	0/1	0/0	0/1	0/0	0/1	0/0	0/1	0/1	0/1	0.315789	0	0.181818	0	0.5	0.0625	0.0714286	0.222222	0.2	1	0.0216491	0.468904	0.277764	0.63004	0.0963774	0.195004	1	0.697391	13,6	16,0	18,4	6,0	3,3	15,1	13,1	7,2	12,3	FALSE	0.315789
Pf3D7_02_v3	30532	PF3D7_0200100	erythrocyte membrane protein 1, PfEMP1 (VAR)	2663.75	T	G	SNP	missense_variant	MISSENSE	aaT/aaG	p.Asn1500Lys/c.4500T>G	0/1	0/1	0/1	0/1	0/1	0/1	0/1	0/0	0/0	0.222222	0.246753	0.186275	0.15493	0.101449	0.148649	0.17757	0.0597015	0.0185185	1	0.84201	0.689127	0.377194	0.0937737	0.27778	0.548169	0.0100743	0.00074555	49,14	58,19	83,19	60,11	62,7	63,11	88,19	63,4	53,1	FALSE	0.203704
Pf3D7_02_v3	30541	PF3D7_0200100	erythrocyte membrane protein 1, PfEMP1 (VAR)	33160.9	T	A	SNP	synonymous_variant	SILENT	atT/atA	p.Ile1503Ile/c.4509T>A	0/1	0/1	0/1	0/1	0/1	0/1	0/1	0/1	0/1	0.762376	0.775862	0.829787	0.828571	0.882979	0.80531	0.8	0.886598	0.905882	1	0.872177	0.252341	0.299561	0.0391399	0.506172	0.531881	0.025636	0.011152	24,77	26,90	24117	18,87	11,83	22,91	30120	11,86	8,77	FALSE	0.143506
Pf3D7_02_v3	30553	PF3D7_0200100	erythrocyte membrane protein 1, PfEMP1 (VAR)	34456.9	A	G	SNP	synonymous_variant	SILENT	gtA/gtG	p.Val1507Val/c.4521A>G	0/1	0/1	0/1	0/1	0/1	0/1	0/1	0/1	0/1	0.765766	0.786885	0.841379	0.848214	0.888889	0.827586	0.810127	0.894231	0.911111	1	0.753754	0.149747	0.12953	0.028538	0.253632	0.445962	0.0179855	0.00763804	26,85	26,96	23122	17,95	11,88	20,96	30128	11,93	8,82	FALSE	0.145345
Pf3D7_02_v3	30988	PF3D7_0200100	erythrocyte membrane protein 1, PfEMP1 (VAR)	44807.9	A	T	SNP	missense_variant	MISSENSE	gaA/gaT	p.Glu1652Asp/c.4956A>T	0/1	0/1	0/1	0/1	0/1	0/1	0/1	0/1	0/1	0.587444	0.489865	0.552727	0.460784	0.583658	0.575758	0.506623	0.496795	0.453846	1	0.0328826	0.467209	0.0115596	1	0.849184	0.0763964	0.0432353	0.0035488	92131	151145	123152	110,94	107150	98133	149153	157155	142118	FALSE	0.133598
Pf3D7_02_v3	33074	PF3D7_0200200	rifin,PIR protein (RIF)	154.75	TC	T	INDEL	frameshift_variant		aag/	p.Met322fs/c.960delG	0/0	0/0	0/0	0/1	0/0	0/0	0/0	0/1	0/0	0	0	0.0444444	0.105263	0	0.0243902	0	0.122807	0.031746	1	1	0.192196	0.0231864	1	0.418367	1	0.0128508	0.497059	57,0	49,0	43,2	34,4	48,0	40,1	64,0	50,7	61,2	FALSE	0.122807
Pf3D7_02_v3	33113	PF3D7_0200200	rifin,PIR protein (RIF)	20855.9	A	C	SNP	missense_variant	MISSENSE	Tta/Gta	p.Leu308Val/c.922T>G	0/1	0/1	0/1	0/1	0/1	0/1	0/1	0/1	0/1	0.532374	0.380952	0.425	0.401786	0.552632	0.45614	0.458824	0.480519	0.492958	1	0.0125467	0.0814328	0.0427529	0.800226	0.256172	0.209976	0.413404	0.551347	65,74	91,56	92,68	67,45	51,63	62,52	92,78	80,74	72,70	FALSE	0.151422
Pf3D7_02_v3	33120	PF3D7_0200200	rifin,PIR protein (RIF)	25616.9	C	T	SNP	synonymous_variant	SILENT	ttG/ttA	p.Leu305Leu/c.915G>A	0/1	0/1	0/1	0/1	0/1	0/1	0/1	0/1	0/1	0.507463	0.614286	0.660131	0.682692	0.460177	0.588785	0.595238	0.574324	0.532847	1	0.0883038	0.0114512	0.00797105	0.52315	0.241856	0.1317	0.28262	0.715969	66,68	54,86	52101	33,71	61,52	44,63	68100	63,85	64,73	FALSE	0.17523
Pf3D7_02_v3	33129	PF3D7_0200200	rifin,PIR protein (RIF)	21833.9	A	AGCTAGT	INDEL	disruptive_inframe_insertion		att/atACTAGCt	p.Ile302_Ile303insLeuAla/c.905_906insACTAGC	0/1	0/1	0/1	0/1	0/1	0/1	0/1	0/1	0/1	0.445312	0.606061	0.574324	0.588235	0.441441	0.509434	0.518987	0.51773	0.473684	1	0.0128265	0.0400162	0.0343758	1	0.358653	0.235248	0.271863	0.70967	71,57	52,80	63,85	42,60	62,49	52,54	76,82	68,73	70,63	FALSE	0.160748
Pf3D7_02_v3	33143	PF3D7_0200200	rifin,PIR protein (RIF)	14429.9	G	T	SNP	missense_variant	MISSENSE	Ctt/Att	p.Leu298Ile/c.892C>A	0/1	0/1	0/1	0/1	0/1	0/1	0/1	0/1	0/1	0.824561	0.816327	0.653061	0.657143	0.87234	0.780488	0.746269	0.745455	0.849057	1	1	0.0481506	0.0816083	0.591001	0.612915	0.383327	0.361166	0.800096	10,47	9,40	17,32	12,23	6,41	9,32	17,50	14,41	8,45	FALSE	0.1715
Pf3D7_02_v3	33176	PF3D7_0200200	rifin,PIR protein (RIF)	541.11	C	T	SNP	missense_variant	MISSENSE	Gca/Aca	p.Ala287Thr/c.859G>A	1/1	0/0	0/1	0/1	0/0	0/0	0/1	0/1	0/1	1	0	0.5	0.8	0	0	0.5	0.4	0.333333	1	0.0666667	0.466667	1	0.0357143	0.0666667	0.466667	0.428571	0.428571	0,2	4,0	2,2	1,4	6,0	4,0	2,2	3,2	4,2	TRUE	1
Pf3D7_02_v3	34584	PF3D7_0200200	rifin,PIR protein (RIF)	915.34	T	A	SNP	upstream_gene_variant		325	c.-325A>T	0/0	0/1	0/1	.	1/1	1/1	0/1	1/1	0/1	0	0.714286	0.6	.	1	1	0.4	1	0.833333	1	0.166667	0.428571	.	0.0357143	0.333333	1	0.1	0.107143	2,0	2,5	2,3	.	0,6	0,1	3,2	0,3	1,5	TRUE	1
Pf3D7_02_v3	34648	PF3D7_0200200	rifin,PIR protein (RIF)	76.71	A	T	SNP	upstream_gene_variant		389	c.-389T>A	1/1	0/0	0/0	.	0/0	.	0/0	.	0/0	1	0	0	.	0	.	0	.	0	1	0.0666667	0.0357143	.	0.333333	.	0.0666667	.	0.0666667	0,2	4,0	6,0	.	2,0	.	4,0	.	4,0	TRUE	1
Pf3D7_02_v3	37223	PF3D7_0200300	erythrocyte membrane protein 1 (PfEMP1), exon 2	13882.8	ATT	A,AT	INDEL,INDEL	frameshift_variant,frameshift_variant	,	aat/,aat/	p.Asn9fs/c.25_26delAA,p.Asn9fs/c.25delA	2/2	0/2	1/2	2/2	1/2	1/2	1/2	1/2	1/2	0.965517	0.797619	0.855422	0.921569	0.828571	0.9125	0.880342	0.9	0.895652	1	0.00471249	0.0433822	0.415552	0.0203451	0.302795	0.0932311	0.154052	0.144931	2,7,49	17,8,59	12,13,58	4,7,40	12,12,46	7,17,56	14,23,80	13,19,98	12,19,84	TRUE	0.167898
Pf3D7_02_v3	37523	PF3D7_0200300	erythrocyte membrane protein 1 (PfEMP1), exon 2	5564.06	A	T	SNP	upstream_gene_variant		274	c.-274T>A	0/1	0/1	0/1	0/1	1/1	0/1	0/1	1/1	0/1	0.769231	0.909091	0.823529	0.9	0.944444	0.8	0.857143	1	0.870968	1	0.596273	1	0.603614	0.283585	1	0.648309	0.0436975	0.404374	3,10	1,10	3,14	1,9	1,17	3,12	2,12	0,22	4,27	TRUE	0.230769
Pf3D7_02_v3	37527	PF3D7_0200300	erythrocyte membrane protein 1 (PfEMP1), exon 2	5685.7	T	C	SNP	upstream_gene_variant		278	c.-278A>G	0/1	0/1	0/1	0/1	1/1	0/1	0/1	1/1	0/1	0.769231	0.923077	0.833333	0.9	0.944444	0.8	0.857143	1	0.875	1	0.593043	0.67583	0.603614	0.283585	1	0.648309	0.0436975	0.394269	3,10	1,12	3,15	1,9	1,17	3,12	2,12	0,22	4,28	TRUE	0.230769
Pf3D7_02_v3	37562	PF3D7_0200300	erythrocyte membrane protein 1 (PfEMP1), exon 2	26979	C	G	SNP	upstream_gene_variant		313	c.-313G>C	1/1	1/1	1/1	1/1	1/1	1/1	1/1	1/1	1/1	0.947368	0.985294	0.973684	1	1	0.960784	1	1	1	1	0.330095	0.650908	0.25974	0.243363	1	0.0668053	0.0729685	0.0420692	3,54	1,67	2,74	0,42	0,56	2,49	0,82	0,78	0,105	TRUE	0.0526316
Pf3D7_02_v3	37566	PF3D7_0200300	erythrocyte membrane protein 1 (PfEMP1), exon 2	29052	T	C	SNP	upstream_gene_variant		317	c.-317A>G	1/1	1/1	1/1	1/1	1/1	1/1	1/1	1/1	1/1	0.95082	1	0.977273	1	1	0.964286	0.988636	1	1	1	0.0897517	0.400115	0.260108	0.243908	1	0.305318	0.0679831	0.0439543	3,58	0,74	2,86	0,45	0,59	2,54	1,87	0,87	0,110	TRUE	0.0491803
Pf3D7_02_v3	38154	PF3D7_0200300	erythrocyte membrane protein 1 (PfEMP1), exon 2	2596	ATT	A	INDEL	upstream_gene_variant		906	c.-907_-906delAA	0/0	0/1	0/1	0/1	0/1	0/1	0/1	0/1	0/1	0.08	0.24	0.315789	0.178571	0.216667	0.23913	0.139535	0.197917	0.348837	1	0.122341	0.0258469	0.425638	0.211684	0.119563	0.700491	0.23871	0.0108774	23,2	38,12	39,18	23,5	47,13	35,11	37,6	77,19	56,30	FALSE	0.268837
Pf3D7_02_v3	39175	PF3D7_0200400	stevor,PIR protein	21993.9	G	A	SNP	intron_variant			c.70-43C>T	0/1	0/1	0/1	0/1	0/1	0/1	0/1	0/1	0/1	0.593023	0.607477	0.543478	0.76	0.6	0.64	0.584615	0.544643	0.585366	1	0.882961	0.546635	0.0292161	1	0.546916	1	0.563437	1	35,51	42,65	42,50	18,57	36,54	36,64	54,76	51,61	51,72	FALSE	0.166977
Pf3D7_02_v3	39177	PF3D7_0200400	stevor,PIR protein	20568.9	A	ATT	INDEL	intron_variant			c.70-46_70-45insAA	0/1	0/1	0/1	0/1	0/1	0/1	0/1	0/1	0/1	0.552941	0.584906	0.5	0.753425	0.586207	0.636364	0.5625	0.523364	0.550847	1	0.662405	0.547402	0.0120742	0.758228	0.29189	1	0.770971	1	38,47	44,62	46,46	18,55	36,51	36,63	56,72	51,56	53,65	FALSE	0.200483
Pf3D7_02_v3	39202	PF3D7_0200400	stevor,PIR protein	2016.62	G	T	SNP	intron_variant			c.69+33C>A	0/1	0/1	0/1	0/1	0/1	0/0	0/1	0/1	0/0	0.152941	0.139535	0.117647	0.0819672	0.146341	0.0625	0.138686	0.16129	0.0588235	1	0.843655	0.522364	0.307276	1	0.0548095	0.844771	1	0.0202776	72,13	111,18	90,12	56,5	70,12	90,6	118,19	104,20	144,9	FALSE	0.0941176
Pf3D7_02_v3	39316	PF3D7_0200400	stevor,PIR protein	29574.9	C	A	SNP	upstream_gene_variant		13	c.-13G>T	0/1	0/1	0/1	0/1	0/1	0/1	0/1	0/1	0/1	0.355191	0.416667	0.361446	0.516393	0.478022	0.393519	0.423208	0.452899	0.445415	1	0.222587	0.919392	0.00641186	0.0195916	0.468332	0.149459	0.0422026	0.0695545	118,65	133,95	159,90	59,63	95,87	131,85	169124	151125	127102	FALSE	0.161202
Pf3D7_02_v3	39332	PF3D7_0200400	stevor,PIR protein	26059.9	T	A	SNP	upstream_gene_variant		29	c.-29A>T	0/1	0/1	0/1	0/1	0/1	0/1	0/1	0/1	0/1	0.398601	0.477011	0.41573	0.56044	0.534884	0.484663	0.43318	0.480769	0.485549	1	0.173871	0.819425	0.0219814	0.0285293	0.135842	0.585379	0.155473	0.139709	86,57	91,83	104,74	40,51	60,69	84,79	123,94	108100	89,84	FALSE	0.161838
Pf3D7_02_v3	39364	PF3D7_0200400	stevor,PIR protein	20286.9	G	A	SNP	upstream_gene_variant		61	c.-61C>T	0/1	0/1	0/1	0/1	0/1	0/1	0/1	0/1	0/1	0.753425	0.655172	0.715909	0.555556	0.655172	0.594059	0.586466	0.616071	0.592593	1	0.225552	0.72076	0.0228568	0.225552	0.034969	0.0220204	0.056587	0.0266763	18,55	30,57	25,63	24,30	30,57	41,60	55,78	43,69	44,64	FALSE	0.197869
Pf3D7_02_v3	39488	PF3D7_0200400	stevor,PIR protein	1237.6	C	A	SNP	upstream_gene_variant		185	c.-185G>T	0/0	0/0	0/1	0/1	0/1	0/1	0/1	0/1	0/1	0.0289855	0.060241	0.0689655	0.0810811	0.121951	0.12987	0.117188	0.115385	0.126761	1	0.456499	0.325888	0.34004	0.0392694	0.0342488	0.0362398	0.0589067	0.0238535	67,2	78,5	108,8	34,3	72,10	67,10	113,15	115,15	124,18	FALSE	0.100885
Pf3D7_02_v3	39489	PF3D7_0200400	stevor,PIR protein	1237.6	T	A	SNP	upstream_gene_variant		186	c.-186A>T	0/0	0/0	0/1	0/1	0/1	0/1	0/1	0/1	0/1	0.0289855	0.060241	0.0689655	0.0810811	0.121951	0.12987	0.117188	0.115385	0.126761	1	0.456499	0.325888	0.34004	0.0392694	0.0342488	0.0362398	0.0589067	0.0238535	67,2	78,5	108,8	34,3	72,10	67,10	113,15	115,15	124,18	FALSE	0.100885
Pf3D7_02_v3	39706	PF3D7_0200400	stevor,PIR protein	44281.9	T	G	SNP	upstream_gene_variant		403	c.-403A>C	0/1	0/1	0/1	0/1	0/1	0/1	0/1	0/1	0/1	0.446352	0.481618	0.531773	0.531429	0.543933	0.456897	0.498516	0.5	0.509915	1	0.474167	0.0547839	0.0902959	0.0348254	0.852371	0.233103	0.225748	0.151077	129104	141131	140159	82,93	109130	126106	169168	156156	173180	FALSE	0.0975811
Pf3D7_02_v3	39713	PF3D7_0200400	stevor,PIR protein	32576.9	C	A	SNP	upstream_gene_variant		410	c.-410G>T	0/1	0/1	0/1	0/1	0/1	0/1	0/1	0/1	0/1	0.506276	0.454225	0.401316	0.42328	0.408	0.493878	0.450704	0.439628	0.441096	1	0.253767	0.015172	0.0975978	0.0298266	0.855739	0.208768	0.124376	0.133297	118121	155129	182122	109,80	148102	124121	195160	181142	204161	FALSE	0.10496
Pf3D7_02_v3	39994	PF3D7_0200400	stevor,PIR protein	2867.29	A	T	SNP	upstream_gene_variant		691	c.-691T>A	0/0	0/1	0/1	0/1	0/1	0/1	0/1	0/1	0/1	0.0610687	0.0896552	0.079096	0.16	0.148438	0.151515	0.103825	0.128866	0.149485	1	0.496265	0.656655	0.0276207	0.0252862	0.0264389	0.222827	0.0603556	0.0195772	123,8	132,13	163,14	63,12	109,19	112,20	164,19	169,25	165,29	FALSE	0.0989313
Pf3D7_02_v3	39995	PF3D7_0200400	stevor,PIR protein	2834.29	C	T	SNP	upstream_gene_variant		692	c.-692G>A	0/0	0/1	0/1	0/1	0/1	0/1	0/1	0/1	0/1	0.0610687	0.0896552	0.0786517	0.157895	0.147287	0.150376	0.103261	0.126263	0.147959	1	0.496265	0.656991	0.0288212	0.0257986	0.0265721	0.22349	0.0615735	0.019596	123,8	132,13	164,14	64,12	110,19	113,20	165,19	173,25	167,29	FALSE	0.096826
Pf3D7_02_v3	40001	PF3D7_0200400	stevor,PIR protein	2304.72	T	A	SNP	upstream_gene_variant		698	c.-698A>T	0/0	0/1	0/0	0/1	0/1	0/1	0/1	0/1	0/1	0.0597015	0.08	0.0614525	0.155844	0.147287	0.131783	0.1	0.0954774	0.131579	1	0.643515	1	0.0281178	0.0246704	0.0581985	0.220916	0.307335	0.040285	126,8	138,12	168,11	65,12	110,19	112,17	162,18	180,19	165,25	FALSE	0.0961427
Pf3D7_02_v3	41497	PF3D7_0200500	rifin,PIR protein (RIF)	2951.89	ATACC	A	INDEL	downstream_gene_variant		17	c.*14_*17delGGTA	0/1	0/1	0/1	0/1	0/1	0/1	0/1	0/1	0/1	0.173913	0.1875	0.21875	0.290323	0.5	0.228571	0.238095	0.25	0.5	1	1	0.745161	0.358044	0.0200932	0.746272	0.754006	0.560485	0.0207818	19,4	26,6	25,7	22,9	14,14	27,8	32,10	39,13	15,15	FALSE	0.326087
Pf3D7_02_v3	41509	PF3D7_0200500	rifin,PIR protein (RIF)	1978.89	TCAC	T	INDEL	downstream_gene_variant		5	c.*3_*5delGTG	0/1	0/1	0/1	0/1	0/1	0/1	0/1	0/1	0/1	0.097561	0.113208	0.0943396	0.166667	0.255319	0.125	0.138462	0.155844	0.288462	1	1	1	0.519502	0.0945323	0.747651	0.762307	0.57317	0.036667	37,4	47,6	48,5	35,7	35,12	42,6	56,9	65,12	37,15	FALSE	0.190901
Pf3D7_02_v3	41515	PF3D7_0200500	rifin,PIR protein (RIF)	1900.87	C	T	SNP	splice_region_variant+stop_retained_variant	SILENT	taG/taA	p.Ter371Ter/c.1113G>A	0/1	0/1	0/1	0/1	0/1	0/1	0/1	0/1	0/1	0.075	0.111111	0.0925926	0.155556	0.244898	0.125	0.130435	0.153846	0.288462	1	0.728281	1	0.322437	0.0459358	0.502017	0.529592	0.260256	0.0156327	37,3	48,6	49,5	38,7	37,12	42,6	60,9	66,12	37,15	FALSE	0.213462
Pf3D7_02_v3	41526	PF3D7_0200500	rifin,PIR protein (RIF)	833.9	A	T	SNP	missense_variant	MISSENSE	Tta/Ata	p.Leu368Ile/c.1102T>A	0/0	0/1	0/1	0/1	0/1	0/1	0/0	0/1	0/1	0.05	0.0754717	0.0754717	0.0731707	0.212766	0.104167	0.0625	0.0958904	0.212766	1	0.696359	0.696359	1	0.0328043	0.448181	1	0.488349	0.0328043	38,2	49,4	49,4	38,3	37,10	43,5	60,4	66,7	37,10	FALSE	0.162766
Pf3D7_02_v3	42265	PF3D7_0200500	rifin,PIR protein (RIF)	24246	T	A	SNP	synonymous_variant	SILENT	atA/atT	p.Ile121Ile/c.363A>T	0/1	0/1	0/1	0/1	0/1	0/1	0/1	0/1	0/1	0.455696	0.362245	0.411111	0.392405	0.38785	0.322368	0.418605	0.425743	0.409326	1	0.0819008	0.441846	0.305611	0.202783	0.0197787	0.526124	0.593656	0.388513	86,72	125,71	106,74	96,62	131,83	103,49	125,90	116,86	114,79	FALSE	0.133328
Pf3D7_02_v3	42292	PF3D7_0200500	rifin,PIR protein (RIF)	13791.9	T	C	SNP	synonymous_variant	SILENT	ttA/ttG	p.Leu112Leu/c.336A>G	0/1	0/1	0/1	0/1	0/1	0/1	0/1	0/1	0/1	0.349693	0.296117	0.254545	0.27451	0.246445	0.254545	0.300971	0.297436	0.292683	1	0.311944	0.0712301	0.181868	0.0386221	0.0712301	0.369745	0.307941	0.260956	106,57	145,61	123,42	111,42	159,52	123,42	144,62	137,58	145,60	FALSE	0.103248
Pf3D7_02_v3	42361	PF3D7_0200500	rifin,PIR protein (RIF)	4419.93	G	A	SNP	synonymous_variant	SILENT	gaC/gaT	p.Asp89Asp/c.267C>T	0/1	0/1	0/1	0/1	0/1	0/1	0/1	0/1	0/1	0.219512	0.1875	0.192308	0.185714	0.105769	0.229885	0.166667	0.210526	0.201923	1	0.708585	0.700106	0.688214	0.041962	1	0.450236	1	0.856486	64,18	78,18	63,15	57,13	93,11	67,20	85,17	75,20	83,21	FALSE	0.113743
Pf3D7_02_v3	42454	PF3D7_0200500	rifin,PIR protein (RIF)	2786.27	T	C,A	SNP,SNP	synonymous_variant,synonymous_variant	SILENT,SILENT	gtA/gtG,gtA/gtT	p.Val58Val/c.174A>G,p.Val58Val/c.174A>T	0/2	0/2	0/2	0/2	0/1	0/2	0/2	0/2	0/1	0.121622	0.255102	0.205882	0.209877	0.26087	0.2125	0.113636	0.326733	0.258333	1	0.0340136	0.254046	0.196396	0.0265797	0.195861	1	0.00211023	0.0278552	65,3,6	73,8,17	54,1,13	64,5,12	85,18,12	63,2,15	78,3,7	68,16,17	89,18,13	FALSE	0.205111
Pf3D7_02_v3	42457	PF3D7_0200500	rifin,PIR protein (RIF)	2716.93	C	T	SNP	synonymous_variant	SILENT	agG/agA	p.Arg57Arg/c.171G>A	0/1	0/1	0/1	0/1	0/1	0/1	0/1	0/1	0/1	0.0958904	0.173469	0.228571	0.148148	0.121739	0.1875	0.0795455	0.168317	0.107438	1	0.184176	0.0402289	0.462508	0.642239	0.165362	0.782944	0.189439	1	66,7	81,17	54,16	69,12	101,14	65,15	81,7	84,17	108,13	FALSE	0.132681
Pf3D7_02_v3	42458	PF3D7_0200500	rifin,PIR protein (RIF)	2657.93	C	T	SNP	missense_variant	MISSENSE	aGg/aAg	p.Arg57Lys/c.170G>A	0/1	0/1	0/1	0/1	0/1	0/1	0/1	0/1	0/1	0.0833333	0.175258	0.228571	0.148148	0.106195	0.189873	0.0795455	0.168317	0.107438	1	0.112403	0.0205081	0.314926	0.80001	0.0644624	1	0.117417	0.803317	66,6	80,17	54,16	69,12	101,12	64,15	81,7	84,17	108,13	FALSE	0.145238
Pf3D7_02_v3	43597	PF3D7_0200500	rifin,PIR protein (RIF)	15864.9	T	A	SNP	upstream_gene_variant		739	c.-739A>T	0/1	0/1	0/1	0/1	0/1	0/1	0/1	0/1	0/1	0.475	0.350427	0.367647	0.435294	0.390909	0.315385	0.403226	0.317919	0.384181	1	0.103292	0.151509	0.641171	0.298566	0.027528	0.283051	0.0176916	0.174722	42,38	76,41	86,50	48,37	67,43	89,41	111,75	118,55	109,68	FALSE	0.159615
Pf3D7_02_v3	43599	PF3D7_0200500	rifin,PIR protein (RIF)	20818.9	T	G	SNP	upstream_gene_variant		741	c.-741A>C	0/1	0/1	0/1	0/1	0/1	0/1	0/1	0/1	0/1	0.460526	0.588235	0.57037	0.506024	0.541284	0.637795	0.534759	0.625731	0.530726	1	0.105024	0.150961	0.634498	0.298602	0.0187931	0.28043	0.017939	0.338962	41,35	49,70	58,77	41,42	50,59	46,81	87100	64107	84,95	FALSE	0.177269
Pf3D7_02_v3	43640	PF3D7_0200500	rifin,PIR protein (RIF)	21225.9	T	A	SNP	upstream_gene_variant		782	c.-782A>T	0/1	0/1	0/1	0/1	0/1	0/1	0/1	0/1	0/1	0.493506	0.645161	0.557522	0.566667	0.541176	0.618182	0.535484	0.593333	0.640845	1	0.0611587	0.459286	0.490572	0.636944	0.10067	0.578498	0.160583	0.0438849	39,38	33,60	50,63	26,34	39,46	42,68	72,83	61,89	51,91	FALSE	0.151655
Pf3D7_02_v3	43655	PF3D7_0200500	rifin,PIR protein (RIF)	12034.9	T	C	SNP	upstream_gene_variant		797	c.-797A>G	0/1	0/1	0/1	0/1	0/1	0/1	0/1	0/1	0/1	0.316667	0.507246	0.405405	0.520833	0.516667	0.487805	0.37931	0.454545	0.47	1	0.0329529	0.367423	0.0482385	0.0411763	0.0575612	0.50734	0.102213	0.0685516	41,19	34,35	44,30	23,25	29,31	42,40	72,44	60,50	53,47	FALSE	0.204167
Pf3D7_02_v3	43664	PF3D7_0200500	rifin,PIR protein (RIF)	2654.14	A	T	SNP	upstream_gene_variant		806	c.-806T>A	0/1	0/1	0/1	0/0	0/0	0/1	0/1	0/1	0/1	0.2	0.206897	0.140351	0.0588235	0.0444444	0.153846	0.221053	0.152941	0.227848	1	1	0.447183	0.110972	0.030034	0.621533	0.833859	0.487095	0.827526	40,10	46,12	49,8	32,2	43,2	55,10	74,21	72,13	61,18	FALSE	0.155556
Pf3D7_02_v3	43665	PF3D7_0200500	rifin,PIR protein (RIF)	9678.93	G	T	SNP	upstream_gene_variant		807	c.-807C>A	0/1	0/1	0/1	0/1	0/1	0/1	0/1	0/1	0/1	0.306122	0.517857	0.440678	0.529412	0.555556	0.461538	0.368421	0.440476	0.481013	1	0.0314354	0.168364	0.0672788	0.0213501	0.121827	0.579766	0.143489	0.0651367	34,15	27,29	33,26	16,18	20,25	35,30	60,35	47,37	41,38	FALSE	0.249433
Pf3D7_02_v3	43669	PF3D7_0200500	rifin,PIR protein (RIF)	8863.93	T	A	SNP	upstream_gene_variant		811	c.-811A>T	0/1	0/1	0/1	0/1	0/1	0/1	0/1	0/1	0/1	0.342105	0.5625	0.609756	0.551724	0.575	0.543478	0.471429	0.492063	0.515152	1	0.051753	0.0243302	0.134927	0.044661	0.0802529	0.225362	0.153684	0.104201	25,13	21,27	16,25	13,16	17,23	21,25	37,33	32,31	32,34	FALSE	0.267651
Pf3D7_02_v3	43686	PF3D7_0200500	rifin,PIR protein (RIF)	3410.19	G	T	SNP	upstream_gene_variant		828	c.-828C>A	0/1	0/1	0/1	0/1	0/1	1/1	0/1	0/1	0/1	0.416667	0.571429	0.52381	0.833333	0.818182	0.941176	0.5	0.7	0.619048	1	0.695098	0.720682	0.151584	0.0893795	0.00325222	0.721966	0.150243	0.300457	7,5	6,8	10,11	1,5	2,9	1,16	9,9	6,14	8,13	TRUE	0.52451
Pf3D7_02_v3	43880			4505.93	C	A	SNP	intergenic_region			n.43880C>A	0/1	0/1	0/1	0/1	0/1	0/1	0/1	0/1	0/1	0.411765	0.825	0.536585	0.52381	0.586207	0.576923	0.648148	0.682927	0.690909	1	0.00360276	0.564807	0.531837	0.360792	0.357977	0.0977855	0.0780603	0.0481703	10,7	7,33	19,22	10,11	12,17	11,15	19,35	13,28	17,38	FALSE	0.413235
Pf3D7_02_v3	43906			6238.93	T	A	SNP	intergenic_region			n.43906T>A	0/1	0/1	0/1	0/1	0/1	0/1	0/1	0/1	0/1	0.636364	0.291667	0.479167	0.478261	0.428571	0.457143	0.372881	0.375	0.38961	1	0.00885046	0.303503	0.372584	0.175478	0.276226	0.0451456	0.0455348	0.0523499	8,14	34,14	25,23	12,11	20,15	19,16	37,22	35,21	47,30	FALSE	0.344697
Pf3D7_02_v3	43917			4894.93	A	T	SNP	intergenic_region			n.43917A>T	0/1	0/1	0/1	0/1	0/1	0/1	0/1	0/1	0/1	0.333333	0.708333	0.520833	0.5	0.558824	0.5	0.614035	0.625	0.594595	1	0.00688557	0.193422	0.357977	0.164313	0.268768	0.0401369	0.0384395	0.0471819	14,7	14,34	23,25	11,11	15,19	16,16	22,35	21,35	30,44	FALSE	0.375
Pf3D7_02_v3	43931			6341.93	A	T	SNP	intergenic_region			n.43931A>T	0/1	0/1	0/1	0/1	0/1	0/1	0/1	0/1	0/1	0.666667	0.297872	0.5	0.55	0.5	0.533333	0.44898	0.396226	0.410959	1	0.00713294	0.290278	0.530265	0.26595	0.39662	0.12096	0.0425215	0.0486282	7,14	33,14	23,23	9,11	15,15	14,16	27,22	32,21	43,30	FALSE	0.368794
Pf3D7_02_v3	43936			6365.93	A	T	SNP	intergenic_region			n.43936A>T	0/1	0/1	0/1	0/1	0/1	0/1	0/1	0/1	0/1	0.666667	0.297872	0.547619	0.55	0.482759	0.551724	0.488889	0.428571	0.428571	1	0.00713294	0.424491	0.530265	0.253664	0.560156	0.197098	0.116544	0.0808281	7,14	33,14	19,23	9,11	15,14	13,16	23,22	28,21	40,30	FALSE	0.368794
Pf3D7_02_v3	44581	PF3D7_0200600	rifin,PIR protein (RIF)	4501.56	T	TA	INDEL	downstream_gene_variant		704	c.*704_*705insT	1/1	0/1	0/1	0/1	0/1	0/1	0/1	0/1	0/1	1	0.5	0.73913	0.625	0.666667	0.529412	0.785714	0.695652	0.714286	1	0.00256053	0.0739835	0.0237087	0.0470085	0.00891605	0.152916	0.0695331	0.100067	0,12	13,13	6,17	6,10	5,10	8,9	6,22	7,16	4,10	TRUE	0.5
Pf3D7_02_v3	44585	PF3D7_0200600	rifin,PIR protein (RIF)	5460.6	G	A	SNP	downstream_gene_variant		701	c.*701C>T	1/1	0/1	0/1	0/1	0/1	0/1	0/1	0/1	0/1	1	0.551724	0.7	0.647059	0.736842	0.529412	0.793103	0.740741	0.777778	1	0.00336705	0.059785	0.0237329	0.0641338	0.00437337	0.153332	0.0744394	0.119975	0,13	13,16	6,14	6,11	5,14	8,9	6,23	7,20	4,14	TRUE	0.470588
Pf3D7_02_v3	44588	PF3D7_0200600	rifin,PIR protein (RIF)	5911.56	T	TATATA	INDEL	downstream_gene_variant		697	c.*697_*698insTATAT	1/1	0/1	0/1	0/1	0/1	0/1	0/1	0/1	0/1	1	0.580645	0.684211	0.7	0.75	0.555556	0.774194	0.75	0.818182	1	0.00925081	0.0612555	0.06582	0.132811	0.0116173	0.160959	0.159485	0.275538	0,11	13,18	6,13	6,14	5,15	8,10	7,24	7,21	4,18	TRUE	0.444444
Pf3D7_02_v3	44590	PF3D7_0200600	rifin,PIR protein (RIF)	8946.6	T	A	SNP	downstream_gene_variant		696	c.*696A>T	1/1	0/1	0/1	0/1	0/1	0/1	0/1	0/1	0/1	1	0.682927	0.769231	0.785714	0.807692	0.68	0.840909	0.810811	0.866667	1	0.0121606	0.069681	0.0764098	0.139142	0.0162394	0.174311	0.0933373	0.284708	0,15	13,28	6,20	6,22	5,21	8,17	7,37	7,30	4,26	TRUE	0.32
Pf3D7_02_v3	44592	PF3D7_0200600	rifin,PIR protein (RIF)	11881.6	T	A	SNP	downstream_gene_variant		694	c.*694A>T	1/1	0/1	0/1	0/1	0/1	0/1	0/1	0/1	0/1	1	0.745098	0.837838	0.806452	0.848485	0.75	0.865385	0.854167	0.909091	1	0.0143032	0.0856879	0.0707257	0.145009	0.0191693	0.177702	0.178391	0.305982	0,19	13,38	6,31	6,25	5,28	8,24	7,45	7,41	4,40	TRUE	0.254902
Pf3D7_02_v3	44598	PF3D7_0200600	rifin,PIR protein (RIF)	17271.3	T	A	SNP	downstream_gene_variant		688	c.*688A>T	1/1	0/1	0/1	0/1	0/1	0/1	0/1	0/1	0/1	1	0.80597	0.892857	0.863636	0.886364	0.854545	0.9	0.9	0.931034	1	0.0036432	0.0777899	0.0280434	0.0581979	0.0192513	0.0503759	0.0503759	0.149937	0,38	13,54	6,50	6,38	5,39	8,47	7,63	7,63	4,54	TRUE	0.19403
Pf3D7_02_v3	45940	PF3D7_0200600	rifin,PIR protein (RIF)	28813.9	G	C	SNP	synonymous_variant	SILENT	tcC/tcG	p.Ser158Ser/c.474C>G	0/1	0/1	0/1	0/1	0/1	0/1	0/1	0/1	0/1	0.714286	0.683333	0.626761	0.735043	0.629032	0.634783	0.568345	0.743421	0.708333	1	0.652968	0.202091	0.756127	0.241962	0.237194	0.0266678	0.654696	1	26,65	38,82	53,89	31,86	46,78	42,73	60,79	39113	35,85	FALSE	0.14594
Pf3D7_02_v3	46081	PF3D7_0200600	rifin,PIR protein (RIF)	1137.91	CATT	C	INDEL	disruptive_inframe_deletion		ttaatg/ttg	p.Met111del/c.330_332delAAT	0/0	0/1	0/1	0/0	0/1	0/1	0/1	0/1	0/1	0.0555556	0.172414	0.111111	0.0526316	0.296296	0.352941	0.0857143	0.228571	0.230769	1	0.383886	1	1	0.064377	0.0407524	1	0.143575	0.211402	17,1	24,5	16,2	18,1	19,8	11,6	32,3	27,8	20,6	FALSE	0.297386
Pf3D7_02_v3	46571	PF3D7_0200600	rifin,PIR protein (RIF)	407.87	A	T	SNP	upstream_gene_variant		13	c.-13T>A	0/0	0/1	0/1	0/0	0/0	0/0	0/1	0/1	0/1	0	0.1875	0.108696	0	0	0.0416667	0.0731707	0.151515	0.0833333	1	0.0320554	0.157155	1	1	1	0.290385	0.0668338	0.267797	24,0	26,6	41,5	13,0	23,0	23,1	38,3	28,5	33,3	FALSE	0.1875
Pf3D7_02_v3	46572	PF3D7_0200600	rifin,PIR protein (RIF)	454.47	C	T	SNP	upstream_gene_variant		14	c.-14G>A	0/0	0/1	0/1	0/0	0/0	0/0	0/1	0/1	0/1	0	0.176471	0.122449	0	0	0.04	0.0681818	0.157895	0.0810811	1	0.026785	0.0789477	1	1	0.462963	0.271689	0.0324233	0.24965	29,0	28,6	43,6	13,0	23,0	24,1	41,3	32,6	34,3	FALSE	0.176471
Pf3D7_02_v3	46607	PF3D7_0200600	rifin,PIR protein (RIF)	2935.93	A	C	SNP	upstream_gene_variant		49	c.-49T>G	0/1	0/1	0/1	0/1	0/1	0/1	0/1	0/1	0/1	0.280702	0.135802	0.113402	0.125	0.269231	0.241379	0.193878	0.142857	0.174419	1	0.0490241	0.0145514	0.115903	1	0.67517	0.235629	0.054805	0.149966	41,16	70,11	86,11	28,4	38,14	44,14	79,19	78,13	71,15	FALSE	0.1673
Pf3D7_02_v3	46622	PF3D7_0200600	rifin,PIR protein (RIF)	2187.66	A	ATG	INDEL	upstream_gene_variant		65	c.-65_-64insCA	0/1	0/1	0/1	0/0	0/1	0/1	0/1	0/1	0/1	0.282609	0.111111	0.141026	0.0769231	0.2	0.238095	0.166667	0.106667	0.185714	1	0.0264856	0.0629719	0.0673236	0.444856	0.808535	0.170268	0.0241689	0.258579	33,13	56,7	67,11	24,2	28,7	32,10	65,13	67,8	57,13	FALSE	0.205686
Pf3D7_02_v3	46625	PF3D7_0200600	rifin,PIR protein (RIF)	8576.93	T	A	SNP	upstream_gene_variant		67	c.-67A>T	0/1	0/1	0/1	0/1	0/1	0/1	0/1	0/1	0/1	0.432432	0.666667	0.532258	0.681818	0.545455	0.4	0.515152	0.532258	0.533333	1	0.046614	0.407588	0.105002	0.47274	0.814894	0.53801	0.407588	0.404753	21,16	16,32	29,33	7,15	15,18	21,14	32,34	29,33	28,32	FALSE	0.249386
Pf3D7_02_v3	46626	PF3D7_0200600	rifin,PIR protein (RIF)	3024.7	A	G,T	SNP,SNP	upstream_gene_variant,upstream_gene_variant	,	68,68	c.-68T>C,c.-68T>A	0/2	0/2	0/2	0/1	0/2	0/2	0/2	0/1	0/2	0.5	0.272727	0.366667	0.2	0.333333	0.483871	0.333333	0.396825	0.413793	1	0.0584308	0.276367	0.0431366	0.211425	1	0.129887	0.392402	0.515604	17,5,12	32,5,7	38,11,11	16,2,2	20,3,7	16,5,10	42,9,12	38,17,8	34,11,13	FALSE	0.3
Pf3D7_02_v3	46637	PF3D7_0200600	rifin,PIR protein (RIF)	2573.61	T	A	SNP	upstream_gene_variant		79	c.-79A>T	0/1	0/1	0/1	0/0	0/1	0/1	0/1	0/1	0/1	0.387097	0.175	0.211538	0.0625	0.25	0.434783	0.265306	0.166667	0.22	1	0.060232	0.127321	0.0358906	0.281839	0.784055	0.323569	0.0357241	0.131245	19,12	33,7	41,11	15,1	21,7	13,10	36,13	45,9	39,11	FALSE	0.324597
Pf3D7_02_v3	46638	PF3D7_0200600	rifin,PIR protein (RIF)	2573.61	T	A	SNP	upstream_gene_variant		80	c.-80A>T	0/1	0/1	0/1	0/0	0/1	0/1	0/1	0/1	0/1	0.387097	0.175	0.211538	0.0625	0.25	0.434783	0.265306	0.166667	0.22	1	0.060232	0.127321	0.0358906	0.281839	0.784055	0.323569	0.0357241	0.131245	19,12	33,7	41,11	15,1	21,7	13,10	36,13	45,9	39,11	FALSE	0.324597
Pf3D7_02_v3	46646	PF3D7_0200600	rifin,PIR protein (RIF)	7464.93	T	C	SNP	upstream_gene_variant		88	c.-88A>G	0/1	0/1	0/1	0/1	0/1	0/1	0/1	0/1	0/1	0.388889	0.666667	0.555556	0.631579	0.566667	0.32	0.5	0.509091	0.571429	1	0.0222886	0.137186	0.0991556	0.215793	0.786759	0.381519	0.289009	0.125483	22,14	14,28	24,30	7,12	13,17	17,8	25,25	27,28	21,28	FALSE	0.277778
Pf3D7_02_v3	46665	PF3D7_0200600	rifin,PIR protein (RIF)	1144.71	A	T	SNP	upstream_gene_variant		107	c.-107T>A	0/0	0/1	0/1	0/1	0/0	0/1	0/1	0/1	0/1	0.047619	0.102041	0.126761	0.0952381	0.030303	0.115385	0.12069	0.203125	0.169492	1	0.444707	0.20684	0.595276	1	0.362903	0.296381	0.0430854	0.115737	40,2	44,5	62,9	19,2	32,1	23,3	51,7	51,13	49,10	FALSE	0.155506
Pf3D7_02_v3	46705	PF3D7_0200600	rifin,PIR protein (RIF)	4728.93	C	T	SNP	upstream_gene_variant		147	c.-147G>A	0/1	0/1	0/1	0/1	0/1	0/1	0/1	0/1	0/1	0.512195	0.543478	0.432836	0.390244	0.27907	0.415094	0.397059	0.457627	0.320755	1	0.831406	0.434765	0.374862	0.043792	0.406474	0.319483	0.685055	0.0895475	20,21	21,25	38,29	25,16	31,12	31,22	41,27	32,27	36,17	FALSE	0.233125
Pf3D7_02_v3	46931	PF3D7_0200600	rifin,PIR protein (RIF)	3374.93	A	G	SNP	upstream_gene_variant		373	c.-373T>C	0/1	0/1	0/1	0/1	0/1	0/1	0/1	0/1	0/1	0.133333	0.255814	0.237288	0.2	0.233333	0.333333	0.368421	0.297872	0.153846	1	0.249189	0.281269	0.536046	0.506178	0.061753	0.025524	0.108442	1	26,4	32,11	45,14	32,8	23,7	30,15	36,21	33,14	44,8	FALSE	0.235088
Pf3D7_02_v3	46936	PF3D7_0200600	rifin,PIR protein (RIF)	3506.93	C	A	SNP	upstream_gene_variant		378	c.-378G>T	0/1	0/1	0/1	0/1	0/1	0/1	0/1	0/1	0/1	0.16	0.268293	0.28	0.228571	0.304348	0.348837	0.411765	0.311111	0.170213	1	0.375707	0.390165	0.744688	0.310511	0.160006	0.0377513	0.254098	1	21,4	30,11	36,14	27,8	16,7	28,15	30,21	31,14	39,8	FALSE	0.251765
Pf3D7_02_v3	46944	PF3D7_0200600	rifin,PIR protein (RIF)	3702.93	T	G	SNP	upstream_gene_variant		386	c.-386A>C	0/1	0/1	0/1	0/1	0/1	0/1	0/1	0/1	0/1	0.210526	0.333333	0.451613	0.266667	0.411765	0.517241	0.552632	0.35	0.225806	1	0.518451	0.129908	0.743428	0.281424	0.0406294	0.0226992	0.369917	1	15,4	20,10	17,14	22,8	10,7	14,15	17,21	26,14	24,7	FALSE	0.342105
Pf3D7_02_v3	47534	PF3D7_0200600	rifin,PIR protein (RIF)	8011.69	C	T	SNP	upstream_gene_variant		976	c.-976G>A	0/1	0/1	0/1	0/1	0/1	0/1	0/1	1/1	0/1	0.733333	0.884615	0.884615	0.555556	0.846154	0.862069	0.925	0.95	0.904762	1	0.390215	0.390215	0.412034	0.654589	0.413705	0.0790191	0.0410431	0.209972	4,11	3,23	3,23	4,5	2,11	4,25	3,37	2,38	2,19	TRUE	0.216667
Pf3D7_02_v3	47538	PF3D7_0200600	rifin,PIR protein (RIF)	5487.93	C	T	SNP	upstream_gene_variant		980	c.-980G>A	0/1	0/1	0/1	0/1	0/1	0/1	0/1	0/1	0/1	0.421053	0.789474	0.633333	0.357143	0.555556	0.75	0.65625	0.704545	0.736842	1	0.0448116	0.238215	1	0.68913	0.0580311	0.145332	0.0483639	0.0991481	11,8	4,15	11,19	9,5	4,5	6,18	11,21	13,31	5,14	FALSE	0.368421
Pf3D7_02_v3	47851			365.95	A	G	SNP	intergenic_region			n.47851A>G	0/0	0/0	0/1	0/1	0/0	0/0	0/1	0/1	0/1	0	0	0.25	0.2	0	0	0.0857143	0.142857	0.115385	1	1	0.0231871	0.0967742	1	1	0.284091	0.231707	0.242368	21,0	19,0	18,6	8,2	22,0	18,0	32,3	18,3	23,3	FALSE	0.25
Pf3D7_02_v3	47928	PF3D7_0200700	rifin,PIR protein (RIF)	22353.9	A	G	SNP	downstream_gene_variant		995	c.*995T>C	0/1	0/1	0/1	0/1	0/1	0/1	0/1	0/1	0/1	0.375887	0.374269	0.386935	0.533981	0.384146	0.420382	0.333333	0.409574	0.336683	1	1	0.909882	0.0186689	0.906257	0.477835	0.436389	0.56986	0.490305	88,53	107,64	122,77	48,55	101,63	91,66	160,80	111,77	132,67	FALSE	0.158094
Pf3D7_02_v3	47951	PF3D7_0200700	rifin,PIR protein (RIF)	38271.9	T	A	SNP	downstream_gene_variant		972	c.*972A>T	0/1	0/1	0/1	0/1	0/1	0/1	0/1	0/1	0/1	0.591837	0.583333	0.635417	0.716814	0.653333	0.639241	0.603687	0.607143	0.597826	1	0.910373	0.431745	0.0494199	0.283787	0.41147	0.828303	0.823935	1	60,87	75105	70122	32,81	52,98	57101	86131	77119	74110	FALSE	0.124977
Pf3D7_02_v3	48044	PF3D7_0200700	rifin,PIR protein (RIF)	6892.32	T	A	SNP	downstream_gene_variant		879	c.*879A>T	0/1	0/1	0/1	0/1	0/1	0/1	0/1	0/1	0/1	0.552632	0.703704	0.680851	0.75	0.758621	0.6	0.888889	0.73913	0.682927	1	0.301877	0.264462	0.1773	0.122685	0.813309	0.00176694	0.106302	0.255159	17,21	8,19	15,32	6,18	7,22	14,21	4,32	12,34	13,28	FALSE	0.336257
Pf3D7_02_v3	48049	PF3D7_0200700	rifin,PIR protein (RIF)	4107.2	C	*,A	SNP	downstream_gene_variant		874	c.*874G>T	0/2	0/1	0/2	0/2	1/2	0/2	1/2	0/2	0/2	0.628571	0.758621	0.731707	0.782609	0.807692	0.625	0.885714	0.772727	0.666667	1	0.292547	0.458232	0.257215	0.162507	1	0.0240074	0.213959	0.809494	13,7,15	7,15,7	11,11,19	5,1,17	5,8,13	12,8,12	4,11,20	10,9,25	13,6,20	TRUE	0.257143
Pf3D7_02_v3	48050	PF3D7_0200700	rifin,PIR protein (RIF)	4107.2	T	*,C	SNP	downstream_gene_variant		873	c.*873A>G	0/2	0/1	0/2	0/2	1/2	0/2	1/2	0/2	0/2	0.628571	0.758621	0.731707	0.782609	0.807692	0.625	0.885714	0.772727	0.666667	1	0.292547	0.458232	0.257215	0.162507	1	0.0240074	0.213959	0.809494	13,7,15	7,15,7	11,11,19	5,1,17	5,8,13	12,8,12	4,11,20	10,9,25	13,6,20	TRUE	0.257143
Pf3D7_02_v3	48054	PF3D7_0200700	rifin,PIR protein (RIF)	5648.88	T	TGA	INDEL	downstream_gene_variant		868	c.*868_*869insTC	0/1	0/1	0/1	0/1	0/1	0/1	0/1	0/1	0/1	0.428571	0.241379	0.44186	0.772727	0.48	0.375	0.542857	0.568182	0.512821	1	0.185797	1	0.0143236	0.794367	0.803684	0.473421	0.261065	0.493886	20,15	22,7	24,19	5,17	13,12	20,12	16,19	19,25	19,20	FALSE	0.344156
Pf3D7_02_v3	48055	PF3D7_0200700	rifin,PIR protein (RIF)	4631.27	T	TCGA,A	INDEL,SNP	downstream_gene_variant,downstream_gene_variant	,	867868	c.*867_*868insTCG,c.*868A>T	0/2	0/1	0/2	0/2	1/2	0/2	1/2	0/2	0/2	0.617647	0.730769	0.75	0.857143	0.8	0.625	0.882353	0.777778	0.666667	1	0.416218	0.313726	0.0724436	0.161462	1	0.0233515	0.139945	0.806999	13,6,15	7,12,7	10,11,19	3,1,17	5,8,12	12,8,12	4,11,19	10,9,26	13,6,20	TRUE	0.264706
Pf3D7_02_v3	48325	PF3D7_0200700	rifin,PIR protein (RIF)	4331.99	TC	T	INDEL	downstream_gene_variant		597	c.*597delG	0/1	0/1	0/1	0/1	0/1	0/1	0/1	0/1	0/1	0.45	0.619048	0.684211	0.833333	0.538462	0.75	0.75	0.52	0.789474	1	0.354298	0.200287	0.169565	0.728282	0.146711	0.0402274	0.766613	0.0483721	11,9	8,13	6,13	1,5	6,7	3,9	8,24	12,13	4,15	FALSE	0.383333
Pf3D7_02_v3	48333	PF3D7_0200700	rifin,PIR protein (RIF)	2032.55	T	C	SNP	downstream_gene_variant		590	c.*590A>G	0/1	0/1	0/1	0/0	0/1	0/1	0/1	0/1	0/1	0.5	0.363636	0.25	0	0.4	0.230769	0.228571	0.428571	0.2	1	0.543374	0.121161	0.0598291	0.73838	0.162093	0.0459608	0.775906	0.0577412	11,11	14,8	15,5	5,0	9,6	10,3	27,8	16,12	16,4	FALSE	0.5
Pf3D7_02_v3	48336	PF3D7_0200700	rifin,PIR protein (RIF)	4246.38	T	G	SNP	downstream_gene_variant		587	c.*587A>C	0/1	0/1	0/1	1/1	0/1	0/1	0/1	0/1	0/1	0.409091	0.590909	0.6	1	0.466667	0.692308	0.676471	0.464286	0.75	1	0.36603	0.354298	0.0407407	0.748639	0.164182	0.0586248	0.778342	0.0334195	13,9	9,13	8,12	0,5	8,7	4,9	11,23	15,13	5,15	TRUE	0.590909
Pf3D7_02_v3	48339	PF3D7_0200700	rifin,PIR protein (RIF)	2035.55	A	C	SNP	downstream_gene_variant		584	c.*584T>G	0/1	0/1	0/1	0/0	0/1	0/1	0/1	0/1	0/1	0.55	0.380952	0.294118	0	0.461538	0.214286	0.233333	0.48	0.210526	1	0.354298	0.184525	0.0463768	0.728282	0.0790575	0.0352203	0.766613	0.0483721	9,11	13,8	12,5	5,0	7,6	11,3	23,7	13,12	15,4	FALSE	0.55
Pf3D7_02_v3	48346	PF3D7_0200700	rifin,PIR protein (RIF)	4159.38	T	A	SNP	downstream_gene_variant		577	c.*577A>T	0/1	0/1	0/1	1/1	0/1	0/1	0/1	0/1	0/1	0.380952	0.590909	0.6	1	0.428571	0.6	0.69697	0.464286	0.75	1	0.227056	0.21672	0.0391304	1	0.31067	0.027542	0.771014	0.0277827	13,8	9,13	8,12	0,5	8,6	6,9	10,23	15,13	5,15	TRUE	0.619048
Pf3D7_02_v3	52155	PF3D7_0200800	erythrocyte membrane protein 1 (PfEMP1), truncated	6695.89	TTA	T	INDEL	intron_variant			c.767-14_767-13delTA	0/1	0/1	0/1	0/1	0/1	0/1	0/1	0/1	0/1	0.322581	0.5	0.451613	0.611111	0.575	0.361111	0.46	0.568182	0.564103	1	0.153342	0.434478	0.0272262	0.0543963	0.8003	0.252033	0.0593175	0.0555411	21,10	20,20	17,14	14,22	17,23	23,13	27,23	19,25	17,22	FALSE	0.28853
Pf3D7_02_v3	52223	PF3D7_0200800	erythrocyte membrane protein 1 (PfEMP1), truncated	3531.93	G	C	SNP	intron_variant			c.766+17C>G	0/1	0/1	0/1	0/1	0/1	0/1	0/1	0/1	0/1	0.21875	0.4	0.342105	0.442308	0.446429	0.242424	0.411765	0.387097	0.48	1	0.105914	0.297281	0.059779	0.0396636	1	0.0736432	0.111855	0.0207112	25,7	36,24	25,13	29,23	31,25	25,8	40,28	38,24	26,24	FALSE	0.26125
Pf3D7_02_v3	53476	PF3D7_0200800	erythrocyte membrane protein 1 (PfEMP1), truncated	9825.33	A	T	SNP	upstream_gene_variant		352	c.-352T>A	0/1	1/1	0/1	0/1	0/1	0/1	1/1	0/1	0/1	0.8125	0.966667	0.888889	0.857143	0.857143	0.857143	1	0.918919	0.809524	1	0.104898	0.497993	1	1	1	0.00240084	0.285262	1	6,26	1,29	4,32	2,12	2,12	3,18	0,51	3,34	4,17	TRUE	0.1875
Pf3D7_02_v3	54643	PF3D7_0200900	stevor, pseudogene,PIR protein, pseudogene	8873.93	G	A	SNP	synonymous_variant	SILENT	caC/caT	p.His169His/c.507C>T	0/1	0/1	0/1	0/1	0/1	0/1	0/1	0/1	0/1	0.75	0.772727	0.8	0.655172	0.5	0.681818	0.651163	0.666667	0.7	1	1	0.770449	0.425558	0.0447542	0.762811	0.462012	0.464131	0.797836	9,27	10,34	6,24	10,19	16,16	7,15	15,28	14,28	12,28	FALSE	0.25
Pf3D7_02_v3	54661	PF3D7_0200900	stevor, pseudogene,PIR protein, pseudogene	6303.93	T	C	SNP	synonymous_variant	SILENT	agA/agG	p.Arg163Arg/c.489A>G	0/1	0/1	0/1	0/1	0/1	0/1	0/1	0/1	0/1	0.826087	0.527778	0.333333	0.73913	0.761905	0.684211	0.347826	0.65	0.615385	1	0.0264064	0.00178412	0.722238	0.754006	0.468181	0.00231196	0.159927	0.125139	4,19	17,19	14,7	6,17	10,32	6,13	15,8	14,26	10,16	FALSE	0.492754
Pf3D7_02_v3	54670	PF3D7_0200900	stevor, pseudogene,PIR protein, pseudogene	6381.94	T	G	SNP	synonymous_variant	SILENT	acA/acC	p.Thr160Thr/c.480A>C	0/1	0/1	0/1	0/1	0/1	0/1	0/1	0/1	0/1	0.904762	0.633333	0.368421	0.85	0.820513	0.764706	0.380952	0.742857	0.64	1	0.0484136	0.000652627	0.662796	0.473374	0.377559	0.000916751	0.179365	0.0449356	2,19	11,19	12,7	3,17	7,32	4,13	13,8	9,26	9,16	FALSE	0.536341
Pf3D7_02_v3	54672	PF3D7_0200900	stevor, pseudogene,PIR protein, pseudogene	300.09	T	C	SNP	missense_variant	MISSENSE	Aca/Gca	p.Thr160Ala/c.478A>G	0/0	0/0	0/1	0/0	0/0	0/0	0/1	0/1	0/1	0.0952381	0	0.526316	0.1	0.0512821	0.117647	0.285714	0.142857	0.16	1	0.164706	0.00501759	1	0.606429	1	0.237919	0.699726	0.673422	19,2	30,0	9,10	18,2	37,2	15,2	15,6	30,5	21,4	FALSE	0.431078
Pf3D7_02_v3	54677	PF3D7_0200900	stevor, pseudogene,PIR protein, pseudogene	6381.93	C	G	SNP	missense_variant	MISSENSE	gGa/gCa	p.Gly158Ala/c.473G>C	0/1	0/1	0/1	0/1	0/1	0/1	0/1	0/1	0/1	0.904762	0.633333	0.368421	0.85	0.820513	0.764706	0.380952	0.742857	0.64	1	0.0484136	0.000652627	0.662796	0.473374	0.377559	0.000916751	0.179365	0.0449356	2,19	11,19	12,7	3,17	7,32	4,13	13,8	9,26	9,16	FALSE	0.536341
Pf3D7_02_v3	54685	PF3D7_0200900	stevor, pseudogene,PIR protein, pseudogene	6384.94	T	C	SNP	missense_variant	MISSENSE	atA/atG	p.Ile155Met/c.465A>G	0/1	0/1	0/1	0/1	0/1	0/1	0/1	0/1	0/1	0.904762	0.633333	0.368421	0.85	0.820513	0.764706	0.380952	0.742857	0.666667	1	0.0484136	0.000652627	0.662796	0.473374	0.377559	0.000916751	0.179365	0.0775622	2,19	11,19	12,7	3,17	7,32	4,13	13,8	9,26	8,16	FALSE	0.536341
Pf3D7_02_v3	54747	PF3D7_0200900	stevor, pseudogene,PIR protein, pseudogene	746.72	C	T	SNP	missense_variant	MISSENSE	Ggc/Agc	p.Gly135Ser/c.403G>A	0/1	0/1	0/1	0/1	0/0	0/1	0/1	0/0	0/1	0.4	0.173913	0.375	0.153846	0	0.166667	0.333333	0	0.2	1	0.17218	1	0.245495	0.000868708	0.247898	1	0.0135293	0.419471	12,8	19,4	5,3	11,2	23,0	10,2	4,2	12,0	8,2	FALSE	0.4
Pf3D7_02_v3	54748	PF3D7_0200900	stevor, pseudogene,PIR protein, pseudogene	695.72	T	G	SNP	synonymous_variant	SILENT	tcA/tcC	p.Ser134Ser/c.402A>C	0/1	0/1	0/1	0/1	0/0	0/1	0/1	0/0	0/1	0.347826	0.16	0.25	0.133333	0	0.125	0.333333	0.05	0.166667	1	0.186787	0.709144	0.258807	0.00129936	0.152332	1	0.0242742	0.434014	15,8	21,4	9,3	13,2	25,0	14,2	4,2	19,1	10,2	FALSE	0.347826
Pf3D7_02_v3	54754	PF3D7_0200900	stevor, pseudogene,PIR protein, pseudogene	2653.93	C	T	SNP	synonymous_variant	SILENT	ttG/ttA	p.Leu132Leu/c.396G>A	0/1	0/1	0/1	0/1	0/1	0/1	0/1	0/1	0/1	0.458333	0.5	0.307692	0.333333	0.818182	0.176471	0.333333	0.392857	0.466667	1	1	0.490847	0.530245	0.0157627	0.0958078	0.672469	0.779455	1	13,11	12,12	9,4	12,6	4,18	14,3	4,2	17,11	8,7	FALSE	0.359848
Pf3D7_02_v3	54758	PF3D7_0200900	stevor, pseudogene,PIR protein, pseudogene	954.46	G	A	SNP	missense_variant	MISSENSE	aCg/aTg	p.Thr131Met/c.392C>T	0/1	0/1	0/1	0/0	0/1	0/0	0/1	0/1	0/1	0.166667	0.333333	0.214286	0.0666667	0.714286	0.0666667	0.25	0.291667	0.142857	1	0.443017	1	0.607405	0.00328932	0.607405	0.62785	0.472601	1	15,3	12,6	11,3	14,1	4,10	14,1	6,2	17,7	12,2	FALSE	0.547619
Pf3D7_02_v3	54762	PF3D7_0200900	stevor, pseudogene,PIR protein, pseudogene	725.74	T	G	SNP	missense_variant	MISSENSE	Aat/Cat	p.Asn130His/c.388A>C	0/1	0/1	0/1	0/1	0/0	0/1	0/1	0/0	0/1	0.533333	0.266667	0.214286	0.133333	0	0.142857	0.2	0.0526316	0.125	1	0.263542	0.128136	0.0501749	0.0193672	0.0501749	0.210708	0.00418766	0.0233335	7,8	11,4	11,3	13,2	8,0	12,2	8,2	18,1	14,2	FALSE	0.533333
Pf3D7_02_v3	54768	PF3D7_0200900	stevor, pseudogene,PIR protein, pseudogene	399.02	C	G	SNP	missense_variant	MISSENSE	Gaa/Caa	p.Glu128Gln/c.382G>C	0/1	0/1	0/1	0/0	0/0	0/0	0/1	0/0	0/1	0.428571	0.133333	0.133333	0	0	0	0.2	0.0416667	0.117647	1	0.108646	0.108646	0.015942	0.114886	0.015942	0.387535	0.00598276	0.0971433	8,6	13,2	13,2	13,0	6,0	14,0	8,2	23,1	15,2	FALSE	0.428571
Pf3D7_02_v3	54843	PF3D7_0200900	stevor, pseudogene,PIR protein, pseudogene	2773.93	T	C	SNP	missense_variant	MISSENSE	Agt/Ggt	p.Ser103Gly/c.307A>G	0/1	0/1	0/1	0/1	0/1	0/1	0/1	0/1	0/1	0.166667	0.20339	0.227273	0.2	0.15625	0.162162	0.183333	0.263158	0.366667	1	0.789776	0.581536	0.766807	1	1	1	0.34012	0.0403598	30,6	47,12	34,10	28,7	54,10	31,6	49,11	56,20	38,22	FALSE	0.2
Pf3D7_02_v3	54847	PF3D7_0200900	stevor, pseudogene,PIR protein, pseudogene	12996.1	ATAT	TTAT,A	INDEL,INDEL	stop_gained,disruptive_inframe_deletion	NONSENSE,	taT/taA,aaatat/aat	p.Tyr101*/c.303T>A,p.Lys100_Tyr101delinsAsn/c.300_302delATA	1/2	1/2	0/1	0/1	1/2	0/1	1/2	0/1	0/1	0.967742	0.839286	0.894737	0.8	0.857143	0.885714	0.959184	0.80597	0.791667	1	0.0891522	0.369781	0.0577898	0.157193	0.360188	1	0.0342497	0.0427968	1,24,6	9,36,11	4,31,3	7,21,7	9,43,11	4,28,3	2,41,6	13,45,9	10,32,6	TRUE	0.176075
Pf3D7_02_v3	54848	PF3D7_0200900	stevor, pseudogene,PIR protein, pseudogene	10634.9	T	A,*	SNP	missense_variant	MISSENSE	tAt/tTt	p.Tyr101Phe/c.302A>T	1/2	1/2	0/1	0/1	1/2	0/1	1/2	0/1	0/1	0.967742	0.839286	0.894737	0.8	0.854839	0.885714	0.978723	0.80597	0.826087	1	0.0891522	0.369781	0.0577898	0.156298	0.360188	1	0.0342497	0.0762155	1,24,6	9,36,11	4,31,3	7,21,7	9,43,10	4,28,3	1,41,5	13,45,9	8,32,6	TRUE	0.167742
Pf3D7_02_v3	55288	PF3D7_0200900	stevor, pseudogene,PIR protein, pseudogene	1404.2	A	G	SNP	upstream_gene_variant		33	c.-33T>C	0/0	0/0	0/1	0/1	0/1	0/1	0/1	0/0	0/0	0.0479452	0.0652174	0.13	0.144231	0.109091	0.0942029	0.0940171	0.0717703	0.0646552	1	0.611171	0.00978881	0.0116224	0.090403	0.164623	0.114495	0.502925	0.652894	139,7	129,9	174,26	89,15	98,12	125,13	212,22	194,15	217,15	FALSE	0.0962856
Pf3D7_02_v3	55304	PF3D7_0200900	stevor, pseudogene,PIR protein, pseudogene	3414.25	AT	A	INDEL	upstream_gene_variant		50	c.-50delA	0/1	0/1	0/1	0/0	0/1	0/1	0/1	0/1	0/1	0.0872483	0.0857143	0.147059	0.0365854	0.190909	0.107143	0.0818182	0.137441	0.148936	1	1	0.119559	0.182305	0.0163121	0.691394	0.85069	0.182318	0.0827853	136,13	128,12	145,25	79,3	89,21	125,15	202,18	182,29	200,35	FALSE	0.103661
Pf3D7_02_v3	55309	PF3D7_0200900	stevor, pseudogene,PIR protein, pseudogene	3550.29	T	A	SNP	upstream_gene_variant		54	c.-54A>T	0/1	0/1	0/1	0/0	0/1	0/1	0/1	0/1	0/1	0.0909091	0.0909091	0.158228	0.0379747	0.198113	0.107143	0.0841121	0.138756	0.153509	1	1	0.0849659	0.181228	0.0239677	0.693868	0.849425	0.185231	0.0833111	130,13	120,12	133,25	76,3	85,21	125,15	196,18	180,29	193,35	FALSE	0.107204
Pf3D7_02_v3	55364	PF3D7_0200900	stevor, pseudogene,PIR protein, pseudogene	15243.9	C	T	SNP	upstream_gene_variant		109	c.-109G>A	0/1	0/1	0/1	0/1	0/1	0/1	0/1	0/1	0/1	0.248227	0.276074	0.363057	0.371134	0.27907	0.25625	0.26738	0.32381	0.379888	1	0.603657	0.0336753	0.0448933	0.582559	0.894941	0.70494	0.151386	0.0157561	106,35	118,45	100,57	61,36	93,36	119,41	137,50	142,68	111,68	FALSE	0.131661
Pf3D7_02_v3	56047	PF3D7_0200900	stevor, pseudogene,PIR protein, pseudogene	18834.9	A	G	SNP	upstream_gene_variant		792	c.-792T>C	0/1	0/1	0/1	0/1	0/1	0/1	0/1	0/1	0/1	0.477477	0.45082	0.326531	0.4	0.44586	0.526316	0.479675	0.444444	0.446154	1	0.695278	0.0148981	0.279006	0.620849	0.506005	1	0.695332	0.697576	58,53	67,55	99,48	66,44	87,70	54,60	64,59	70,56	72,58	FALSE	0.150947
Pf3D7_02_v3	56414	PF3D7_0201000	rifin,PIR protein (RIF)	4380.93	T	A	SNP	downstream_gene_variant		930	c.*930A>T	0/1	0/1	0/1	0/1	0/1	0/1	0/1	0/1	0/1	0.72973	0.59375	0.509091	0.266667	0.758621	0.66	0.592593	0.659091	0.519231	1	0.307374	0.0505281	0.00410299	1	0.639797	0.289008	0.630061	0.0510547	10,27	13,19	27,28	11,4	7,22	17,33	11,16	15,29	25,27	FALSE	0.463063
Pf3D7_02_v3	56443	PF3D7_0201000	rifin,PIR protein (RIF)	7629.93	C	T	SNP	downstream_gene_variant		901	c.*901G>A	0/1	0/1	0/1	0/1	0/1	0/1	0/1	0/1	0/1	0.705882	0.535714	0.55	0.352941	0.758621	0.66	0.633333	0.634146	0.479167	1	0.19502	0.187752	0.0329397	0.777755	0.812437	0.600049	0.624554	0.045577	10,24	13,15	27,33	11,6	7,22	17,33	11,19	15,26	25,23	FALSE	0.352941
Pf3D7_02_v3	56452	PF3D7_0201000	rifin,PIR protein (RIF)	7139.93	T	C	SNP	downstream_gene_variant		892	c.*892A>G	0/1	0/1	0/1	0/1	0/1	0/1	0/1	0/1	0/1	0.6875	0.5	0.517241	0.333333	0.727273	0.622222	0.612903	0.585366	0.478261	1	0.182589	0.126915	0.0202073	1	0.632063	0.602883	0.46567	0.103616	10,22	13,13	28,30	12,6	6,16	17,28	12,19	17,24	24,22	FALSE	0.354167
Pf3D7_02_v3	56461	PF3D7_0201000	rifin,PIR protein (RIF)	7037.93	A	T	SNP	downstream_gene_variant		883	c.*883T>A	0/1	0/1	0/1	0/1	0/1	0/1	0/1	0/1	0/1	0.72973	0.545455	0.517857	0.352941	0.761905	0.609756	0.612903	0.552632	0.488889	1	0.16714	0.0523072	0.0151183	1	0.337823	0.435443	0.149814	0.041168	10,27	10,12	27,29	11,6	5,16	16,25	12,19	17,21	23,22	FALSE	0.376789
Pf3D7_02_v3	56462	PF3D7_0201000	rifin,PIR protein (RIF)	2151.93	C	T	SNP	downstream_gene_variant		882	c.*882G>A	0/1	0/1	0/1	0/1	0/1	0/1	0/1	0/1	0/1	0.185185	0.368421	0.369565	0.5	0.214286	0.366667	0.333333	0.366667	0.580645	1	0.190352	0.118685	0.0678469	1	0.151268	0.352023	0.151268	0.00300857	22,5	12,7	29,17	7,7	11,3	19,11	18,9	19,11	13,18	FALSE	0.39546
Pf3D7_02_v3	56476	PF3D7_0201000	rifin,PIR protein (RIF)	1036.44	TA	T	INDEL	downstream_gene_variant		867	c.*867delT	0/1	0/1	0/1	0/1	0/1	0/1	0/1	0/1	0/1	0.115385	0.0952381	0.195122	0.428571	0.0714286	0.241379	0.0967742	0.1875	0.4	1	1	0.508291	0.044353	1	0.303166	1	0.495156	0.0322094	23,3	19,2	33,8	8,6	13,1	22,7	28,3	26,6	18,12	FALSE	0.313187
Pf3D7_02_v3	56482	PF3D7_0201000	rifin,PIR protein (RIF)	2763.93	T	C	SNP	downstream_gene_variant		862	c.*862A>G	0/1	0/1	0/1	0/1	0/1	0/1	0/1	0/1	0/1	0.48	0.35	0.243243	0.363636	0.333333	0.192308	0.433333	0.448276	0.32	1	0.544563	0.0624412	0.718205	0.511523	0.039859	0.789942	1	0.386845	13,12	13,7	28,9	7,4	10,5	21,5	17,13	16,13	17,8	FALSE	0.287692
Pf3D7_02_v3	57198	PF3D7_0201000	rifin,PIR protein (RIF)	27502.7	T	A	SNP	downstream_gene_variant		146	c.*146A>T	1/1	1/1	0/1	0/1	0/1	0/1	1/1	1/1	0/1	0.967213	0.95	0.932584	0.843137	0.890625	0.929577	0.934579	0.944444	0.916667	1	0.698231	0.473479	0.0413161	0.164791	0.450187	0.489832	0.720299	0.331042	2,59	4,76	6,83	8,43	7,57	5,66	7100	7119	9,99	TRUE	0.124076
Pf3D7_02_v3	57263	PF3D7_0201000	rifin,PIR protein (RIF)	9723.77	T	A	SNP	downstream_gene_variant		81	c.*81A>T	0/1	0/1	1/1	1/1	0/1	1/1	1/1	0/1	0/1	0.789474	0.90625	1	0.962963	0.84	0.95	1	0.888889	0.848485	1	0.401594	0.0132366	0.143724	0.709518	0.181764	0.0168302	0.424363	0.708287	4,15	3,29	0,34	1,26	4,21	1,19	0,31	3,24	5,28	TRUE	0.210526
Pf3D7_02_v3	57285	PF3D7_0201000	rifin,PIR protein (RIF)	9308.92	T	A	SNP	downstream_gene_variant		59	c.*59A>T	0/1	0/1	1/1	1/1	0/1	0/1	0/1	0/1	0/1	0.7	0.74359	0.941176	0.962963	0.75	0.633333	0.815789	0.764706	0.710526	1	0.763149	0.041003	0.0319927	0.750228	0.763481	0.338661	0.749427	1	6,14	10,29	2,32	1,26	7,21	11,19	7,31	8,26	11,27	TRUE	0.262963
Pf3D7_02_v3	57290	PF3D7_0201000	rifin,PIR protein (RIF)	4425.89	ATG	A	INDEL	downstream_gene_variant		53	c.*52_*53delCA	0/1	0/1	0/1	0/1	0/1	0/1	0/1	0/1	0/1	0.25	0.486486	0.833333	0.615385	0.590909	0.375	0.433333	0.571429	0.514286	1	0.191801	0.00240943	0.110701	0.0795957	0.709144	0.316313	0.0887848	0.179393	9,3	19,18	3,15	5,8	9,13	15,9	17,13	12,16	17,18	FALSE	0.583333
Pf3D7_02_v3	57294	PF3D7_0201000	rifin,PIR protein (RIF)	4038.89	A	ATT	INDEL	downstream_gene_variant		49	c.*49_*50insAA	0/1	0/1	0/1	0/1	0/1	0/1	0/1	0/1	0/1	0.230769	0.472222	0.785714	0.615385	0.571429	0.347826	0.413793	0.535714	0.5	1	0.191203	0.00702821	0.110701	0.0789911	0.708246	0.313877	0.0954831	0.114073	10,3	19,17	3,11	5,8	9,12	15,8	17,12	13,15	18,18	FALSE	0.554945
Pf3D7_02_v3	57864	PF3D7_0201000	rifin,PIR protein (RIF)	44251.6	C	CA	INDEL	frameshift_variant		tgg/tTgg	p.Trp140fs/c.418dupT	0/1	1/1	0/1	0/1	0/1	0/1	0/1	0/1	1/1	0.887097	0.972028	0.914286	0.893443	0.909722	0.911765	0.909091	0.868613	0.934307	1	0.00673411	0.518224	1	0.549291	0.659946	0.684665	0.707954	0.196084	14110	4139	9,96	13109	13131	9,93	13130	18119	9128	TRUE	0.0849312
Pf3D7_02_v3	57867	PF3D7_0201000	rifin,PIR protein (RIF)	40658.6	T	C	SNP	missense_variant	MISSENSE	gAa/gGa	p.Glu139Gly/c.416A>G	0/1	1/1	0/1	0/1	0/1	0/1	0/1	0/1	0/1	0.869565	0.947368	0.892157	0.876033	0.897059	0.893617	0.88806	0.839695	0.89313	1	0.0427343	0.678382	1	0.554872	0.671388	0.699036	0.588963	0.692515	15100	7126	11,91	15106	14122	10,84	15119	21110	14117	TRUE	0.0778032
Pf3D7_02_v3	57869	PF3D7_0201000	rifin,PIR protein (RIF)	39812.6	A	T	SNP	missense_variant	MISSENSE	aaT/aaA	p.Asn138Lys/c.414T>A	0/1	1/1	0/1	0/1	0/1	0/1	0/1	0/1	0/1	0.867257	0.946565	0.887755	0.87395	0.895522	0.888889	0.886364	0.837209	0.89313	1	0.0424383	0.680506	1	0.554105	0.673784	0.69843	0.588597	0.557432	15,98	7124	11,87	15104	14120	10,80	15117	21108	14117	TRUE	0.0793082
Pf3D7_02_v3	57880	PF3D7_0201000	rifin,PIR protein (RIF)	29701	T	C	SNP	missense_variant	MISSENSE	Att/Gtt	p.Ile135Val/c.403A>G	0/1	0/1	0/1	0/1	0/1	0/1	0/1	0/1	0/1	0.795455	0.929293	0.797619	0.79798	0.845455	0.823529	0.773585	0.754386	0.831858	1	0.00929577	1	1	0.453717	0.687748	0.730076	0.504674	0.583207	18,70	7,92	17,67	20,79	17,93	12,56	24,82	28,86	19,94	FALSE	0.133838
Pf3D7_02_v3	57883	PF3D7_0201000	rifin,PIR protein (RIF)	29302.5	C	G	SNP	missense_variant	MISSENSE	Gca/Cca	p.Ala134Pro/c.400G>C	0/1	1/1	0/1	0/1	0/1	0/1	0/1	0/1	0/1	0.797753	0.928571	0.790123	0.782178	0.838095	0.815385	0.792453	0.752212	0.831858	1	0.00997274	1	0.859364	0.574562	0.839073	1	0.501022	0.584802	18,71	7,91	17,64	22,79	17,88	12,53	22,84	28,85	19,94	TRUE	0.130819
Pf3D7_02_v3	57924	PF3D7_0201000	rifin,PIR protein (RIF)	2157.29	A	C	SNP	missense_variant	MISSENSE	tTt/tGt	p.Phe120Cys/c.359T>G	0/1	0/1	0/1	0/1	0/1	0/0	0/1	0/1	0/1	0.137931	0.166667	0.138211	0.14433	0.185484	0.0480769	0.0740741	0.114286	0.111111	1	0.589783	1	1	0.382307	0.0365741	0.144752	0.575575	0.566956	100,16	100,20	106,17	83,14	101,23	99,5	125,10	124,16	120,15	FALSE	0.0898541
Pf3D7_02_v3	57961	PF3D7_0201000	rifin,PIR protein (RIF)	2331.93	C	T	SNP	missense_variant	MISSENSE	Gca/Aca	p.Ala108Thr/c.322G>A	0/1	0/1	0/1	0/1	0/1	0/1	0/1	0/1	0/1	0.0952381	0.160714	0.205128	0.152174	0.12381	0.0970874	0.0887097	0.111111	0.189394	1	0.162295	0.0257551	0.276556	0.659347	1	1	0.826279	0.0447566	95,10	94,18	93,24	78,14	92,13	93,10	113,11	104,13	107,25	FALSE	0.10989
Pf3D7_02_v3	58018	PF3D7_0201000	rifin,PIR protein (RIF)	35865.9	G	C	SNP	missense_variant	MISSENSE	Caa/Gaa	p.Gln89Glu/c.265C>G	0/1	0/1	0/1	0/1	0/1	0/1	0/1	0/1	0/1	0.786885	0.774436	0.666667	0.821429	0.802817	0.787611	0.785714	0.780488	0.796748	1	0.880027	0.049518	0.515999	0.76181	1	1	1	0.876035	26,96	30103	34,68	20,92	28114	24,89	33121	27,96	25,98	FALSE	0.120219
Pf3D7_02_v3	59665	PF3D7_0201100	Plasmodium exported protein, unknown function, fragment	2942.93	A	C	SNP	downstream_gene_variant		442	c.*442T>G	0/1	0/1	0/1	0/1	0/1	0/1	0/1	0/1	0/1	0.619048	0.704918	0.56	0.7	0.333333	0.571429	0.52381	0.4	0.522727	1	0.398901	0.671765	0.583043	0.0200074	0.804433	0.508628	0.0764507	0.392005	16,26	18,43	22,28	6,14	22,11	12,16	20,22	24,16	21,23	FALSE	0.285714
Pf3D7_02_v3	59903	PF3D7_0201100	Plasmodium exported protein, unknown function, fragment	31787.9	A	T	SNP	downstream_gene_variant		204	c.*204T>A	0/1	0/1	0/1	0/1	0/1	0/1	0/1	0/1	0/1	0.769231	0.815534	0.849558	0.819444	0.819149	0.888889	0.825688	0.879195	0.797297	1	0.462145	0.18459	0.54593	0.451021	0.0828241	0.357311	0.0364282	0.612949	18,60	19,84	17,96	13,59	17,77	8,64	19,90	18131	30118	FALSE	0.119658
Pf3D7_02_v3	59909	PF3D7_0201100	Plasmodium exported protein, unknown function, fragment	33167.9	C	T	SNP	downstream_gene_variant		198	c.*198G>A	0/1	0/1	0/1	0/1	0/1	0/1	0/1	0/1	0/1	0.772152	0.828571	0.858333	0.824324	0.824742	0.890411	0.837607	0.882353	0.798658	1	0.354122	0.130965	0.546522	0.449059	0.0832469	0.268712	0.0352863	0.733068	18,61	18,87	17103	13,61	17,80	8,65	19,98	18135	30119	FALSE	0.118259
Pf3D7_02_v3	59919	PF3D7_0201100	Plasmodium exported protein, unknown function, fragment	34840.9	A	T	SNP	downstream_gene_variant		188	c.*188T>A	0/1	0/1	0/1	0/1	0/1	0/1	0/1	0/1	0/1	0.693182	0.768	0.813433	0.802198	0.814159	0.85567	0.805556	0.841176	0.744048	1	0.268754	0.0513956	0.120714	0.0659523	0.0124925	0.0573311	0.00928746	0.460577	27,61	29,96	25109	18,73	21,92	14,83	28116	27143	43125	FALSE	0.162488
Pf3D7_02_v3	59926	PF3D7_0201100	Plasmodium exported protein, unknown function, fragment	40448.6	A	G	SNP	downstream_gene_variant		181	c.*181T>C	0/1	0/1	0/1	0/1	1/1	0/1	0/1	0/1	0/1	0.878788	0.840909	0.878571	0.893617	0.956522	0.896226	0.881944	0.916667	0.873563	1	0.452817	1	0.822817	0.0436513	0.825409	1	0.392931	1	12,87	21111	17123	10,84	5110	11,95	17127	14154	22152	TRUE	0.0777339
Pf3D7_02_v3	60130	PF3D7_0201100	Plasmodium exported protein, unknown function, fragment	10929.6	T	A	SNP	missense_variant	MISSENSE	Aat/Tat	p.Asn64Tyr/c.190A>T	0/1	1/1	0/1	0/1	0/1	0/1	0/1	0/1	0/1	0.675676	0.888889	0.869565	0.829268	0.857143	0.789474	0.881356	0.838235	0.857143	1	0.0163385	0.0587997	0.185866	0.0423545	0.304916	0.0184849	0.0824198	0.0654996	12,25	6,48	6,40	7,34	9,54	8,30	7,52	11,57	7,42	TRUE	0.213213
Pf3D7_02_v3	60284	PF3D7_0201100	Plasmodium exported protein, unknown function, fragment	39257	A	G	SNP	synonymous_variant	SILENT	gaT/gaC	p.Asp12Asp/c.36T>C	0/1	1/1	0/1	1/1	1/1	0/1	0/1	1/1	0/1	0.888889	0.956522	0.905213	0.961538	0.94186	0.912568	0.914286	0.94	0.889571	1	0.0431251	0.715226	0.0347037	0.0978785	0.567003	0.457086	0.103951	1	15120	7154	20191	5125	10162	16167	18192	12188	18145	TRUE	0.0726496
Pf3D7_02_v3	60319	PF3D7_0201100	Plasmodium exported protein, unknown function, fragment	37361.5	T	C	SNP	start_lost	MISSENSE	Atg/Gtg	p.Met1?/c.1A>G	0/1	1/1	0/1	0/1	0/1	0/1	0/1	0/1	0/1	0.848485	0.9375	0.848485	0.918605	0.893443	0.863248	0.873134	0.898438	0.836364	1	0.0425633	1	0.174422	0.416424	0.846255	0.700728	0.310127	0.851182	15,84	7105	20112	7,79	13109	16101	17117	13115	18,92	TRUE	0.0890152
Pf3D7_02_v3	60323	PF3D7_0201100	Plasmodium exported protein, unknown function, fragment	2651.04	T	A	SNP	upstream_gene_variant		4	c.-4A>T	0/1	0/0	0/1	0/1	0/1	0/1	0/1	0/1	0/1	0.159574	0.0660377	0.153846	0.0823529	0.111111	0.140351	0.130769	0.106557	0.171429	1	0.042202	1	0.170555	0.315341	0.701065	0.566244	0.307922	0.850856	79,15	99,7	110,20	78,7	104,13	98,16	113,17	109,13	87,18	FALSE	0.0935367
Pf3D7_02_v3	60326	PF3D7_0201100	Plasmodium exported protein, unknown function, fragment	36236.4	A	T	SNP	upstream_gene_variant		7	c.-7T>A	0/1	0/1	0/1	0/1	0/1	0/1	0/1	0/1	0/1	0.836957	0.932692	0.846154	0.917647	0.887931	0.859649	0.869231	0.893443	0.828571	1	0.0417421	0.853949	0.116072	0.311564	0.697657	0.562389	0.305929	1	15,77	7,97	20110	7,78	13103	16,98	17113	13109	18,87	FALSE	0.0957358
Pf3D7_02_v3	60328	PF3D7_0201100	Plasmodium exported protein, unknown function, fragment	35143.1	A	C	SNP	upstream_gene_variant		9	c.-9T>G	0/1	0/1	0/1	0/1	0/1	0/1	0/1	0/1	0/1	0.833333	0.930693	0.84	0.917647	0.885965	0.857143	0.865079	0.890756	0.82	1	0.0420613	1	0.112491	0.309834	0.696665	0.562835	0.305176	0.849799	15,75	7,94	20105	7,78	13101	16,96	17109	13106	18,82	FALSE	0.0973597
Pf3D7_02_v3	60330	PF3D7_0201100	Plasmodium exported protein, unknown function, fragment	35101	A	C	SNP	upstream_gene_variant		11	c.-11T>G	0/1	0/1	0/1	0/1	0/1	0/1	0/1	0/1	0/1	0.833333	0.93	0.84	0.917647	0.885965	0.857143	0.865079	0.890756	0.82	1	0.0429778	1	0.112491	0.309834	0.696665	0.562835	0.305176	0.849799	15,75	7,93	20105	7,78	13101	16,96	17109	13106	18,82	FALSE	0.0966667
Pf3D7_02_v3	60364	PF3D7_0201100	Plasmodium exported protein, unknown function, fragment	22013.4	T	A	SNP	upstream_gene_variant		45	c.-45A>T	0/1	1/1	0/1	1/1	1/1	0/1	0/1	1/1	0/1	0.883333	0.960784	0.929577	1	1	0.920635	0.886076	0.943662	0.909091	1	0.174916	0.381538	0.03958	0.00611665	0.553427	1	0.343591	0.764643	7,53	2,49	5,66	0,43	0,61	5,58	9,70	4,67	5,50	TRUE	0.116667
Pf3D7_02_v3	60399	PF3D7_0201100	Plasmodium exported protein, unknown function, fragment	1134.5	A	ATG	INDEL	upstream_gene_variant		81	c.-81_-80insCA	0/1	0/1	0/1	0/1	0/1	0/1	0/1	0/1	0/1	0.625	0.272727	0.636364	0.666667	0.333333	0.375	0.0714286	0.230769	0.416667	1	0.180916	1	1	0.592075	0.61927	0.0108828	0.163743	0.649917	3,5	8,3	4,7	1,2	4,2	5,3	13,1	10,3	7,5	FALSE	0.553571
Pf3D7_02_v3	61886			2696.17	C	A	SNP	intergenic_region			n.61886C>A	0/1	0/1	0/1	1/1	1/1	0/1	0/1	0/1	0/1	0.875	0.692308	0.866667	1	1	0.818182	0.380952	0.857143	0.888889	1	0.606467	1	1	1	1	0.0351824	1	1	1,7	4,9	2,13	0,3	0,3	2,9	13,8	2,12	1,8	TRUE	0.494048
Pf3D7_02_v3	61892			549.66	TA	T	INDEL	intergenic_region			n.61893delA	0/0	0/1	0/1	0/0	0/0	0/1	0/1	0/1	0/1	0	0.4	0.153846	0	0	0.222222	0.722222	0.333333	0.166667	1	0.102941	0.521053	1	1	0.475	0.0016476	0.245098	0.461538	7,0	6,4	11,2	2,0	2,0	7,2	5,13	8,4	5,1	FALSE	0.722222
Pf3D7_02_v3	61896			1646.03	T	A	SNP	intergenic_region			n.61896T>A	0/1	0/1	0/1	1/1	1/1	0/1	0/1	0/1	0/1	0.857143	0.454545	0.8	1	1	0.714286	0.235294	0.6	0.75	1	0.150735	1	1	1	1	0.00884127	0.338235	1	1,6	6,5	2,8	0,2	0,2	2,5	13,4	4,6	1,3	TRUE	0.621849
Pf3D7_02_v3	61931			373.35	T	C	SNP	intergenic_region			n.61931T>C	1/1	0/1	0/0	.	1/1	0/1	0/0	0/1	0/0	1	0.428571	0	.	1	0.666667	0	0.285714	0	1	0.444444	0.333333	.	1	1	0.0277778	0.166667	0.333333	0,2	4,3	2,0	.	0,3	1,2	7,0	5,2	2,0	TRUE	1
Pf3D7_02_v3	61943			377.69	T	C	SNP	intergenic_region			n.61943T>C	1/1	0/1	0/0	.	1/1	0/1	0/0	0/1	0/0	1	0.5	0	.	1	0.666667	0	0.285714	0	1	0.464286	0.333333	.	1	1	0.0277778	0.166667	0.333333	0,2	3,3	1,0	.	0,3	1,2	7,0	5,2	2,0	TRUE	1
Pf3D7_02_v3	61944			377.64	ATGTTTT	A	INDEL	intergenic_region			n.61945_61950delTGTTTT	1/1	0/1	0/0	.	1/1	0/1	0/0	0/1	0/0	1	0.5	0	.	1	0.666667	0	0.285714	0	1	0.464286	0.333333	.	1	1	0.0277778	0.166667	0.333333	0,2	3,3	1,0	.	0,3	1,2	7,0	5,2	2,0	TRUE	1
Pf3D7_02_v3	62073			4384.57	T	A	SNP	intergenic_region			n.62073T>A	0/1	0/1	0/1	1/1	1/1	1/1	0/1	0/1	1/1	0.5	0.866667	0.8125	1	1	1	0.7	0.769231	1	1	0.13099	0.167048	0.00790514	0.208081	0.0180599	0.400426	0.345752	0.0039886	4,4	2,13	3,13	0,15	0,4	0,11	6,14	3,10	0,19	TRUE	0.5
Pf3D7_02_v3	62084			4035.93	T	C	SNP	intergenic_region			n.62084T>C	0/1	0/1	0/1	0/1	0/1	0/1	0/1	0/1	0/1	0.266667	0.866667	0.481481	0.882353	0.5	0.6875	0.4375	0.714286	0.68	1	0.00250927	0.207162	0.000831036	0.371203	0.0319524	0.342578	0.0268377	0.0210613	11,4	2,13	14,13	2,15	4,4	5,11	18,14	4,10	8,17	FALSE	0.615686
Pf3D7_02_v3	62088			3810.89	TTTA	T	INDEL	intergenic_region			n.62089_62091delTTA	0/1	0/1	0/1	0/1	0/1	0/1	0/1	0/1	0/1	0.2	0.722222	0.34375	0.714286	0.5	0.478261	0.341463	0.555556	0.515152	1	0.00275344	0.352265	0.00158075	0.171951	0.107397	0.371877	0.0423754	0.0412642	16,4	5,13	21,11	6,15	4,4	12,11	27,14	8,10	16,17	FALSE	0.522222
Pf3D7_02_v3	62137			3770.89	A	ATATATTC	INDEL	intergenic_region			n.62137_62138insTATATTC	0/1	0/1	0/1	0/1	0/1	0/1	0/1	0/1	0/1	0.483871	0.173913	0.514286	0.4	0.666667	0.4375	0.323529	0.625	0.515152	1	0.0232143	1	0.754239	0.346457	0.802478	0.213892	0.41374	1	16,15	19,4	17,18	9,6	5,10	18,14	23,11	9,15	16,17	FALSE	0.309958
Pf3D7_02_v3	62310	PF3D7_0201200	rifin,PIR protein (RIF)	271.8	T	A	SNP	upstream_gene_variant		847	c.-847T>A	0/0	0/0	0/1	0/1	0/0	0/0	0/0	0/0	0/0	0	0.0540541	0.152174	0.173913	0.0454545	0	0.0487805	0.0392157	0	1	0.507424	0.0439703	0.0417933	0.526294	1	0.517865	0.546822	1	26,0	35,2	39,7	19,4	42,2	35,0	39,2	49,2	48,0	FALSE	0.173913
Pf3D7_02_v3	62319	PF3D7_0201200	rifin,PIR protein (RIF)	9319.93	A	G	SNP	upstream_gene_variant		838	c.-838A>G	0/1	0/1	0/1	0/1	0/1	0/1	0/1	0/1	0/1	0.606061	0.357143	0.692308	0.75	0.528302	0.609756	0.54	0.515625	0.578947	1	0.038429	0.484218	0.393755	0.511094	1	0.652537	0.51889	0.827816	13,20	27,15	16,36	6,18	25,28	16,25	23,27	31,33	24,33	FALSE	0.248918
Pf3D7_02_v3	62320	PF3D7_0201200	rifin,PIR protein (RIF)	7971.93	T	A	SNP	upstream_gene_variant		837	c.-837T>A	0/1	0/1	0/1	0/1	0/1	0/1	0/1	0/1	0/1	0.444444	0.680851	0.314815	0.25	0.5	0.422222	0.490566	0.514706	0.451613	1	0.0435359	0.265788	0.173744	0.671529	1	0.828935	0.540757	1	20,16	15,32	37,17	18,6	28,28	26,19	27,26	33,35	34,28	FALSE	0.236407
Pf3D7_02_v3	62495	PF3D7_0201200	rifin,PIR protein (RIF)	4357.93	G	C	SNP	upstream_gene_variant		662	c.-662G>C	0/1	0/1	0/1	0/1	0/1	0/1	0/1	0/1	0/1	0.146067	0.172414	0.168224	0.137931	0.164948	0.185567	0.135135	0.184211	0.278261	1	0.683625	0.699202	1	0.840252	0.556165	0.840221	0.570823	0.0272291	76,13	72,15	89,18	50,8	81,16	79,18	96,15	93,21	83,32	FALSE	0.132193
Pf3D7_02_v3	62556	PF3D7_0201200	rifin,PIR protein (RIF)	18497.9	T	G	SNP	upstream_gene_variant		601	c.-601T>G	0/1	0/1	0/1	0/1	0/1	0/1	0/1	0/1	0/1	0.466667	0.408451	0.358621	0.481013	0.496599	0.427632	0.404762	0.362637	0.319797	1	0.335475	0.0696752	0.887581	0.634851	0.552537	0.29546	0.0655221	0.00808536	72,63	84,58	93,52	41,38	74,73	87,65	100,68	116,66	134,63	FALSE	0.14687
Pf3D7_02_v3	63172	PF3D7_0201200	rifin,PIR protein (RIF)	3621.61	A	T	SNP	missense_variant	MISSENSE	Att/Ttt	p.Ile6Phe/c.16A>T	0/1	1/1	0/1	0/1	0/1	0/1	0/1	0/1	0/1	0.722222	0.964286	0.769231	0.733333	0.833333	0.75	0.590909	0.733333	0.689655	1	0.027594	1	1	0.690565	1	0.510336	1	1	5,13	1,27	3,10	4,11	3,15	4,12	9,13	4,11	9,20	TRUE	0.242063
Pf3D7_02_v3	63186	PF3D7_0201200	rifin,PIR protein (RIF)	436.72	G	A	SNP	synonymous_variant	SILENT	ttG/ttA	p.Leu10Leu/c.30G>A	0/1	0/0	0/1	0/1	0/0	0/1	0/1	0/1	0/1	0.222222	0	0.285714	0.230769	0	0.470588	0.25	0.181818	0.172414	1	0.0302163	0.703493	1	0.108138	0.164182	1	1	0.715542	14,4	23,0	10,4	10,3	15,0	9,8	12,4	9,2	24,5	FALSE	0.248366
Pf3D7_02_v3	63192	PF3D7_0201200	rifin,PIR protein (RIF)	5026.64	A	G	SNP	synonymous_variant	SILENT	acA/acG	p.Thr12Thr/c.36A>G	0/1	1/1	0/1	0/1	1/1	0/1	0/1	0/1	0/1	0.866667	1	0.588235	0.625	0.882353	0.45	0.733333	0.692308	0.846154	1	0.14936	0.12195	0.219973	1	0.0157788	0.651341	0.371981	1	2,13	0,23	7,10	6,10	2,15	11,9	4,11	4,9	4,22	TRUE	0.416667
Pf3D7_02_v3	64346	PF3D7_0201200	rifin,PIR protein (RIF)	1358.95	A	T	SNP	missense_variant	MISSENSE	aaA/aaT	p.Lys347Asn/c.1041A>T	1/1	0/1	0/1	0/1	0/1	0/1	0/1	0/1	0/1	1	0.666667	0.333333	0.8	0.5	0.2	0.55	0.75	0.8	1	0.0789474	0.000316846	0.263158	0.00956938	6.11853e-05	0.00438544	0.121212	0.163043	0,14	2,4	8,4	1,4	4,4	8,2	9,11	2,6	2,8	TRUE	0.8
Pf3D7_02_v3	66476	PF3D7_0201300	stevor,PIR protein	11442	T	C	SNP	upstream_gene_variant		53	c.-53T>C	0/1	0/1	0/1	0/1	0/1	0/1	0/1	1/1	1/1	0.769231	0.795918	0.931034	0.826087	0.809524	0.846154	0.918919	0.953488	0.955556	1	0.775842	0.130575	0.730655	1	0.52045	0.144337	0.045776	0.0446131	6,20	10,39	2,27	4,19	4,17	6,33	3,34	2,41	2,43	TRUE	0.186325
Pf3D7_02_v3	66542	PF3D7_0201300	stevor,PIR protein	14986.9	A	T	SNP	missense_variant	MISSENSE	tAt/tTt	p.Tyr5Phe/c.14A>T	0/1	0/1	0/1	0/1	0/1	0/1	0/1	0/1	0/1	0.285714	0.428571	0.445498	0.254386	0.421053	0.252941	0.384236	0.486486	0.420765	1	0.010405	0.00312824	0.667048	0.028957	0.601038	0.078246	0.00062027	0.0176912	95,38	112,84	117,94	85,29	77,56	127,43	125,78	76,72	106,77	FALSE	0.200772
Pf3D7_02_v3	66543	PF3D7_0201300	stevor,PIR protein	20112.9	T	C	SNP	synonymous_variant	SILENT	taT/taC	p.Tyr5Tyr/c.15T>C	0/1	0/1	0/1	0/1	0/1	0/1	0/1	0/1	0/1	0.413534	0.318182	0.306604	0.491379	0.323308	0.401163	0.393204	0.348993	0.329843	1	0.0803355	0.0485514	0.250905	0.161898	0.906474	0.734361	0.271639	0.128903	78,55	135,63	147,65	59,57	90,43	103,69	125,81	97,52	128,63	FALSE	0.10693
Pf3D7_02_v3	66558	PF3D7_0201300	stevor,PIR protein	16081.9	G	T	SNP	missense_variant	MISSENSE	ttG/ttT	p.Leu10Phe/c.30G>T	0/1	0/1	0/1	0/1	0/1	0/1	0/1	0/1	0/1	0.335443	0.199074	0.259574	0.296875	0.253247	0.328431	0.278008	0.309942	0.239631	1	0.00390235	0.113251	0.524535	0.136093	0.910693	0.222297	0.638332	0.0477953	105,53	173,43	174,61	90,38	115,39	137,67	174,67	118,53	165,52	FALSE	0.136369
Pf3D7_02_v3	66565	PF3D7_0201300	stevor,PIR protein	16511.9	T	C	SNP	missense_variant	MISSENSE	Ttt/Ctt	p.Phe13Leu/c.37T>C	0/1	0/1	0/1	0/1	0/1	0/1	0/1	0/1	0/1	0.351852	0.202703	0.280335	0.294574	0.261146	0.317536	0.297521	0.314917	0.237443	1	0.00151678	0.152247	0.316567	0.0896777	0.507163	0.27672	0.49231	0.0162242	105,57	177,45	172,67	91,38	116,41	144,67	170,72	124,57	167,52	FALSE	0.149149
Pf3D7_02_v3	66579	PF3D7_0201300	stevor,PIR protein	8228.93	A	C	SNP	synonymous_variant	SILENT	acA/acC	p.Thr17Thr/c.51A>C	0/1	0/1	0/1	0/1	0/1	0/1	0/1	0/1	0/1	0.225	0.188406	0.192982	0.176	0.192857	0.241546	0.164384	0.119565	0.159204	1	0.434089	0.447483	0.373987	0.570303	0.803852	0.146472	0.0136282	0.135974	124,36	168,39	184,44	103,22	113,27	157,50	183,36	162,22	169,32	FALSE	0.105435
Pf3D7_02_v3	66592	PF3D7_0201300	stevor,PIR protein	22400.9	C	A	SNP	missense_variant	MISSENSE	Cat/Aat	p.His22Asn/c.64C>A	0/1	0/1	0/1	0/1	0/1	0/1	0/1	0/1	0/1	0.353383	0.597561	0.471795	0.529412	0.512605	0.370166	0.492462	0.522876	0.53012	1	4.05989e-05	0.0404273	0.00531531	0.0152404	0.812619	0.0132177	0.00431141	0.0024312	86,47	66,98	103,92	56,63	58,61	114,67	101,98	73,80	78,88	FALSE	0.244178
Pf3D7_02_v3	66624	PF3D7_0201300	stevor,PIR protein	485.23	G	A	SNP	intron_variant			c.69+27G>A	0/1	0/0	0/1	0/0	0/1	0/1	0/0	0/0	0/1	0.241379	0.0526316	0.0869565	0.0588235	0.0697674	0.133333	0.0263158	0.0454545	0.101695	1	0.0271944	0.0944682	0.0680475	0.0780645	0.348329	0.0172492	0.0245596	0.111272	22,7	54,3	42,4	32,2	40,3	39,6	37,1	42,2	53,6	FALSE	0.215064
Pf3D7_02_v3	66647	PF3D7_0201300	stevor,PIR protein	4083.93	A	C	SNP	intron_variant			c.69+50A>C	0/1	0/1	0/1	0/1	0/1	0/1	0/1	0/1	0/1	0.314815	0.285714	0.204819	0.2	0.216667	0.12069	0.189873	0.192771	0.154762	1	0.848819	0.160874	0.198076	0.288638	0.0200435	0.104325	0.108174	0.0344155	37,17	60,24	66,17	48,12	47,13	51,7	64,15	67,16	71,13	FALSE	0.194125
Pf3D7_02_v3	66661	PF3D7_0201300	stevor,PIR protein	6423.89	TC	T	INDEL	intron_variant			c.70-34delC	0/1	0/1	0/1	0/1	0/1	0/1	0/1	0/1	0/1	0.333333	0.309091	0.209091	0.231707	0.244681	0.104651	0.230769	0.207207	0.186916	1	0.755024	0.0669848	0.166752	0.240492	0.000341879	0.137391	0.0665272	0.0270519	54,27	76,34	87,23	63,19	71,23	77,9	80,24	88,23	87,20	FALSE	0.228682
Pf3D7_02_v3	66667	PF3D7_0201300	stevor,PIR protein	9282.93	G	A	SNP	intron_variant			c.70-30G>A	0/1	0/1	0/1	0/1	0/1	0/1	0/1	0/1	0/1	0.395604	0.341085	0.25	0.221053	0.278846	0.171717	0.286885	0.239669	0.262295	1	0.477011	0.0259287	0.0112037	0.0952928	0.000669196	0.107374	0.0165771	0.0530473	55,36	85,44	93,31	74,21	75,29	82,17	87,35	92,29	90,32	FALSE	0.223887
Pf3D7_02_v3	66678	PF3D7_0201300	stevor,PIR protein	26012.9	T	C	SNP	intron_variant			c.70-19T>C	0/1	0/1	0/1	0/1	0/1	0/1	0/1	0/1	0/1	0.590909	0.617391	0.718182	0.752941	0.688172	0.808989	0.695652	0.726415	0.716814	1	0.772303	0.070332	0.0248729	0.215068	0.00180669	0.138569	0.0490898	0.0719431	36,52	44,71	31,79	21,64	29,64	17,72	35,80	29,77	32,81	FALSE	0.21808
Pf3D7_02_v3	66681	PF3D7_0201300	stevor,PIR protein	11505.9	CG	C	INDEL	intron_variant			c.70-15delG	0/1	0/1	0/1	0/1	0/1	0/1	0/1	0/1	0/1	0.278481	0.304348	0.358491	0.405063	0.340206	0.406977	0.288462	0.47619	0.347826	1	0.749853	0.270086	0.130784	0.416497	0.10169	1	0.00926352	0.349002	57,22	80,35	68,38	47,32	64,33	51,35	74,30	55,50	75,40	FALSE	0.197709
Pf3D7_02_v3	66686	PF3D7_0201300	stevor,PIR protein	12622.9	TTG	T	INDEL	splice_region_variant+intron_variant			c.70-9_70-8delGT	0/1	0/1	0/1	0/1	0/1	0/1	0/1	0/1	0/1	0.3	0.344828	0.386792	0.468354	0.391753	0.447059	0.333333	0.54717	0.376068	1	0.538754	0.276989	0.0345	0.210537	0.0556125	0.750331	0.000996722	0.289113	56,24	76,40	65,41	42,37	59,38	47,38	70,35	48,58	73,44	FALSE	0.24717
Pf3D7_02_v3	66704	PF3D7_0201300	stevor,PIR protein	15154.9	A	T,G	SNP,SNP	missense_variant,missense_variant	MISSENSE,MISSENSE	cAt/cTt,cAt/cGt	p.His26Leu/c.77A>T,p.His26Arg/c.77A>G	1/2	1/2	0/2	0/2	0/2	0/2	1/2	0/2	0/2	0.728395	0.724409	0.651376	0.636364	0.67	0.597701	0.73913	0.561404	0.674797	1	1	0.273812	0.248055	0.420585	0.102584	0.871021	0.0236062	0.440628	22,36,23	35,44,48	38,31,40	32,21,35	33,29,38	35,16,36	30,34,51	50,29,35	40,32,51	TRUE	0.166992
Pf3D7_02_v3	66714	PF3D7_0201300	stevor,PIR protein	30909.9	C	G	SNP	missense_variant	MISSENSE	aaC/aaG	p.Asn29Lys/c.87C>G	0/1	0/1	0/1	0/1	0/1	0/1	0/1	0/1	0/1	0.752475	0.703448	0.718519	0.696078	0.686957	0.63	0.598639	0.772059	0.633094	1	0.46915	0.655788	0.432943	0.294194	0.0679351	0.0139559	0.758544	0.0673125	25,76	43102	38,97	31,71	36,79	37,63	59,88	31105	51,88	FALSE	0.153836
Pf3D7_02_v3	66725	PF3D7_0201300	stevor,PIR protein	6601.93	T	A	SNP	missense_variant	MISSENSE	gTa/gAa	p.Val33Glu/c.98T>A	0/1	0/1	0/1	0/1	0/1	0/1	0/1	0/1	0/1	0.265487	0.235669	0.158228	0.15625	0.192593	0.101852	0.179641	0.159763	0.175325	1	0.668538	0.0330752	0.0398661	0.222337	0.0018296	0.102613	0.0346306	0.0960301	83,30	120,37	133,25	108,20	109,26	97,11	137,30	142,27	127,27	FALSE	0.163635
Pf3D7_02_v3	66728	PF3D7_0201300	stevor,PIR protein	4027.4	G	T	SNP	missense_variant	MISSENSE	aGc/aTc	p.Ser34Ile/c.101G>T	0/1	0/1	0/1	0/1	0/1	0/0	0/1	0/1	0/1	0.204082	0.192053	0.106667	0.129032	0.142857	0.0630631	0.141104	0.137725	0.136054	1	0.870874	0.0422363	0.145553	0.281844	0.00331439	0.227646	0.170148	0.163314	78,20	122,29	134,16	108,16	108,18	104,7	140,23	144,23	127,20	FALSE	0.141019
Pf3D7_02_v3	66741	PF3D7_0201300	stevor,PIR protein	7733.93	C	T	SNP	synonymous_variant	SILENT	aaC/aaT	p.Asn38Asn/c.114C>T	0/1	0/1	0/1	0/1	0/1	0/1	0/1	0/1	0/1	0.301205	0.248062	0.261538	0.176471	0.234234	0.206186	0.22695	0.294521	0.177966	1	0.429421	0.534278	0.042048	0.324996	0.168285	0.266253	1	0.0599264	58,25	97,32	96,34	98,21	85,26	77,20	109,32	103,43	97,21	FALSE	0.124734
Pf3D7_02_v3	66765	PF3D7_0201300	stevor,PIR protein	16252.9	T	A	SNP	missense_variant	MISSENSE	aaT/aaA	p.Asn46Lys/c.138T>A	0/1	0/1	0/1	0/1	0/1	0/1	0/1	0/1	0/1	0.8125	0.630137	0.753623	0.623377	0.640625	0.72	0.620253	0.75	0.568966	1	0.0419169	0.504275	0.028894	0.0579505	0.343571	0.0289781	0.51065	0.0115947	9,39	27,46	17,52	29,48	23,41	14,36	30,49	19,57	25,33	FALSE	0.243534
Pf3D7_02_v3	66769	PF3D7_0201300	stevor,PIR protein	22508.6	C	A	SNP	synonymous_variant	SILENT	Cga/Aga	p.Arg48Arg/c.142C>A	0/1	1/1	0/1	0/1	0/1	0/1	0/1	0/1	0/1	0.818182	0.957143	0.914286	0.857143	0.895522	0.9	0.914634	0.881579	0.877193	1	0.0166848	0.176171	0.631589	0.294562	0.273754	0.115327	0.326203	0.437588	10,45	3,67	6,64	11,66	7,60	5,45	7,75	9,67	7,50	TRUE	0.138961
Pf3D7_02_v3	66779	PF3D7_0201300	stevor,PIR protein	5598.93	C	T	SNP	missense_variant	MISSENSE	gCa/gTa	p.Ala51Val/c.152C>T	0/1	0/1	0/1	0/1	0/1	0/1	0/1	0/1	0/1	0.192308	0.261905	0.197368	0.271605	0.294118	0.192308	0.28125	0.231707	0.389831	1	0.409572	1	0.405976	0.287447	1	0.320161	0.669981	0.0366113	42,10	62,22	61,15	59,22	48,20	42,10	69,27	63,19	36,23	FALSE	0.197523
Pf3D7_02_v3	66780	PF3D7_0201300	stevor,PIR protein	5601.93	A	G	SNP	synonymous_variant	SILENT	gcA/gcG	p.Ala51Ala/c.153A>G	0/1	0/1	0/1	0/1	0/1	0/1	0/1	0/1	0/1	0.192308	0.261905	0.197368	0.271605	0.294118	0.192308	0.284211	0.231707	0.389831	1	0.409572	1	0.405976	0.287447	1	0.240156	0.669981	0.0366113	42,10	62,22	61,15	59,22	48,20	42,10	68,27	63,19	36,23	FALSE	0.197523
Pf3D7_02_v3	66874	PF3D7_0201300	stevor,PIR protein	12180.9	C	G	SNP	missense_variant	MISSENSE	Caa/Gaa	p.Gln83Glu/c.247C>G	0/1	0/1	0/1	0/1	0/1	0/1	0/1	0/1	0/1	0.245455	0.295858	0.231293	0.291667	0.252874	0.424	0.311321	0.28481	0.240385	1	0.411613	0.88234	0.459734	1	0.00563203	0.244291	0.48781	1	83,27	119,50	113,34	85,35	65,22	72,53	146,66	113,45	79,25	FALSE	0.178545
Pf3D7_02_v3	66879	PF3D7_0201300	stevor,PIR protein	12220.9	T	C	SNP	synonymous_variant	SILENT	acT/acC	p.Thr84Thr/c.252T>C	0/1	0/1	0/1	0/1	0/1	0/1	0/1	0/1	0/1	0.22807	0.294118	0.228188	0.291667	0.247191	0.417323	0.313084	0.290123	0.238095	1	0.273984	1	0.298815	0.867942	0.00240168	0.12279	0.270023	0.874238	88,26	120,50	115,34	85,35	67,22	74,53	147,67	115,47	80,25	FALSE	0.189253
Pf3D7_02_v3	66921	PF3D7_0201300	stevor,PIR protein	6447.93	T	A	SNP	missense_variant	MISSENSE	aaT/aaA	p.Asn98Lys/c.294T>A	0/1	0/1	0/1	0/1	0/1	0/1	0/1	0/1	0/1	0.285714	0.38	0.305263	0.409091	0.357143	0.481928	0.427419	0.456522	0.283019	1	0.239433	0.859873	0.195607	0.435955	0.0178235	0.079128	0.0436232	1	45,18	62,38	66,29	39,27	36,20	43,40	71,53	50,42	38,15	FALSE	0.196213
Pf3D7_02_v3	66922	PF3D7_0201300	stevor,PIR protein	10285.9	G	C	SNP	missense_variant	MISSENSE	Gga/Cga	p.Gly99Arg/c.295G>C	0/1	0/1	0/1	0/1	0/1	0/1	0/1	0/1	0/1	0.285714	0.38	0.293478	0.409091	0.357143	0.481928	0.427419	0.456522	0.283019	1	0.239433	1	0.195607	0.435955	0.0178235	0.079128	0.0436232	1	45,18	62,38	65,27	39,27	36,20	43,40	71,53	50,42	38,15	FALSE	0.196213
Pf3D7_02_v3	66923	PF3D7_0201300	stevor,PIR protein	775.6	G	GA	INDEL	frameshift_variant		aca/aAca	p.Thr100fs/c.298dupA	0/1	0/1	0/1	0/1	0/1	0/0	0/0	0/1	0/1	0.118644	0.111111	0.0941176	0.135593	0.127273	0.0571429	0.0263158	0.0705882	0.0769231	1	1	0.782572	1	1	0.343175	0.0326712	0.381527	0.537179	52,7	80,10	77,8	51,8	48,7	66,4	111,3	79,6	48,4	FALSE	0.0923283
Pf3D7_02_v3	66934	PF3D7_0201300	stevor,PIR protein	8089.93	G	C	SNP	missense_variant	MISSENSE	Gta/Cta	p.Val103Leu/c.307G>C	0/1	0/1	0/1	0/1	0/1	0/1	0/1	0/1	0/1	0.311111	0.467742	0.333333	0.477273	0.452381	0.55814	0.474359	0.478261	0.388889	1	0.114556	0.837793	0.131525	0.192201	0.0307975	0.0893902	0.083833	0.48986	31,14	33,29	42,21	23,21	23,19	19,24	41,37	36,33	22,14	FALSE	0.247028
Pf3D7_02_v3	66937	PF3D7_0201300	stevor,PIR protein	7777.93	G	A	SNP	missense_variant	MISSENSE	Ggt/Agt	p.Gly104Ser/c.310G>A	0/1	0/1	0/1	0/1	0/1	0/1	0/1	0/1	0/1	0.245614	0.381579	0.283784	0.411765	0.358491	0.436364	0.389474	0.423077	0.311111	1	0.133687	0.692845	0.0988222	0.217495	0.0456826	0.0780012	0.0439412	0.507701	43,14	47,29	53,21	30,21	34,19	31,24	58,37	45,33	31,14	FALSE	0.19075
Pf3D7_02_v3	66942	PF3D7_0201300	stevor,PIR protein	911.67	A	T	SNP	synonymous_variant	SILENT	ggA/ggT	p.Gly105Gly/c.315A>T	0/1	0/1	0/1	0/0	0/1	0/1	0/0	0/0	0/1	0.176471	0.126984	0.0943396	0.0540541	0.190476	0.111111	0.0666667	0.0447761	0.135135	1	0.59824	0.260059	0.110224	1	0.401482	0.0813136	0.0291709	0.769847	42,9	55,8	48,5	35,2	34,8	40,5	70,5	64,3	32,5	FALSE	0.131694
Pf3D7_02_v3	66945	PF3D7_0201300	stevor,PIR protein	7248.93	T	A	SNP	missense_variant	MISSENSE	caT/caA	p.His106Gln/c.318T>A	0/1	0/1	0/1	0/1	0/1	0/1	0/1	0/1	0/1	0.291667	0.409836	0.326531	0.513514	0.425	0.465116	0.5	0.5	0.371429	1	0.231236	0.826767	0.0454886	0.26273	0.128315	0.0252115	0.0326163	0.483497	34,14	36,25	33,16	18,19	23,17	23,20	36,36	31,31	22,13	FALSE	0.221847
Pf3D7_02_v3	66946	PF3D7_0201300	stevor,PIR protein	1373.29	G	A	SNP	missense_variant	MISSENSE	Gtt/Att	p.Val107Ile/c.319G>A	0/1	0/1	0/1	0/1	0/1	0/1	0/0	0/1	0/1	0.170732	0.175439	0.166667	0.242424	0.179487	0.1	0.0461538	0.103448	0.121212	1	1	1	0.56348	1	0.518719	0.0434382	0.374928	0.744689	34,7	47,10	40,8	25,8	32,7	36,4	62,3	52,6	29,4	FALSE	0.124578
Pf3D7_02_v3	66995	PF3D7_0201300	stevor,PIR protein	24728.9	A	T	SNP	missense_variant	MISSENSE	gAa/gTa	p.Glu123Val/c.368A>T	0/1	0/1	0/1	0/1	0/1	0/1	0/1	0/1	0/1	0.652893	0.590164	0.56	0.509259	0.59596	0.704762	0.632258	0.553957	0.550562	1	0.355184	0.168317	0.0319242	0.403334	0.476121	0.800483	0.127757	0.15318	42,79	50,72	44,56	53,55	40,59	31,74	57,98	62,77	40,49	FALSE	0.143633
Pf3D7_02_v3	67012	PF3D7_0201300	stevor,PIR protein	3433.88	A	C,G	SNP,SNP	missense_variant,missense_variant	MISSENSE,MISSENSE	Aaa/Caa,Aaa/Gaa	p.Lys129Gln/c.385A>C,p.Lys129Glu/c.385A>G	0/2	0/2	0/2	0/2	0/1	0/2	0/1	0/2	0/2	0.175182	0.213793	0.25	0.287037	0.259259	0.166667	0.193182	0.228758	0.267327	1	0.454087	0.164263	0.0450443	0.118168	0.869968	0.769761	0.306858	0.109741	113,10,14	114,15,16	87,10,19	77,13,18	80,14,14	100,9,11	142,18,16	118,16,19	74,9,18	FALSE	0.111855
Pf3D7_02_v3	67060	PF3D7_0201300	stevor,PIR protein	62870	A	G	SNP	missense_variant	MISSENSE	Aaa/Gaa	p.Lys145Glu/c.433A>G	0/1	0/1	0/1	0/1	0/1	0/1	0/1	0/1	0/1	0.930851	0.919811	0.893617	0.866242	0.923077	0.929412	0.922078	0.915179	0.870229	1	0.707878	0.273996	0.0481121	0.836445	1	0.851681	0.584684	0.0801318	13175	17195	20168	21136	12144	12158	18213	19205	17114	FALSE	0.064609
Pf3D7_02_v3	105639	PF3D7_0202000	knob-associated histidine-rich protein (KAHRP)	5899.28	T	TTA	INDEL	intron_variant			c.111+45_111+46dupTA	0/1	1/1	0/1	0/1	1/1	0/1	0/1	0/1	0/1	0.647059	0.96875	0.583333	0.571429	0.967742	0.793103	0.8	0.851064	0.790698	1	0.00483675	0.767819	0.764997	0.00547479	0.314233	0.306117	0.0890473	0.323524	6,11	1,31	15,21	15,20	1,30	6,23	6,24	7,40	9,34	TRUE	0.321691
Pf3D7_02_v3	108936	PF3D7_0202100	Plasmodium exported protein (PHISTc), unknown function,liver stage associated protein 2 (LSAP2)	2305.27	CA	C,CAA	INDEL,INDEL	downstream_gene_variant,downstream_gene_variant	,	627626	c.*627delT,c.*626_*627insT	0/2	0/1	0/1	0/1	0/1	0/1	0/1	0/1	0/1	0.352941	0.384615	0.378641	0.538462	0.454545	0.422222	0.449612	0.483333	0.467836	1	0.733213	0.749007	0.0370441	0.250823	0.413531	0.224751	0.0854987	0.11393	44,7,17	48,20,10	64,20,19	30,23,12	48,24,16	52,19,19	71,37,21	93,52,35	91,54,26	FALSE	0.18552
Pf3D7_02_v3	112797	PF3D7_0202200	EMP1-trafficking protein (PTP1)	3291.74	G	A	SNP	missense_variant	MISSENSE	gCt/gTt	p.Ala208Val/c.623C>T	0/0	0/0	0/0	0/0	0/0	0/0	0/0	0/0	0/1	0	0	0	0	0	0	0	0	0.393574	1	1	1	1	1	1	1	1	1.4505e-34	240,0	303,0	278,0	198,0	250,0	247,0	321,0	289,0	151,98	FALSE	0.393574
Pf3D7_02_v3	115120			686.31	TA	T	INDEL	intergenic_region			n.115121delA	0/1	0/0	0/1	0/1	0/1	0/0	0/1	0/1	0/1	0.351351	0.166667	0.180556	0.275862	0.226415	0.0465116	0.294118	0.183333	0.291667	1	0.0731631	0.0592543	0.599425	0.234908	0.000985618	0.660469	0.0893907	0.522295	24,13	35,7	59,13	21,8	41,12	41,2	48,20	49,11	51,21	FALSE	0.30484
Pf3D7_02_v3	117139	PF3D7_0202300	Plasmodium exported protein (hyp11), unknown function	4535.91	TTATATATATATA	T	INDEL	upstream_gene_variant		85	c.-85_-74delTATATATATATA	1/1	0/1	0/1	0/1	0/1	0/1	0/1	0/1	0/1	1	0.777778	0.787879	0.833333	0.75	0.904762	0.538462	0.875	0.84375	1	0.129721	0.163559	0.478261	0.079335	0.522727	0.00651962	0.536134	0.301221	0,12	4,14	7,26	2,10	6,18	2,19	12,14	3,21	5,27	TRUE	0.461538
Pf3D7_02_v3	117524	PF3D7_0202300	Plasmodium exported protein (hyp11), unknown function	568.8	AAT	A	INDEL	intron_variant			c.222-102_222-101delAT	0/1	0/1	0/1	0/1	0/1	0/1	0/1	0/0	0/0	0.315789	0.166667	0.1	0.3125	0.16	0.166667	0.242424	0.0588235	0.0769231	1	0.303488	0.0723996	1	0.286638	0.447032	0.746486	0.0191915	0.046977	13,6	30,6	27,3	11,5	21,4	15,3	25,8	32,2	36,3	FALSE	0.256966
Pf3D7_02_v3	119424			40389.9	TAC	T	INDEL	intergenic_region			n.119425_119426delAC	1/1	1/1	1/1	1/1	1/1	1/1	1/1	1/1	1/1	0.9625	1	1	0.985915	1	1	0.98324	1	0.985714	1	0.0572217	0.0510132	0.622681	0.0889008	0.0778591	0.376753	0.0264899	0.356324	3,77	0,126	0,134	1,70	0,98	0,106	3176	0,186	2138	TRUE	0.0375
Pf3D7_02_v3	125309			810.15	CT	C,CTT	INDEL,INDEL	intergenic_region,intergenic_region	,	,	n.125310delT,n.125310_125311insT	0/0	0/1	0/0	0/0	0/1	0/2	0/1	0/2	0/1	0.191489	0.354839	0.25641	0.275	0.52	0.480769	0.333333	0.40625	0.356322	1	0.0859566	0.513053	0.445574	0.00133811	0.00303294	0.112355	0.0138465	0.0506085	38,3,6	40,17,5	58,9,11	29,6,5	24,17,9	27,11,14	62,24,7	57,19,20	56,18,13	FALSE	0.328511
Pf3D7_02_v3	137616	PF3D7_0202700	octaprenyl pyrophosphate synthase (OPP)	870.77	GA	G,GAA	INDEL,INDEL	downstream_gene_variant,downstream_gene_variant	,	478479	c.*478delA,c.*478dupA	0/1	0/1	0/2	0/0	0/1	0/1	0/1	0/1	0/2	0.55	0.319149	0.323077	0.27027	0.4	0.388889	0.342466	0.48	0.438776	1	0.0495391	0.0258498	0.0201885	0.160279	0.145404	0.0456223	0.57495	0.263072	18,14,8	32,11,4	44,6,15	27,5,5	39,15,11	33,16,5	48,14,11	52,34,14	55,22,21	FALSE	0.27973
Pf3D7_02_v3	147253	PF3D7_0203000	conserved Plasmodium protein, unknown function	28091	CTCATTATTATTATCATTATTATTA	C	INDEL	disruptive_inframe_deletion		gataataataatgataataataatgag/gag	p.Asp96_Asn103del/c.288_311delTAATAATAATGATAATAATAATGA	1/1	1/1	0/1	1/1	1/1	1/1	1/1	1/1	0/1	0.971014	0.935897	0.903226	0.956522	0.91358	0.97561	0.919643	0.990196	0.841121	1	0.448082	0.118623	1	0.179239	1	0.209678	0.56593	0.00596811	2,67	5,73	9,84	2,44	7,74	2,80	9103	1101	17,90	TRUE	0.129893
Pf3D7_02_v3	148653	PF3D7_0203100	protein kinase, putative	524.01	TA	T	INDEL	downstream_gene_variant		870	c.*870delT	0/1	0/0	0/1	0/1	0/1	0/1	0/1	0/1	0/1	0.228571	0	0.204082	0.526316	0.222222	0.1875	0.204545	0.24	0.25	1	0.0163409	0.793974	0.0367152	1	0.768719	1	1	1	27,8	26,0	39,10	9,10	35,10	26,6	35,9	38,12	45,15	FALSE	0.297744
Pf3D7_02_v3	157218	PF3D7_0203100	protein kinase, putative	23798.9	GTATATATATATATA	G,GTA	INDEL,INDEL	upstream_gene_variant,upstream_gene_variant	,	238240	c.-251_-238delTATATATATATATA,c.-251_-240delTATATATATATA	1/2	1/2	1/2	1/2	1/2	1/2	1/2	1/2	1/2	1	1	0.923913	0.979167	1	1	0.95122	0.961538	1	1	1	0.0448317	0.461538	1	1	0.146328	0.298478	1	0,16,40	0,12,52	7,13,72	1,7,40	0,10,39	0,10,51	4,18,60	4,21,79	0,23,102	TRUE	0.076087
Pf3D7_02_v3	157560	PF3D7_0203100	protein kinase, putative	33473.3	A	G	SNP	upstream_gene_variant		579	c.-579T>C	1/1	1/1	1/1	1/1	1/1	1/1	1/1	1/1	1/1	0.977273	0.966346	0.931937	0.925926	0.925743	0.926136	0.929348	0.946078	0.955645	1	0.746129	0.0725214	0.0846927	0.0479292	0.0668626	0.0690321	0.262855	0.39554	3129	7201	13178	10125	15187	13163	13171	11193	11237	TRUE	0.0515302
Pf3D7_02_v3	162542	PF3D7_0203400	conserved Plasmodium protein, unknown function	12365.9	G	GTA	INDEL	intron_variant			c.94+153_94+154dupTA	0/1	0/1	0/1	0/1	0/1	0/1	0/1	0/1	0/1	0.807692	0.666667	0.724138	0.576923	0.430769	0.520833	0.584906	0.553846	0.504348	1	0.109048	0.312071	0.0186935	5.37317e-05	0.000680839	0.00710523	0.00128303	0.000179642	10,42	26,52	24,63	22,30	37,28	46,50	44,62	58,72	57,58	FALSE	0.376923
Pf3D7_02_v3	163308	PF3D7_0203400	conserved Plasmodium protein, unknown function	378	TTATA	T,TTA	INDEL,INDEL	upstream_gene_variant,upstream_gene_variant	,	409411	c.-412_-409delTATA,c.-412_-411delTA	0/2	0/0	0/1	0/0	0/2	0/2	0/0	0/2	0/2	0.714286	0	0.666667	0	0.8	0.125	0	0.181818	0.454545	1	0.0277778	1	0.166667	1	0.0405594	0.166667	0.0491139	0.366516	2,0,5	5,0,0	1,2,0	2,0,0	1,1,3	7,0,1	3,0,0	9,1,1	6,0,5	FALSE	0.714286
Pf3D7_02_v3	163458	PF3D7_0203400	conserved Plasmodium protein, unknown function	1757.89	AT	A	INDEL	upstream_gene_variant		559	c.-559delA	0/1	0/1	0/1	0/1	0/1	0/1	0/1	0/1	0/1	0.338462	0.164706	0.4	0.270833	0.243243	0.253333	0.345794	0.231481	0.285714	1	0.0199674	0.49225	0.538188	0.261142	0.351986	1	0.158037	0.487824	43,22	71,14	48,32	35,13	56,18	56,19	70,37	83,25	65,26	FALSE	0.173756
Pf3D7_02_v3	164424	PF3D7_0203500	tRNA Glutamine	2122.82	GA	G	INDEL	downstream_gene_variant		85	c.*85delA	0/1	0/1	0/1	0/1	0/1	0/1	0/1	0/1	0/1	0.27907	0.333333	0.375	0.489362	0.528302	0.509804	0.353659	0.385417	0.450549	1	0.660264	0.404251	0.0523818	0.0215419	0.0344653	0.429779	0.25383	0.0620143	31,12	36,18	40,24	24,23	25,28	25,26	53,29	59,37	50,41	FALSE	0.249232
Pf3D7_02_v3	164762	PF3D7_0203500	tRNA Glutamine	37167.9	T	TA	INDEL	downstream_gene_variant		423	c.*422_*423insA	1/1	1/1	1/1	1/1	1/1	1/1	1/1	1/1	1/1	0.95977	0.967742	0.94359	0.957143	0.942029	0.900621	0.924444	0.938776	0.956522	1	0.781112	0.629558	1	0.595945	0.049627	0.201982	0.480375	1	7167	6180	11184	6134	8130	16145	17208	12184	9198	TRUE	0.059149
Pf3D7_02_v3	165720	PF3D7_0203600	conserved Plasmodium protein, unknown function	3800.73	CT	C,CTT	INDEL,INDEL	upstream_gene_variant,upstream_gene_variant	,	423422	c.-423delT,c.-423_-422insT	0/2	0/2	0/2	1/2	0/2	0/2	0/2	1/2	0/2	0.64	0.705882	0.719298	0.818182	0.754098	0.755102	0.766667	0.825	0.650602	1	0.528955	0.41123	0.0901326	0.215189	0.275153	0.205632	0.021782	1	18,12,20	15,8,28	16,5,36	6,6,21	15,12,34	12,6,31	14,10,36	14,18,48	29,8,46	TRUE	0.185
Pf3D7_02_v3	166083	PF3D7_0203600	conserved Plasmodium protein, unknown function	15872.1	TATATATAC	*,T	INDEL	upstream_gene_variant		60	c.-60_-53delATATATAC	1/2	1/2	1/2	1/2	1/2	1/2	1/2	1/2	1/2	0.970588	0.925	0.925532	0.929825	0.884615	0.943182	0.908163	0.952756	0.942308	1	0.288848	0.305528	0.410281	0.0492563	0.470084	0.202548	0.715799	0.48131	2,8,58	6,7,67	7,12,75	4,12,41	12,16,76	5,9,74	9,23,66	6,26,95	6,14,84	TRUE	0.0859729
Pf3D7_02_v3	173472	PF3D7_0203800	conserved Plasmodium protein, unknown function	10091.1	TTATATATATATATATATA	T,TTA	INDEL,INDEL	intron_variant,intron_variant	,	,	c.694-60_694-43delTATATATATATATATATA,c.694-60_694-45delTATATATATATATATA	1/2	1/2	0/2	1/2	1/2	0/2	0/2	1/2	1/2	1	0.930233	0.730769	0.964286	0.911765	0.882353	0.871795	0.875	0.914894	1	0.278882	0.0016727	1	0.247541	0.122498	0.0734578	0.0816577	0.289747	0,3,24	3,11,29	14,8,30	1,11,16	3,6,25	4,1,29	5,4,30	6,10,32	4,9,34	TRUE	0.269231
Pf3D7_02_v3	176352	PF3D7_0203900	5'-3' exonuclease, N-terminal resolvase-like domain, putative	520.01	TATA	T	INDEL	upstream_gene_variant		214	c.-214_-212delATA	0/1	0/0	0/0	0/0	0/1	0/1	0/1	0/1	0/1	0.454545	0.0869565	0.111111	0.105263	0.466667	0.266667	0.230769	0.535714	0.28	1	0.00735642	0.00974691	0.0186967	1	0.313641	0.131015	0.77613	0.240721	12,10	21,2	24,3	17,2	8,7	11,4	20,6	13,15	18,7	FALSE	0.367589
[truncated: 13,872 more rows]
[truncated: 1 more columns]
